# Supplementary material for: Analysis of shared ceRNA networks and related-hub genes in rats with primary and secondary photoreceptor degeneration
Source: Front Neurosci. 2023 Sep 21;17:1259622. doi: 10.3389/fnins.2023.1259622 (PMC10552924; doi:10.3389/fnins.2023.1259622)
Supplement: Supplementary file 1 [file Data_Sheet_1.ZIP]

Archive with 149 entries (127 files):
- Original data/Fig 1/
- Original data/Fig 1/HE-stained retina images/
- Original data/Fig 1/HE-stained retina images/1.MNU/
- Original data/Fig 1/HE-stained retina images/1.MNU/MNU-1 Day-1.jpg
- Original data/Fig 1/HE-stained retina images/1.MNU/MNU-1 Day-2.jpg
- Original data/Fig 1/HE-stained retina images/1.MNU/MNU-1 Day-3.jpg
- Original data/Fig 1/HE-stained retina images/1.MNU/MNU-1 Day-4.jpg
- Original data/Fig 1/HE-stained retina images/1.MNU/MNU-100 mg-1.jpg
- Original data/Fig 1/HE-stained retina images/1.MNU/MNU-100 mg-2.jpg
- Original data/Fig 1/HE-stained retina images/1.MNU/MNU-100 mg-3.jpg
- Original data/Fig 1/HE-stained retina images/1.MNU/MNU-100 mg-4.jpg
- Original data/Fig 1/HE-stained retina images/1.MNU/MNU-3 Day-1.jpg
- Original data/Fig 1/HE-stained retina images/1.MNU/MNU-3 Day-2.jpg
- Original data/Fig 1/HE-stained retina images/1.MNU/MNU-3 Day-3.jpg
- Original data/Fig 1/HE-stained retina images/1.MNU/MNU-3 Day-4.jpg
- Original data/Fig 1/HE-stained retina images/1.MNU/MNU-40 mg-1.jpg
- Original data/Fig 1/HE-stained retina images/1.MNU/MNU-40 mg-2.jpg
- Original data/Fig 1/HE-stained retina images/1.MNU/MNU-40 mg-3.jpg
- Original data/Fig 1/HE-stained retina images/1.MNU/MNU-40 mg-4.jpg
- Original data/Fig 1/HE-stained retina images/1.MNU/MNU-60 mg-1.jpg
- Original data/Fig 1/HE-stained retina images/1.MNU/MNU-60 mg-2.jpg
- Original data/Fig 1/HE-stained retina images/1.MNU/MNU-60 mg-3.jpg
- Original data/Fig 1/HE-stained retina images/1.MNU/MNU-60 mg-4.jpg
- Original data/Fig 1/HE-stained retina images/1.MNU/MNU-7 Day-1.jpg
- Original data/Fig 1/HE-stained retina images/1.MNU/MNU-7 Day-2.jpg
- Original data/Fig 1/HE-stained retina images/1.MNU/MNU-7 Day-3.jpg
- Original data/Fig 1/HE-stained retina images/1.MNU/MNU-7 Day-4.jpg
- Original data/Fig 1/HE-stained retina images/2.RCS/
- Original data/Fig 1/HE-stained retina images/2.RCS/RCS-1.jpg
- Original data/Fig 1/HE-stained retina images/2.RCS/RCS-2.jpg
- Original data/Fig 1/HE-stained retina images/2.RCS/RCS-3.jpg
- Original data/Fig 1/HE-stained retina images/2.RCS/RCS-4.jpg
- Original data/Fig 1/HE-stained retina images/3.RDY/
- Original data/Fig 1/HE-stained retina images/3.RDY/RDY-1.jpg
- Original data/Fig 1/HE-stained retina images/3.RDY/RDY-2.jpg
- Original data/Fig 1/HE-stained retina images/3.RDY/RDY-3.jpg
- Original data/Fig 1/HE-stained retina images/3.RDY/RDY-4.jpg
- Original data/Fig 1/HE-stained retina images/4.Representative figure/
- Original data/Fig 1/HE-stained retina images/4.Representative figure/MNU.jpg
- Original data/Fig 1/HE-stained retina images/4.Representative figure/RCS.jpg
- Original data/Fig 1/HE-stained retina images/4.Representative figure/RDY.jpg
- Original data/Fig 1/HE-stained retina images/Figure 1. ONL thinckness measurement method.png
- Original data/Fig 1/HE-stained retina images/Figure 2. ONL cell number measurement method.png
- Original data/Fig 1/OCT images/
- Original data/Fig 1/OCT images/OCT images/
- Original data/Fig 1/OCT images/OCT images/1.MNU/
- Original data/Fig 1/OCT images/OCT images/1.MNU/MNU-1.JPG
- Original data/Fig 1/OCT images/OCT images/1.MNU/MNU-2.JPG
- Original data/Fig 1/OCT images/OCT images/1.MNU/MNU-3.JPG
- Original data/Fig 1/OCT images/OCT images/1.MNU/MNU-4.JPG
- Original data/Fig 1/OCT images/OCT images/2.RCS/
- Original data/Fig 1/OCT images/OCT images/2.RCS/RCS-1.JPG
- Original data/Fig 1/OCT images/OCT images/2.RCS/RCS-2.JPG
- Original data/Fig 1/OCT images/OCT images/2.RCS/RCS-3.JPG
- Original data/Fig 1/OCT images/OCT images/2.RCS/RCS-4.JPG
- Original data/Fig 1/OCT images/OCT images/3.RDY/
- Original data/Fig 1/OCT images/OCT images/3.RDY/RDY-1.JPG
- Original data/Fig 1/OCT images/OCT images/3.RDY/RDY-2.JPG
- Original data/Fig 1/OCT images/OCT images/3.RDY/RDY-3.JPG
- Original data/Fig 1/OCT images/OCT images/3.RDY/RDY-4.JPG
- Original data/Fig 1/OCT images/OCT images/4.Representative figure/
- Original data/Fig 1/OCT images/OCT images/4.Representative figure/MNU-OCT.JPG
- Original data/Fig 1/OCT images/OCT images/4.Representative figure/RCS-OCT.JPG
- Original data/Fig 1/OCT images/OCT images/4.Representative figure/RDY-OCT.JPG
- Original data/Fig 1/Table 1.xlsx
- Original data/Fig 2/
- Original data/Fig 2/Evidence of Volcano plot and Venn plot/
- Original data/Fig 2/Evidence of Volcano plot and Venn plot/Venn-lncRNA.png
- Original data/Fig 2/Evidence of Volcano plot and Venn plot/Venn-miRNA.png
- Original data/Fig 2/Evidence of Volcano plot and Venn plot/Venn-mRNA.png
- Original data/Fig 2/Evidence of Volcano plot and Venn plot/Volcano plot-lncRNA in MNU vs RDY group.png
- Original data/Fig 2/Evidence of Volcano plot and Venn plot/Volcano plot-lncRNA in RCS vs RDY group.png
- Original data/Fig 2/Evidence of Volcano plot and Venn plot/Volcano plot-miRNA in MNU vs RDY group.png
- Original data/Fig 2/Evidence of Volcano plot and Venn plot/Volcano plot-miRNA in RCS vs RDY group.png
- Original data/Fig 2/Evidence of Volcano plot and Venn plot/Volcano plot-mRNA in MNU vs RDY group.png
- Original data/Fig 2/Evidence of Volcano plot and Venn plot/Volcano plot-mRNA in RCS vs RDY group.png
- Original data/Fig 2/Result 1-The basic information of 34 shared DEmiRNAs in two photoreceptor degenerationsú¿fold change í▌1.5, Qvalueú╝0.05ú⌐.xlsx
- Original data/Fig 2/Result 2-the basic information of 37 shared DElncRNAs  in two photoreceptor degenerationsú¿fold change í▌1.5, Qvalue ú╝0.05ú⌐.xlsx
- Original data/Fig 2/Result 3-the basic information of 247 shared mRNAs in two photoreceptor degenerationsú¿fold change í▌2, Qvalueú╝0.05ú⌐.xlsx
- Original data/Fig 2/Table 1-The data of Volcano plot and Venn plot.xlsx
- Original data/Fig 3/
- Original data/Fig 3/Table 1. Shared lncRNAs in two photoreceptor degeneration (2 up-regulated and 35 down-regulated).xls
- Original data/Fig 3/Table 2. Shared LncRNA targeting miRNA.xlsx
- Original data/Fig 3/Table 3. Shared miRNA in two photoreceptor degeneration (15 up-regulated and 19 down-regulated).xls
- Original data/Fig 3/Table 4. Shared LncRNA-miRNA network.xlsx
- Original data/Fig 3/Table 5. Screened shared miRNAs and targeting mRNAs.xlsx
- Original data/Fig 3/Table 6. Shared DEmRNAs in two photoreceptor degeneration (181 up-regulated and 66 down-regulated).xlsx
- Original data/Fig 3/Table 7.  The basic information of 109 DEmRNAs.xls
- Original data/Fig 3/Table 8. Shared lncRNA-miRNA-mRNA network in two photoreceptor degeneration ( 3LncRNAs, 5miRNAs and 109 mRNAs).xlsx
- Original data/Fig 4/
- Original data/Fig 4/Table 1. Edge.xlsx
- Original data/Fig 4/Table 2. Node.xlsx
- Original data/Fig 4/Table 3. Heatmap.xls
- Original data/Fig 5/
- Original data/Fig 5/GO-C.xls
- Original data/Fig 5/GO-CFP.xls
- Original data/Fig 5/GO-F.xls
- Original data/Fig 5/GO-P.xls
- Original data/Fig 6/
- Original data/Fig 6/Heatmap Selected GO.png
- Original data/Fig 6/Table 1.The KEGG enrichement result from Metascape.xlsx
- Original data/Fig 6/Table 2. The data of KEGG chord plot.xlsx
- Original data/Fig 7/
- Original data/Fig 7/Table 1. The data of string interactions in PPI.xlsx
- Original data/Fig 7/Table 2. MCODE.xlsx
- Original data/Fig 7/Table 3. The degree score of Hub genes.csv
- Original data/Fig 8/
- Original data/Fig 8/Result 1. Heatmap Selected GO Parent.pdf
- Original data/Fig 8/Table 1. The data of immune-cell types.xlsx
- Original data/Fig 8/Table 2. ImmGen_Signature markers.xlsx
- Original data/Fig 8/Table 3. The heatmap data of hub genes.xlsx
- Original data/Fig 8/Table 4. The data of relative coefficient plot of hub genes.xlsx
- Original data/Fig 8/Table 5. The quantities of various immune-cell types in three groups.xlsx
- Original data/Fig 8/Table 6. The spearman correlation analyse between hub genes and immune cell-type quantities..xlsx
- Original data/Fig 9/
- Original data/Fig 9/File 1. Solubilization and amplification curves of CeRNAs/
- Original data/Fig 9/File 1. Solubilization and amplification curves of CeRNAs/C1qa M.jpg
- Original data/Fig 9/File 1. Solubilization and amplification curves of CeRNAs/C1qa.jpg
- Original data/Fig 9/File 1. Solubilization and amplification curves of CeRNAs/C1qb M.jpg
- Original data/Fig 9/File 1. Solubilization and amplification curves of CeRNAs/C1qb.jpg
- Original data/Fig 9/File 1. Solubilization and amplification curves of CeRNAs/Card11 M.jpg
- Original data/Fig 9/File 1. Solubilization and amplification curves of CeRNAs/Card11.jpg
- Original data/Fig 9/File 1. Solubilization and amplification curves of CeRNAs/Csf2rb M.jpg
- Original data/Fig 9/File 1. Solubilization and amplification curves of CeRNAs/Csf2rb.jpg
- Original data/Fig 9/File 1. Solubilization and amplification curves of CeRNAs/Cyth4 M.jpg
- Original data/Fig 9/File 1. Solubilization and amplification curves of CeRNAs/Cyth4.jpg
- Original data/Fig 9/File 1. Solubilization and amplification curves of CeRNAs/Fn1 M.jpg
- Original data/Fig 9/File 1. Solubilization and amplification curves of CeRNAs/Fn1.jpg
- Original data/Fig 9/File 1. Solubilization and amplification curves of CeRNAs/GAPDH M.jpg
- Original data/Fig 9/File 1. Solubilization and amplification curves of CeRNAs/GAPDH.jpg
- Original data/Fig 9/File 1. Solubilization and amplification curves of CeRNAs/IKzf1 M.jpg
- Original data/Fig 9/File 1. Solubilization and amplification curves of CeRNAs/IKzf1.jpg
- Original data/Fig 9/File 1. Solubilization and amplification curves of CeRNAs/Loc100911498 M.jpg
- Original data/Fig 9/File 1. Solubilization and amplification curves of CeRNAs/Loc100911498.jpg
- Original data/Fig 9/File 1. Solubilization and amplification curves of CeRNAs/miR-297 M.jpg
- Original data/Fig 9/File 1. Solubilization and amplification curves of CeRNAs/miR-297.jpg
- Original data/Fig 9/File 1. Solubilization and amplification curves of CeRNAs/miR-323-5p M.jpg
- Original data/Fig 9/File 1. Solubilization and amplification curves of CeRNAs/miR-323-5p.jpg
- Original data/Fig 9/File 1. Solubilization and amplification curves of CeRNAs/U6 M.jpg
- Original data/Fig 9/File 1. Solubilization and amplification curves of CeRNAs/U6.jpg
- Original data/Fig 9/File 1. Solubilization and amplification curves of CeRNAs/Wdfy4 M.jpg
- Original data/Fig 9/File 1. Solubilization and amplification curves of CeRNAs/Wdfy4.jpg
- Original data/Fig 9/Table 1. The results of Drug-gene interaction.xlsx
- Original data/Fig 9/Table 2. edge.xlsx
- Original data/Fig 9/Table 3. node.xlsx
- Original data/Fig 9/Table 4. The data of ceRNA  network.xlsx
- Original data/Fig 9/Table 5. The quantities of various immune-cell types in three groups.xlsx
- Original data/Fig 9/Table 5. The result of qPCR.xlsx
- Original data/The illustration of making figures.docx
