# Supplementary material for: Analysis of shared ceRNA networks and related-hub genes in rats with primary and secondary photoreceptor degeneration
Source: Front Neurosci. 2023 Sep 21;17:1259622. doi: 10.3389/fnins.2023.1259622 (PMC10552924; doi:10.3389/fnins.2023.1259622)
Supplement: Supplementary file 1 [file Data_Sheet_1.ZIP › Original data/Fig 1/Table 1.xlsx]

## Sheet: Sheet1
ONL thickness in different position of reina in control rat and experimental rat with 40, 60 and 100 mg/kg MNU after modeling.
Distance from ONH（μm）	Control	MNU 40mg/kg	MNU 60mg/kg	MNU 100mg/kg
-4000	22.28±1.99	19.47±5.22	11.85±2.49	7.57±1.81
-3200	27.65±1.19	23.68±4.93	13.88±2.82	8.18±0.83
-2400	30.62±3.21	25.03±6.85	15.68±3.1	9±2.08
-1600	30.63±2.36	26.12±5.45	16.18±2.18	7.75±1.85
-800	30.52±3.11	26.52±6.89	14.82±2.45	7.9±1.57
0	0	0	0	0
800	29.93±1.78	26.67±5.06	14.25±5.45	7.63±1.75
1600	29.83±2.41	25.62±2.53	15.75±1.84	7.17±1.65
2400	27.83±1.82	23.88±4.49	15.42±2.76	7.75±1.71
3200	24.8±1.89	22.03±5.05	15.75±1.93	6.83±1.78
4000	21.33±1.73	18.22±2.4	12.05±1.38	6.88±1.49
ONL cell numbers in control rat and experimental rat with 40, 60 and 100 mg/kg MNU after modeling.
	Control	MNU 40 mg/kg	MNU 60 mg/kg	MNU 100 mg/kg
cell numbers	354.00±14.14	249.00±19.33**	184.00±25.82***	29.50±9.35***
Sample sizes	6	6	6	6
P values	/	0.01 vs control	0.001 vs control	0.001 vs control
ONL thickness in different position of reina in control rat and MNU-treated rat at 1, 3 and 7 days after modeling.
Distance from ONH（μm）	Control	MNU 1 day	MNU 3 days	MNU 7 days
-4000	22.08±0.65	18.77±5.27	13.18±2.06	8.73±2.76
-3200	28.33±1.28	19.18±2.14	14.95±2.64	9.12±2.28
-2400	30.13±2.59	20.87±4.2	16.3±2.54	9.97±2.2
-1600	30.25±2.21	19.87±3.73	15.12±1.66	8.45±2.7
-800	31.22±1.92	20.58±5.72	16.1±2.34	8.02±2.44
0	0	0	0	0±0
800	29.87±2.39	20.12±6.06	13.42±4.01	8.17±1.9
1600	27.82±1.81	20.07±3.52	15.48±1.8	8.62±2.07
2400	27.4±1.57	19.58±4.64	14.58±1.25	8.75±2.72
3200	24.53±3.1	18.1±1.85	14.6±2.96	8.35±2.93
4000	22.02±1.54	16.35±2.42	11.6±1.27	6.37±1.44
ONL cell numbers in control rat and MNU-treated rat at 1, 3 and 7 days after modeling.
	Control	MNU 1 day	MNU 3 days	MNU 7 days
cell numbers	353.83±15.99	205.50±24.02**	38.83±5.94***	29.33±4.78***
Sample sizes	6	6	6	6
P values	/	0.01 vs control	0.000vs control	0.001vs control
ONL thickness in different position of reina in three groups
Distance from ONH（μm）	Control	MNU 60 mg/kg	RCS
-4000	21.73±0.82	18.07±5.54	6.57±1.84
-3200	28.17±1.3	19.1±2.26	8.25±3.48
-2400	30.28±2.57	20.35±4.87	9±2.17
-1600	30.4±2.23	20.13±4.44	9.28±3.65
-800	31.32±1.86	21.27±6.41	7.92±2.8
0	0	0	0
800	29.98±2.41	20.12±6.74	8.58±2.79
1600	28.35±1.49	20.9±4.58	9.47±2.73
2400	27.98±1.55	19.65±5.62	9.15±3.62
3200	25.08±3.28	17.87±1.52	7.05±2.74
4000	21.3±1.45	16.53±2.45	4.95±1.5
ONL thickness in OCT imaging in three groups.
	Control	MNU 60 mg/kg	RCS
ONL thickness	56.13±8.10	29.98±6.05**	18.88±3.53###
Sample sizes	6	6	6
P values	/	0.01 vs control	0.001 vs control
Data are presented as the mean ± SD
MNU,N-methyl-N-nitrosourea; RCS, Royal College of Surgeons rats; ONH,optic nerve head; ONL,outer nuclear layer.
*p < 0.05, **p < 0.01 and ***p < 0.001 according to the ANOVA test (MNU-treatment vs. the control). ###P < 0.001 according to the ANOVA test (the RCS vs. the control).
