# Supplementary material for: Analysis of shared ceRNA networks and related-hub genes in rats with primary and secondary photoreceptor degeneration
Source: Front Neurosci. 2023 Sep 21;17:1259622. doi: 10.3389/fnins.2023.1259622 (PMC10552924; doi:10.3389/fnins.2023.1259622)
Supplement: Supplementary file 1 [file Data_Sheet_1.ZIP › Original data/Fig 2/Result 1-The basic information of 34 shared DEmiRNAs in two photoreceptor degenerationsú¿fold change í▌1.5, Qvalueú╝0.05ú⌐.xlsx]

## Sheet: The basic information of 34 DEm
Gene ID	Gene Symbol	Type	Expression	MNU1 TPM	MNU2 TPM	MNU3 TPM	RCS1 TPM	RCS2 TPM	RCS3 TPM	RDY1 TPM	RDY2 TPM	RDY3 TPM	MNU Average TPM	RCS Average TPM	RDY Average TPM	log2 (MNU/RDY)	log2 (RCS/RDY)	Qvalue (MNU/RDY)	Qvalue (RCS/RDY)
novel-rno-miR503-3p	novel-rno-miR503-3p	miRNA	up	8.617	15.696	19.685	6.789	4.122	4.034	0	0	0	14.666	4.982	0	11.8379	7.97875	7.11e-19	2.83e-08
novel-rno-miR86-3p	novel-rno-miR86-3p	miRNA	up	525.295	463.29	370.735	24.07	16.898	15.536	0.434	0.273	2.673	453.107	18.835	1.127	10.6727	3.81396	1.03e-51	5.69e-09
novel-rno-miR667-5p	novel-rno-miR667-5p	miRNA	up	151.151	120.495	159.164	2.392	3.38	3.09	0.434	0.182	0.737	143.603	2.954	0.451	10.385	2.48	1.33e-75	0.00146435
novel-rno-miR57-3p	novel-rno-miR57-3p	miRNA	up	151.059	181.25	225.515	15.121	9.15	4.893	1.735	1.273	1.383	185.941	9.721	1.464	9.03821	2.45594	4.54e-103	2.52e-06
novel-rno-miR404-5p	novel-rno-miR404-5p	miRNA	up	541.147	570.987	696.402	103.378	89.685	92.702	10.064	11.005	11.429	602.846	95.255	10.833	7.85162	2.89581	4.6e-125	1.16e-64
novel-rno-miR338-5p	novel-rno-miR338-5p	miRNA	up	134.884	102.771	154.372	20.83	20.196	14.077	3.21	2.638	3.134	130.676	18.367	2.994	7.52909	2.3673	1.15e-72	5.35e-15
novel-rno-miR662-3p	novel-rno-miR662-3p	miRNA	up	1.982	3.622	3.324	1.697	1.401	1.974	0.347	0.273	0.277	2.976	1.691	0.299	5.30749	2.26025	4.19e-17	0.0203884
novel-rno-miR619-5p	novel-rno-miR619-5p	miRNA	up	4.977	18.642	9.454	5.863	4.369	4.893	1.301	2.274	2.212	11.024	5.042	1.929	4.40864	1.14801	2.36e-21	0.0273043
rno-miR-155-5p	rno-miR-155-5p	miRNA	up	3.272	7.099	4.619	5.632	3.792	3.863	1.301	1.182	1.475	4.997	4.429	1.319	3.8668	1.49696	7.21e-25	0.00486332
rno-miR-365-3p	rno-miR-365-3p	miRNA	up	1.06	5.989	1.813	9.412	4.204	3.09	1.388	2.274	1.29	2.954	5.569	1.651	2.64546	1.48486	3.52e-05	0.0273043
rno-miR-199a-3p	rno-miR-199a-3p	miRNA	up	0.276	0.773	1.209	1.852	2.391	2.232	0.607	0.637	0.553	0.753	2.158	0.599	2.39007	1.61471	0.00908287	0.0460193
rno-miR-135a-3p	rno-miR-135a-3p	miRNA	up	0.922	1.739	1.209	3.394	3.792	3.863	1.128	1.364	1.475	1.29	3.683	1.322	1.9225	1.24483	2.98e-05	0.0329803
rno-miR-146a-5p	rno-miR-146a-5p	miRNA	up	10.922	19.511	11.267	120.659	102.874	99.826	19.434	27.286	24.885	13.9	107.786	23.868	1.16107	1.93449	1.35e-07	5.92e-26
rno-miR-181d-5p	rno-miR-181d-5p	miRNA	up	63.317	113.251	53.184	271.405	278.783	320.937	131.786	147.254	152.538	76.584	290.375	143.859	1.00558	0.782651	1.97e-11	0.000211
rno-miR-7a-2-3p	rno-miR-7a-2-3p	miRNA	up	2.995	4.105	1.77	14.504	12.117	15.965	6.507	6.822	6.544	2.957	14.195	6.624	0.763108	0.862998	0.0162976	0.00809457
rno-miR-3556a	rno-miR-3556a	miRNA	down	26.037	48.391	23.311	147.814	115.734	107.723	180.805	212.013	181.11	32.58	123.757	191.309	-0.637686	-0.875474	0.000329	5.64e-07
rno-miR-425-3p	rno-miR-425-3p	miRNA	down	2.811	4.153	2.504	14.272	14.261	13.819	17.091	21.283	18.894	3.156	14.117	19.09	-0.645614	-0.672493	0.0106737	0.00937739
rno-miR-425-5p	rno-miR-425-5p	miRNA	down	26.958	39.215	23.095	135.934	142.277	152.1	186.704	181.998	186.732	29.756	143.437	185.145	-0.687479	-0.602334	1.13e-09	0.0029084
rno-miR-484	rno-miR-484	miRNA	down	8.986	10.625	4.878	42.2	40.886	33.647	50.754	55.846	48.941	8.163	38.911	51.847	-0.728506	-0.657015	0.00681893	0.00079
rno-miR-1298	rno-miR-1298	miRNA	down	7.281	10.625	4.403	37.339	38.001	39.913	52.055	54.39	41.66	7.436	38.418	49.368	-0.815074	-0.597361	0.00240995	0.0188569
rno-miR-339-3p	rno-miR-339-3p	miRNA	down	0.737	1.594	0.777	4.012	4.946	4.549	6.767	6.276	7.742	1.036	4.502	6.928	-0.819364	-0.85912	0.0499499	0.0356258
rno-miR-323-5p	rno-miR-323-5p	miRNA	down	5.852	4.54	3.41	23.684	21.102	25.836	36.092	31.834	29.862	4.601	23.541	32.596	-0.823942	-0.707853	0.0346383	0.00684761
rno-miR-92b-3p	rno-miR-92b-3p	miRNA	down	43.225	66.26	34.017	209.764	178.959	192.528	429.368	351.172	301.665	47.834	193.75	360.735	-0.984343	-1.14045	5.08e-06	9.11e-08
rno-miR-29c-5p	rno-miR-29c-5p	miRNA	down	23.502	37.187	20.333	144.266	146.151	129.01	207.093	223.655	227.931	27.007	139.809	219.56	-1.08384	-0.890982	8.05e-23	3.65e-09
novel-rno-miR367-3p	novel-rno-miR367-3p	miRNA	down	2.35	3.864	2.288	21.91	17.393	17.854	23.859	26.104	23.318	2.834	19.052	24.427	-1.16305	-0.60242	4.92e-08	0.0105473
novel-rno-miR100-3p	novel-rno-miR100-3p	miRNA	down	2.304	2.994	1.554	14.118	19.619	15.279	26.375	20.465	21.475	2.284	16.338	22.771	-1.37657	-0.716313	3.19e-07	0.0329717
rno-miR-434-5p	rno-miR-434-5p	miRNA	down	3.779	7.631	3.626	44.437	36.517	34.162	44.247	64.031	51.337	5.012	38.372	53.205	-1.49284	-0.713784	2.79e-09	0.00283013
rno-miR-341	rno-miR-341	miRNA	down	29.17	56.698	27.844	312.679	341.513	337.846	444.638	450.493	402.957	37.904	330.679	432.696	-1.59819	-0.622049	2.09e-23	0.00137375
rno-miR-3556b	rno-miR-3556b	miRNA	down	34.562	70.703	39.715	507.939	341.019	316.388	614.684	753.005	593.284	48.327	388.448	653.658	-1.82856	-1.00424	1.44e-18	5.26e-06
rno-miR-3068-5p	rno-miR-3068-5p	miRNA	down	11.935	12.412	7.08	113.021	122.988	115.105	174.819	167.082	166.271	10.476	117.038	169.39	-2.05109	-0.770367	4.09e-21	1.35e-05
novel-rno-miR259-5p	novel-rno-miR259-5p	miRNA	down	0.138	0.241	0.043	0.617	0.33	0.172	1.995	2.456	2.581	0.141	0.373	2.344	-2.15944	-2.89241	0.00791874	0.000147
novel-rno-miR123-3p	novel-rno-miR123-3p	miRNA	down	0.138	0.048	0.043	0.231	0.577	0.429	2.776	1.91	1.751	0.077	0.413	2.146	-2.82959	-2.62332	0.00569337	0.00098
novel-rno-miR297-3p	novel-rno-miR297-3p	miRNA	down	0.092	0.193	0.043	1.08	0.33	0.429	2.169	5.093	3.502	0.11	0.613	3.588	-3.1365	-2.79241	0.000318	6.89e-05
novel-rno-miR358-5p	novel-rno-miR358-5p	miRNA	down	0.507	0.435	0.734	9.258	8.326	13.562	30.192	23.466	14.563	0.558	10.382	22.74	-3.2986	-1.3624	5.61e-10	0.0012521
