# Supplementary material for: Analysis of shared ceRNA networks and related-hub genes in rats with primary and secondary photoreceptor degeneration
Source: Front Neurosci. 2023 Sep 21;17:1259622. doi: 10.3389/fnins.2023.1259622 (PMC10552924; doi:10.3389/fnins.2023.1259622)
Supplement: Supplementary file 1 [file Data_Sheet_1.ZIP › Original data/Fig 2/Result 2-the basic information of 37 shared DElncRNAs in two photoreceptor degenerationsú¿fold change í▌1.5, Qvalue ú╝0.05ú⌐.xlsx]

## Sheet: The basic information of 37 sha
Gene ID	Gene Symbol	Type	Expression	MNU1 TPM	MNU2 TPM	MNU3 TPM	RCS1 TPM	RCS2 TPM	RCS3 TPM	RDY1 TPM	RDY2 TPM	RDY3 TPM	MNU Average TPM	RCS Average TPM	RDY Average TPM	log2 (lncMNU/lncRDY)	log2 (RCS/RDY)	Qvalue(MNU/RDY)	Qvalue(RCS/RDY)
URS0000A78E48	URS0000A78E48	lncRNA	down	0	0	0	1473.47	1216.78	1057.63	1618.81	1989.67	2026.11	0	1249.29	1878.2	-15.2808	-0.664186	1.06323e-34	0.00217146
URS0000A98BBB	URS0000A98BBB	lncRNA	down	204.66	200.06	166.37	231.08	275.76	225.84	351.91	257.63	374.25	190.363	244.227	327.93	-0.636889	-0.503682	0.0275802	0.168596
URS0000B2303F	URS0000B2303F	lncRNA	down	32.37	8.41	13.35	40.09	35.08	44.9	68.2	53.46	155.22	18.0433	40.0233	92.2933	-2.19307	-1.28399	0.053639	0.00799989
URS0000B23603	URS0000B23603	lncRNA	down	23.09	8.67	14.33	34.8	73.43	48.74	90.35	98.41	105.3	15.3633	52.3233	98.02	-2.49902	-0.980354	2.39318e-11	0.0137089
URS0000B24268	URS0000B24268	lncRNA	down	131.78	85.85	84.89	157.76	159.92	129.84	213.53	206.71	289.16	100.84	149.173	236.467	-1.05897	-0.742979	0.00298292	0.0450445
URS0000B25376	URS0000B25376	lncRNA	down	7.47	5.38	5.2	10.21	12.14	13.49	18.74	23.56	19	6.01667	11.9467	20.4333	-1.61532	-0.851984	7.1347e-10	0.000882829
URS0000B25441	URS0000B25441	lncRNA	down	86.58	43.01	75.3	93.62	129.3	105.9	150.5	136.87	273.63	68.2967	109.607	187	-1.28833	-0.84484	0.00543378	0.0970846
URS0000B25794	URS0000B25794	lncRNA	down	34.29	29.88	34.42	20.45	17.77	20.38	42.01	48.18	39.54	32.8633	19.5333	43.2433	-0.250535	-1.22782	0.796017	8.42808e-07
URS0000B260C1	URS0000B260C1	lncRNA	down	4.48	3.95	2.81	10.23	8.68	7.74	11.95	12.1	14.36	3.74667	8.88333	12.8033	-1.62476	-0.604105	2.66705e-05	0.494834
URS0000B2695E	URS0000B2695E	lncRNA	down	27.52	18.29	17.98	95.94	109.22	125.92	187.96	179.33	186.13	21.2633	110.36	184.473	-2.9505	-0.815296	2.4956e-27	0.00250368
URS0000B26B19	URS0000B26B19	lncRNA	down	37.3	10.48	26.31	28.77	60.92	33.95	74.73	96.36	64.82	24.6967	41.2133	78.6367	-1.49073	-1.01185	0.00864181	0.108557
URS0000B26DE9	URS0000B26DE9	lncRNA	down	146.67	145.22	110.41	139.25	145.42	113.91	170.58	231.5	156.54	134.1	132.86	186.207	-0.305842	-0.562692	0.885342	0.605986
URS0000B27BA6	URS0000B27BA6	lncRNA	down	4.76	2.7	2.5	7.29	11.9	9.31	19.01	19.44	13.07	3.32	9.5	17.1733	-2.20649	-0.933063	9.83391e-06	0.199894
URS0000B27F7E	URS0000B27F7E	lncRNA	down	62.08	59.52	35.49	99.05	91.2	81.4	114.1	114.86	138.33	52.3633	90.55	122.43	-1.07418	-0.50986	0.000590667	0.175907
URS0000B28F2F	URS0000B28F2F	lncRNA	down	25.14	19.73	24.77	27.84	36.23	32.97	49.68	49	44.41	23.2133	32.3467	47.6967	-0.891618	-0.638514	0.000823226	0.0583263
URS0000B29055	URS0000B29055	lncRNA	down	2.43	0.88	2.67	12.21	10.61	11.41	20.46	25.02	14.94	1.99333	11.41	20.14	-3.17882	-0.895748	1.14806e-08	0.224294
URS0000B299BE	URS0000B299BE	lncRNA	down	9.52	7.17	5.44	5.12	4.71	6.66	12.77	15.96	15.65	7.37667	5.49667	14.7933	-0.85354	-1.51679	0.151598	0.00277711
URS0000B29EE1	URS0000B29EE1	lncRNA	down	19.25	22.32	12.91	16.49	16.13	15.81	32.96	38.97	30.6	18.16	16.1433	34.1767	-0.767962	-1.16214	0.0858017	0.00217146
URS0000B2A216	URS0000B2A216	lncRNA	down	13.98	6.37	11.04	6.78	12.15	15.19	37.42	42.55	34.38	10.4633	11.3733	38.1167	-1.70463	-1.82036	1.93986e-06	9.12233e-09
URS0000B2A296	URS0000B2A296	lncRNA	down	56.82	27.92	33.46	74.43	60.99	64.43	88.77	67.75	137.62	39.4	66.6167	98.0467	-1.15504	-0.633283	0.011814	0.250503
URS0000B2ABC2	URS0000B2ABC2	lncRNA	down	12.32	10.25	10.83	1.87	0.96	2.08	17.91	15.37	19.31	11.1333	1.63667	17.53	-0.513678	-3.52669	0.163367	8.75511e-31
URS0000B2B140	URS0000B2B140	lncRNA	down	1.81	1.24	3.75	2.46	1.62	2.04	7.68	3.52	5.18	2.26667	2.04	5.46	-1.14289	-1.54871	0.399979	0.301765
URS0000B2B498	URS0000B2B498	lncRNA	down	81.91	74.77	74.68	56.52	58.14	52.82	99.4	111.13	131.53	77.12	55.8267	114.02	-0.410106	-1.10805	0.342986	1.87239e-05
URS0000B2BF97	URS0000B2BF97	lncRNA	down	7.6	7.89	7.94	8.95	11	12.34	14.54	15.32	13.95	7.81	10.7633	14.6033	-0.764111	-0.516658	0.00593829	0.400325
URS0000B2C223	URS0000B2C223	lncRNA	down	424.97	158.13	200.76	786.19	724.09	1053.76	1230.16	1380.45	1219.36	261.287	854.68	1276.66	-2.11081	-0.651414	3.51024e-09	0.0072207
URS0000B2CD0B	URS0000B2CD0B	lncRNA	down	656.37	556.04	490.41	827.16	871.47	775.46	1244.25	1012.58	1278.38	567.607	824.697	1178.4	-0.905053	-0.592889	7.38623e-05	0.00287223
URS0000B2CFE0	URS0000B2CFE0	lncRNA	down	24.79	14.18	15.15	33.45	54.86	52.69	48.03	76.85	126.39	18.04	47	83.7567	-2.07401	-0.924491	0.000479274	0.427491
URS0000B2DA79	URS0000B2DA79	lncRNA	down	725.19	588.16	537.54	889.73	1001.81	804.2	1232.55	1156.75	1447.82	616.963	898.58	1279.04	-0.900665	-0.586506	8.6396e-05	0.00405101
URS0000B2E466	URS0000B2E466	lncRNA	down	3.73	1.89	2.45	4.29	5.33	5	8.89	12.63	9.12	2.69	4.87333	10.2133	-1.766	-1.14358	6.9427e-06	0.00137808
URS0000B2E8FD	URS0000B2E8FD	lncRNA	down	256.67	247.79	224.96	245.81	335.88	214.65	329.08	373.98	389	243.14	265.447	364.02	-0.421636	-0.530402	0.167945	0.217484
URS0000B2EA98	URS0000B2EA98	lncRNA	down	12.2	8.86	5.46	19.75	18.47	20.54	24.38	31.6	39.7	8.84	19.5867	31.8933	-1.71415	-0.783258	0.000109447	0.164058
URS0000B2EC67	URS0000B2EC67	lncRNA	down	23.68	7.6	10.29	26.56	27.67	22.67	50.04	40.23	46.01	13.8567	25.6333	45.4267	-1.54228	-0.904876	0.00298292	0.0296402
URS0000B2EC8B	URS0000B2EC8B	lncRNA	down	10.3	4.15	5.81	24.25	21.42	30.37	35.49	39.65	32.31	6.75333	25.3467	35.8167	-2.2384	-0.573648	1.87387e-08	0.435151
URS0000B305B5	URS0000B305B5	lncRNA	down	20.93	26.53	23.05	32.13	34.07	28.26	54.22	57.32	51.91	23.5033	31.4867	54.4833	-1.07192	-0.883428	0.0129055	0.161185
URS0000B349C2	URS0000B349C2	lncRNA	down	78.08	81.99	75.96	82.37	65.48	72.98	97.04	112.42	128.23	78.6767	73.61	112.563	-0.376041	-0.687466	0.223519	0.00379307
100911498	LOC100911498	lncRNA	up	1092.84	1342.73	1266.1	1262.25	1394.99	1304.82	0.05	0.42	0.11	1233.89	1320.69	0.193333	13.1559	13.0515	6.07e-256	5.71e-263
URS0000B2E4CC	URS0000B2E4CC	lncRNA	up	18.88	19.3	22.56	23.44	19.34	23.13	9.47	10.61	9.51	20.2467	21.97	9.86333	1.18183	1.0801	0.00400029	0.0469826
