# Supplementary material for: Analysis of shared ceRNA networks and related-hub genes in rats with primary and secondary photoreceptor degeneration
Source: Front Neurosci. 2023 Sep 21;17:1259622. doi: 10.3389/fnins.2023.1259622 (PMC10552924; doi:10.3389/fnins.2023.1259622)
Supplement: Supplementary file 1 [file Data_Sheet_1.ZIP › Original data/Fig 2/Result 3-the basic information of 247 shared mRNAs in two photoreceptor degenerationsú¿fold change í▌2, Qvalueú╝0.05ú⌐.xlsx]

## Sheet: The basic information of 247 sh
Gene ID	Gene Symbol	Type	Expression	MNU1 TPM	MNU2 TPM	MNU3 TPM	RCS1 TPM	RCS2 TPM	RCS3 TPM	RDY1 TPM	RDY2 TPM	RDY3 TPM	MNU Average TPM	RCS Average TPM	RDY Average TPM	log2(MNU/RDY)	log2(RCS/RDY)	Qvalue (MNU/RDY)	Qvalue(RCS/RDY)
100360801	Ddx60	mRNA	up	11.33	9.27	17.66	2.72	3.56	4.98	0.47	0.9	2.48	12.7533	3.75333	1.28333	3.32179	1.96824	4.51e-42	3.38e-10
100363332	Card11	mRNA	up	1.66	2.12	2.14	2.13	1.18	1.62	0.53	0.56	0.4	1.97333	1.64333	0.496667	1.6622	1.54521	1.82e-05	0.000877
103690031	LOC103690031	mRNA	up	55.67	44.53	33.01	16.47	18.32	10.93	9.54	3.84	5.44	44.4033	15.24	6.27333	2.40095	0.998233	1.77e-59	1.16e-07
103692282	LOC103692282	mRNA	up	0.6	0.74	0.74	1.01	0.49	0.38	0.13	0	0.06	0.693333	0.626667	0.0633333	3.3866	3.5483	0.00682086	0.00945296
108352965	LOC108352965	mRNA	up	1.3	1.7	1.38	1.41	1.86	1.63	0.57	0.5	0.24	1.46	1.63333	0.436667	1.49491	1.79983	0.00911577	0.00212063
113955	Gpnmb	mRNA	up	34.37	35.95	37.52	19.42	18.41	8.38	2.1	2.21	2.95	35.9467	15.4033	2.42	3.58581	2.49424	4.15e-82	3.9e-18
114107	Kremen1	mRNA	up	51.24	47.51	51	37.69	28.01	29.18	15.33	13.62	12.31	49.9167	31.6267	13.7533	1.62939	1.09091	7.22e-46	2.56e-17
116677	F2rl1	mRNA	up	4.78	5.93	4.44	2.22	0.81	0.57	0.41	0.09	0.27	5.05	1.2	0.256667	3.97418	2.04511	4.22e-18	0.0153796
117029	Ccr5	mRNA	up	1.6	2.16	2.79	2.65	2.03	2.1	0.72	0.97	0.61	2.18333	2.26	0.766667	1.19578	1.3925	0.0180176	0.00761506
117264	P2ry6	mRNA	up	2.53	2.49	2.21	3.17	1.79	1.77	0.36	0.47	0.69	2.41	2.24333	0.506667	1.89396	1.96197	0.00113586	0.00292958
117269	Rps6ka2	mRNA	up	118.73	82.89	83.83	88.07	77.49	86.17	38.99	34.86	36.14	95.15	83.91	36.6633	1.17996	1.13194	2.37e-14	1.23e-44
120093094	LOC120093094	mRNA	up	1.06	1.21	1.03	1.14	0.78	0.78	0.32	0.27	0.06	1.1	0.9	0.216667	2.14176	1.99903	0.00491812	0.029653
154516	Ugt1a7c	mRNA	up	10.97	11.73	16.11	2.81	1.86	2.5	0.44	0.47	0.24	12.9367	2.39	0.383333	4.89303	2.59117	4.95e-31	2.21e-05
170496	Lcn2	mRNA	up	756.62	812.99	848.88	19.24	9.71	12.16	3.83	3.37	5.37	806.163	13.7033	4.19	7.32439	1.56022	3.72e-291	0.000206
170635	Dhrs9	mRNA	up	0.91	1.42	1.62	0.94	1.92	1.81	0.21	0	0	1.31667	1.55667	0.07	4.42695	4.58536	0.00779295	0.0120432
171081	Csf2rb	mRNA	up	3.72	4.41	2.89	6.7	2.49	3.24	0.87	0.38	0.23	3.67333	4.14333	0.493333	3.84592	4.18088	7.03e-16	3.34e-05
171164	Gbp2	mRNA	up	108.51	94.8	109.2	1.91	1.2	1.33	0.23	0.47	0.46	104.17	1.48	0.386667	7.76634	1.765	1.58e-111	0.0136565
171304	Kif11	mRNA	up	24.38	10.12	9.9	1.92	3.06	3.43	0.92	0.64	1.2	14.8	2.80333	0.92	3.27283	1.09339	2.29e-10	0.00427066
171410	Acsbg1	mRNA	up	0.62	1.24	0.64	1.36	0.57	0.64	0.26	0.12	0.15	0.833333	0.856667	0.176667	1.93127	2.08784	0.0311249	0.0382432
171411	Tmem176b	mRNA	up	96.86	106.51	121.12	109.16	76.84	99.73	28.77	26.19	27.42	108.163	95.2433	27.46	1.6487	1.59919	3.82e-26	2.17e-25
171493	Osgin1	mRNA	up	1.04	2.06	2.3	2.33	1.97	1.14	0.35	0.66	0.81	1.8	1.81333	0.606667	1.47407	1.56402	0.0275034	0.0324839
171553	A3galt2	mRNA	up	4.58	9.64	6.88	3.23	2.52	1.56	0.29	1.22	0.74	7.03333	2.43667	0.75	2.91148	1.69296	3.29e-09	0.0249038
192262	C1s	mRNA	up	139.45	334.56	81.23	3.6	3.35	2.68	0.83	0.5	1.41	185.08	3.21	0.913333	4.74424	1.36708	1.46e-93	0.00278791
24231	C2	mRNA	up	8.64	11.82	11.33	6.01	6.59	5.4	3.28	2.68	2.22	10.5967	6	2.72667	1.68965	1.06596	1.86e-13	0.000168
24232	C3	mRNA	up	10.67	12.89	10.56	13.94	10.03	10.42	2.68	2.88	3	11.3733	11.4633	2.85333	1.68662	1.83775	1.22e-24	4.87e-27
24324	Edn2	mRNA	up	14.65	4.71	5.05	2.09	2.38	2.26	0.27	0.14	0	8.13667	2.24333	0.136667	5.63306	3.88415	4.52e-08	0.00202908
24387	Gfap	mRNA	up	308.97	321.94	327.87	65.47	17.9	42.77	8.22	6.5	9.87	319.593	42.0467	8.19667	4.94533	2.08649	0	0.000455
24451	Hmox1	mRNA	up	33.01	39.26	32.95	3.01	3.22	2.07	1.22	0.77	0.38	35.0733	2.76667	0.79	5.06919	1.56964	1.02e-53	0.0178071
24471	Hspb1	mRNA	up	28.01	38.97	37.76	25.58	7.81	9.15	3.99	3.71	4.57	34.9133	14.18	4.09	2.82022	1.66277	3.8e-24	0.00113493
24546	Slco2a1	mRNA	up	6.64	8.03	8.27	2.7	1.37	1.9	0.52	0.24	0.6	7.64667	1.99	0.453333	3.66559	1.86327	9.7e-28	0.0005
24567	Mt1	mRNA	up	273.54	262.24	359.03	191.69	42.05	95.81	22.67	20.51	23.56	298.27	109.85	22.2467	3.30959	2.23408	2.31e-59	0.0100553
24575	Mx1	mRNA	up	22.65	19.7	22.55	1.24	0.5	0.57	0.04	0.13	0.04	21.6333	0.77	0.07	7.86744	3.04417	1.44e-30	0.00866418
24590	Mme	mRNA	up	0.83	1.46	1.13	0.28	3.31	0.24	0.17	0.22	0.3	1.14	1.27667	0.23	2.20014	2.55283	0.00294479	0.0156374
24617	Serpine1	mRNA	up	7.63	8.93	8.53	1.65	0.55	0.56	0.04	0.09	0.35	8.36333	0.92	0.16	5.3702	2.32221	4.51e-27	0.0178425
246239	Slc15a3	mRNA	up	2.13	2.59	1.8	2.61	2.47	1.74	0.43	0.44	0.65	2.17333	2.27333	0.506667	1.79558	1.99237	0.00258226	0.00156891
246766	Ggta1	mRNA	up	4.93	4.25	6.98	4.36	4.91	4.56	2.85	0.64	2.92	5.38667	4.61	2.13667	1.75252	1.53405	1.76e-05	0.000727
246781	Ptpn7	mRNA	up	1.78	1.54	2.23	1.18	0.8	0.94	0	0	0	1.85	0.973333	0	6.29036	5.49621	1.91e-05	0.00190126
24699	Ptprc	mRNA	up	1.49	1.46	2.04	2.52	1.53	2.56	0.33	0.43	0.14	1.66333	2.20333	0.3	2.12855	2.41696	2.28e-05	2.04e-06
24750	RT1-N3	mRNA	up	9.1	7.84	10.25	1.67	2.16	1.91	0.47	0.48	0.71	9.06333	1.91333	0.553333	3.7634	1.61644	1.36e-19	0.0232234
24770	Ccl2	mRNA	up	87.15	50.02	66.98	3.12	0.45	1.36	0	0.22	0	68.05	1.64333	0.0733333	9.48256	4.24028	5.64e-14	0.0381304
24915	Pdlim4	mRNA	up	24.77	33.18	31.16	5.44	6.23	4.96	2.52	2.51	1.86	29.7033	5.54333	2.29667	3.38183	1.13328	3.98e-33	0.0223532
25021	Itgam	mRNA	up	4.56	6.67	5.42	4.6	3.49	3.44	1.06	1.03	0.66	5.55	3.84333	0.916667	2.26256	1.92367	7.05e-15	1.49e-09
25156	Vav1	mRNA	up	1.03	1.02	1.32	1.62	1.49	1.33	0.41	0.25	0.45	1.12333	1.48	0.37	1.29134	1.85207	0.0391474	0.00161695
25241	Aqp5	mRNA	up	1.98	30.8	2.43	1.8	1.18	0.87	0.21	0	0.31	11.7367	1.28333	0.173333	5.76214	2.68871	0.00151162	0.0338916
252929	Ctsz	mRNA	up	11.89	13.23	13.03	13.8	9.77	10.54	2.4	3.46	2.3	12.7167	11.37	2.72	1.92196	1.89888	1.16e-10	6.81e-09
25326	Jak3	mRNA	up	40.34	33.11	32.17	10.27	9.01	10.97	2.65	3.04	2.73	35.2067	10.0833	2.80667	3.36116	1.68456	4.75e-83	9.87e-20
25389	Atf3	mRNA	up	49.31	32.19	33.29	5.81	5.11	5.49	1.72	2.37	1.4	38.2633	5.47	1.83	4.10488	1.42458	1.77e-54	0.000139
25439	F2r	mRNA	up	8	8.89	10.1	6.19	5.13	5.08	1.85	2.3	2.33	8.99667	5.46667	2.16	1.75112	1.1707	3.63e-16	4.94e-06
25464	Icam1	mRNA	up	16.51	12.54	12.62	2.71	1.79	2.06	0.65	0.77	0.79	13.89	2.18667	0.736667	3.94119	1.40849	2.53e-39	0.00544244
25625	Tnfrsf1a	mRNA	up	43.53	48.22	50.46	14.42	9.51	10.34	3.77	3.81	6.22	47.4033	11.4233	4.6	3.15246	1.33057	5.2e-76	2.68e-07
25651	Selp	mRNA	up	1.26	2.22	1.79	0.97	0.31	0.45	0.08	0.04	0.13	1.75667	0.576667	0.0833333	4.04839	2.58383	1.73e-07	0.0295032
25661	Fn1	mRNA	up	10.73	15.21	14.57	31.81	17.09	25.89	6.71	4.42	5.78	13.5033	24.93	5.63667	0.992296	1.9161	1.83e-10	2.97e-09
25662	Igfbp2	mRNA	up	6.42	7.41	10.19	7.75	7.07	4.35	1.61	1.53	2.19	8.00667	6.39	1.77667	1.86105	1.67433	2.73e-06	0.00026
25663	Il1r1	mRNA	up	4.71	6.09	6.38	4.79	1.76	2.39	1.41	1.07	0.88	5.72667	2.98	1.12	2.02173	1.28141	4.96e-19	0.000668
25695	Cebpd	mRNA	up	45.64	42.99	52.08	17.77	4.32	9.14	2.14	2.6	4.3	46.9033	10.41	3.01333	3.65517	1.62324	1.96e-48	0.00180269
288077	Hcls1	mRNA	up	3.28	2.26	3.34	2.77	1.51	2.12	0.65	0.37	0.43	2.96	2.13333	0.483333	2.31061	2.00775	2.62e-05	0.00262379
288227	Bace2	mRNA	up	3.6	4.21	7.87	8.56	7.16	3.83	2.97	1.86	1.3	5.22667	6.51667	2.04333	1.04972	1.52669	0.0311881	0.00155941
289038	Mgat4e	mRNA	up	3.82	1.91	1.84	1.6	2.05	1.09	0.08	2.61	0.16	2.52333	1.58	0.95	3.36972	2.64942	5.8e-05	0.00891402
289211	Fcgr2b	mRNA	up	4.79	2.7	3.88	7.74	3.87	5.61	0.88	0.87	0.55	3.79	5.74	0.766667	1.91376	2.78482	9.77e-05	3.59e-09
289801	Upp1	mRNA	up	11.42	10.38	11.67	9.51	0.98	2.13	0.56	1.14	1.12	11.1567	4.20667	0.94	3.53547	2.29547	7.05e-16	0.00709658
290905	Col4a1	mRNA	up	10.92	17.15	14.87	13.52	38.1	7.7	3.51	6.38	5.95	14.3133	19.7733	5.28	1.50933	2.0483	3.67e-16	0.0214317
291359	Ly86	mRNA	up	2.74	2.74	2.62	3.66	3.97	2.32	0.17	0.35	0.17	2.7	3.31667	0.23	3.24461	3.62912	0.00250448	0.00108645
291813	Cmtm3	mRNA	up	3	3.81	4.52	2.88	4.19	3.12	1.82	1.18	0.67	3.77667	3.39667	1.22333	1.28581	1.28499	0.014	0.0317148
292060	Irf8	mRNA	up	4.22	5.33	6.32	3.77	3.21	2.89	0.55	0.71	1.15	5.29	3.29	0.803333	2.42376	1.87518	4.1e-14	8.36e-08
29345	Serpinh1	mRNA	up	51.1	59.79	58.55	44.27	31.77	24.76	11.09	11.61	15.07	56.48	33.6	12.59	1.84636	1.24515	6.16e-38	0.000176
293624	Irf7	mRNA	up	48.49	40.95	42.29	4.03	3.85	3.54	1.06	1.77	1.63	43.91	3.80667	1.48667	4.61942	1.2259	7.85e-87	0.00393965
29373	Bmp2	mRNA	up	3.08	3.19	7.19	8.16	1.82	3.24	1.06	1.08	2.47	4.48667	4.40667	1.53667	1.46871	1.47607	0.00814897	0.0379513
293854	Srpk3	mRNA	up	11.62	11.05	12.83	6.98	6.96	6.44	2.93	2.57	2.66	11.8333	6.79333	2.72	1.8256	1.15983	4.97e-14	0.000113
29393	Col1a1	mRNA	up	0.48	1.29	2.13	1.61	1.13	0.62	1.08	0.14	0.83	1.3	1.12	0.683333	1.29557	1.6499	0.0288485	0.00337645
294048	Pik3ap1	mRNA	up	3.37	4.45	1.43	1.35	2.05	0.67	0.43	0.43	0.67	3.08333	1.35667	0.51	1.91063	1.52549	8.62e-07	0.00139369
294257	Cfb	mRNA	up	10.02	10.54	8.23	3.73	3.81	2.08	0.91	1.04	1.24	9.59667	3.20667	1.06333	2.86974	1.41762	2.46e-23	0.0012424
294273	RT1-DMb	mRNA	up	8.94	9.5	11.1	12.78	8.4	9.68	1.84	0.83	1.16	9.84667	10.2867	1.27667	2.64396	2.84691	2.15e-11	3.41e-12
294274	RT1-DMa	mRNA	up	17.64	20.63	18.66	18.19	10.75	10.85	3.82	3.19	5.82	18.9767	13.2633	4.27667	1.84487	1.4653	1.27e-10	7.44e-05
29455	Gdf15	mRNA	up	14.1	8.49	16.58	12.04	18.3	11.64	4.04	6.12	4.94	13.0567	13.9933	5.03333	1.07485	1.30363	0.00604595	0.000432
294706	Cd180	mRNA	up	2.07	1.52	2.12	2.45	4.8	2.37	0.7	0.44	0.62	1.90333	3.20667	0.586667	1.33463	2.15557	0.0136971	4.51e-06
295342	Rhoc	mRNA	up	62.35	77.85	82.12	53.8	46.49	46.06	21.56	19.51	17.02	74.1067	48.7833	19.3633	1.63655	1.17399	9.38e-27	3.75e-14
295475	Neurog2	mRNA	up	2.85	5.19	5.84	1.93	1.64	1.34	0.41	0.36	0.53	4.62667	1.63667	0.433333	3.10886	1.75957	4.24e-11	0.00760456
29687	C1qb	mRNA	up	12.72	12.19	17.21	23.73	21.74	15.63	3	2.49	4.16	14.04	20.3667	3.21667	1.81899	2.49116	5.92e-08	3.49e-16
296953	Irf5	mRNA	up	2.02	4.02	1.96	4.38	3	3.01	0.46	1.52	1.14	2.66667	3.46333	1.04	1.10362	1.70274	0.0201094	8.84e-05
297077	Tmem176a	mRNA	up	22.08	17.9	23.9	26.61	21.23	19.53	5.59	5.89	6.6	21.2933	22.4567	6.02667	1.52009	1.72965	3.09e-08	1.98e-10
297989	Ddx58	mRNA	up	14.34	12.17	9.97	2.95	2.5	1.57	1.12	0.75	0.99	12.16	2.34	0.953333	3.47388	1.1582	1.04e-48	0.00201578
298566	C1qa	mRNA	up	13.23	17.18	17.46	21.09	19.53	23.5	4.22	5.6	5.33	15.9567	21.3733	5.05	1.35121	1.91494	6.84e-06	2.9e-12
298947	Pik3cg	mRNA	up	1.19	1.1	1.66	2.36	1.85	1.65	1.35	0.16	0.22	1.31667	1.95333	0.576667	1.63759	2.78853	0.000392	9.95e-13
299106	Rpl10l	mRNA	up	1.72	4.8	5.28	3.65	5.13	2.96	0.56	0.29	0.85	3.93333	3.91333	0.566667	2.47404	2.61375	0.000997	0.000462
302248	Nid2	mRNA	up	4.38	6.49	4.92	9.74	8.03	5.12	1.34	1.69	3.35	5.26333	7.63	2.12667	0.99329	1.66648	0.00179718	0.00499269
302640	Acot9	mRNA	up	20.79	28.48	25.67	21.55	18.97	20.05	8.98	10.06	7.99	24.98	20.19	9.01	1.16191	1.06604	6.78e-10	7.66e-09
302811	Elf4	mRNA	up	1.58	3.2	3.12	2.33	0.9	1.77	0.24	2.02	0.41	2.63333	1.66667	0.89	2.26408	1.68645	2.32e-09	0.000305
303163	Igtp	mRNA	up	9.12	11.41	9.98	3.51	3.83	2.39	1.32	1.47	1.4	10.17	3.24333	1.39667	2.56911	1.05119	2.62e-19	0.026651
303903	Parp14	mRNA	up	16.19	16.32	15.81	3.42	2.79	2.13	1.05	1.06	1.24	16.1067	2.78	1.11667	3.54573	1.14747	8.39e-111	1.24e-05
303905	Parp9	mRNA	up	16.57	13.42	12.89	5.02	3.48	2.52	1.29	2.14	1.49	14.2933	3.67333	1.64	2.84801	1.01678	6.31e-38	0.00402649
304966	Fcgr3a	mRNA	up	5.07	3.55	5.47	2.68	2.55	2.44	0.26	0.66	0.52	4.69667	2.55667	0.48	2.99423	2.25007	5.58e-06	0.00843751
305501	Ikzf1	mRNA	up	1.43	1.81	2.67	2.95	2.42	2.15	0.55	0.62	0.77	1.97	2.50667	0.646667	1.30931	1.80278	0.0100887	0.000128
306071	Lcp1	mRNA	up	7.18	7.96	8.05	8.85	8	6.39	3.48	3.16	2.79	7.73	7.74667	3.14333	1.02952	1.17051	8.11e-07	1.02e-07
306628	Col4a2	mRNA	up	11.64	16.49	15.07	13.13	26.07	9.53	5.13	4.96	5.81	14.4	16.2433	5.3	1.12983	1.43463	3.42e-14	0.00612838
307351	Tubb6	mRNA	up	16.98	21.86	20.26	3.04	2.38	1.62	0.49	0.5	0.82	19.7	2.34667	0.603333	4.72361	1.79191	1.41e-37	0.00772028
307414	MGC108823	mRNA	up	15.56	16.26	13.16	4.21	7.03	2.51	0.84	0.77	0.83	14.9933	4.58333	0.813333	3.91219	2.33056	1.95e-26	2.53e-05
308444	Axl	mRNA	up	57.54	76.77	70.46	13.08	10.67	8.39	2.64	4.36	4.92	68.2567	10.7133	3.97333	3.87617	1.27121	4.49e-142	1.26e-08
308637	Ano5	mRNA	up	0.4	0.85	0.51	0.77	0.71	0.62	0.26	0.17	0.23	0.586667	0.7	0.22	1.10756	1.52173	0.0373103	0.00142796
308901	Trim21	mRNA	up	10.55	12.7	11.05	3.38	3.29	2.86	1.05	1.38	1.28	11.4333	3.17667	1.23667	2.91582	1.24841	2.26e-38	0.000149
308995	Itgal	mRNA	up	1.59	1.31	1.23	1.69	1.51	0.8	0.28	0.21	0.21	1.37667	1.33333	0.233333	2.33248	2.40372	8.54e-06	3.84e-05
309527	Ch25h	mRNA	up	9.52	7.89	10.63	4.09	2.34	2.25	0.34	0.81	0.56	9.34667	2.89333	0.57	3.73709	2.17826	5.5e-14	0.00373932
309684	Itgb2	mRNA	up	2.37	2.94	2.55	5.25	3.69	2.86	0.56	0.82	0.53	2.62	3.93333	0.636667	1.93305	2.68371	9.42e-06	1.21e-10
310132	Osmr	mRNA	up	21.74	29.64	26.65	6.57	2.87	4.06	1.83	1.93	2.21	26.01	4.5	1.99	3.4856	1.10946	5.97e-95	0.000511
310553	Tlr2	mRNA	up	1.85	1.67	2.09	2.3	2.05	1.73	0.58	0.33	0.27	1.87	2.02667	0.393333	1.91444	2.1805	0.000613	0.000141
310694	Fcrl2	mRNA	up	1.38	1.11	1.36	15.31	15.81	14.38	0.18	0.19	0.19	1.28333	15.1667	0.186667	2.42766	6.17795	0.00247871	3.57e-31
310843	Sec24d	mRNA	up	5.69	5.66	4.53	2.81	2.47	2.16	1	1.04	1.63	5.29333	2.48	1.22333	2.03484	1.15759	4.06e-14	0.00124748
310969	Ifi44	mRNA	up	21.12	22.26	20.84	4.42	5.06	3.31	1.42	2.54	1.09	21.4067	4.26333	1.68333	3.45307	1.43698	1.61e-38	0.000777
312566	Adamts9	mRNA	up	1.21	2.11	3.16	3.75	1.57	2.32	0.58	0.62	0.35	2.16	2.54667	0.516667	1.73541	1.92534	1.27e-06	0.0340757
312705	C1r	mRNA	up	30.68	30.12	28.57	6.46	7.37	4.78	2.63	2.44	2.89	29.79	6.20333	2.65333	3.19608	1.0383	5.23e-72	0.000276
313022	Map3k6	mRNA	up	5.84	6.4	5.79	3.29	1.92	2.32	1.11	0.82	1.13	6.01	2.51	1.02	2.23821	1.10414	2.11e-21	0.00252313
313325	Lad1	mRNA	up	7.95	6.15	6.13	1.5	1.79	1.28	0.07	0.13	0.22	6.74333	1.52333	0.14	5.42121	3.39918	1.74e-15	0.000193
313507	Tal1	mRNA	up	1.41	1.18	1.83	1.4	1.19	1.07	0.27	0.71	0.51	1.47333	1.22	0.496667	1.33852	1.15468	0.00232183	0.0323889
313641	Hspg2	mRNA	up	9.25	18.53	13.09	10.06	16.31	5.83	9.35	3.16	9.33	13.6233	10.7333	7.28	1.51564	1.33077	2.5e-23	0.0239385
313892	Togaram2	mRNA	up	2.17	1.83	1.97	1.9	2.4	1.51	0.47	0.59	0.37	1.99	1.93667	0.476667	1.76955	1.82211	2.6e-05	6.81e-05
314670	RGD1564409	mRNA	up	2.06	1.5	2.41	3	1.91	2.12	1.07	0.43	0.34	1.99	2.34333	0.613333	1.25004	1.71207	0.00356062	8.71e-06
315196	Wnt7b	mRNA	up	11.97	13.01	6.32	0.87	2.78	0.67	0.57	0.37	0.52	10.4333	1.44	0.486667	4.21651	1.49565	7.49e-30	0.0380681
315806	Prtg	mRNA	up	13.65	13.88	14.61	9.88	6.84	7.25	3.48	3.44	3.77	14.0467	7.99	3.56333	1.89894	1.27783	1.08e-50	7.23e-17
316137	Adgre1	mRNA	up	1.9	2.03	1.86	3.81	4.41	2.56	0.65	0.86	0.63	1.93	3.59333	0.713333	1.23991	2.08778	0.00497752	9.96e-08
316519	Slc11a1	mRNA	up	2.38	3.19	2.96	2.37	2.16	1.45	0.34	0.51	0.41	2.84333	1.99333	0.42	2.47104	2.21757	2.57e-05	0.00133999
316580	Sp140	mRNA	up	2	1.97	2.16	2.19	1.39	1.29	0.47	0.43	0.67	2.04333	1.62333	0.523333	1.66924	1.34025	0.000201	0.0251246
317227	Tlr13	mRNA	up	0.62	0.67	0.9	1.88	1.05	1.49	0.23	0.13	0.23	0.73	1.47333	0.196667	1.30685	2.49905	0.0407442	7.17e-07
317676	Lat2	mRNA	up	2.56	5.4	3.72	5.86	3.9	5.6	0.86	1.2	1.5	3.89333	5.12	1.18667	1.35012	1.9342	0.0221447	0.000446
360323	RT1-N2	mRNA	up	5.64	3.27	5.71	4.5	4.66	6.59	1.07	1.16	1.07	4.87333	5.25	1.1	2.0379	2.29777	1.68e-06	6.79e-08
360849	Kif14	mRNA	up	4.5	1.26	1.07	1.62	0.71	0.72	0.04	0.23	0.67	2.27667	1.01667	0.313333	2.9554	2.24382	0.00128861	0.0393977
361537	Tyrobp	mRNA	up	10.21	9.43	13.79	15.28	14.1	8.33	1.75	2.3	0.96	11.1433	12.57	1.67	2.39778	2.7267	0.00021	3.62e-05
361600	Tm6sf1	mRNA	up	2.45	3.53	3.97	3.6	2.93	4.2	1.45	0.98	1.27	3.31667	3.57667	1.23333	1.09091	1.39774	0.0115151	0.00127266
361673	Ifitm3	mRNA	up	131.66	170.94	127.14	38.74	20.02	13.52	3.06	5.63	8.61	143.247	24.0933	5.76667	4.33392	1.89072	2.3e-60	8.99e-05
361972	Tmem154	mRNA	up	0.48	1.64	2.42	0.83	0.55	0.92	0.17	0.09	0.21	1.51333	0.766667	0.156667	2.93609	2.12124	0.000144	0.0286151
362211	Mall	mRNA	up	0.35	1.64	3.02	1	0.33	0.17	0	0	0	1.67	0.5	0	6.44399	4.90257	2.67e-05	0.0202849
362447	Clec2g	mRNA	up	25.9	26.18	31.09	27.95	23.14	21.18	7.56	8.74	10.71	27.7233	24.09	9.00333	1.15731	1.08302	4.56e-07	1.12e-05
362456	Arhgdib	mRNA	up	8.25	10.5	12.52	9.28	7.32	7.95	3.78	1.82	2.98	10.4233	8.18333	2.86	1.54171	1.33689	2.89e-05	0.00145837
362597	Eva1b	mRNA	up	5.24	7.9	7.26	7.17	6.47	6.72	2.21	2.76	2.07	6.8	6.78667	2.34667	1.22283	1.37727	0.00803782	0.00453132
362634	C1qc	mRNA	up	9.5	12.33	14.43	20.25	18.75	15.58	4.84	3.41	4.4	12.0867	18.1933	4.21667	1.21013	1.94051	0.000399	4.3e-11
362792	Pld4	mRNA	up	4.68	3.6	4.54	12.22	10.18	8.84	1.92	1.76	1.08	4.27333	10.4133	1.58667	1.03462	2.46583	0.00778321	6.72e-18
362893	Arhgap9	mRNA	up	1.28	3.56	2.19	1.6	1.85	1.95	0.1	0.26	0.17	2.34333	1.8	0.176667	3.11493	2.88031	0.00149215	0.0125648
363269	Sp100	mRNA	up	9.43	8.37	8.56	14.69	9.15	8.3	2.55	3.81	4.59	8.78667	10.7133	3.65	1.26569	1.37705	5.14e-05	1.78e-05
364206	Plek	mRNA	up	3.27	4.22	4.2	1.72	3.09	2.01	0.7	0.18	0.26	3.89667	2.27333	0.38	3.05164	2.41247	3.74e-07	0.00183342
366360	Myorg	mRNA	up	2.21	2.85	2.54	3.54	2.48	2.5	0.72	0.8	1.1	2.53333	2.84	0.873333	1.28089	1.58596	0.000174	5.65e-06
366957	Rac2	mRNA	up	5.17	3.5	5.25	7.81	5.42	4.96	0.75	0.57	0.8	4.64	6.06333	0.706667	2.24853	2.88123	7.24e-05	7.12e-08
367455	Lrg1	mRNA	up	2.99	4.54	5.65	6.72	0.74	1.27	0.11	0.35	0.69	4.39333	2.91	0.383333	3.29809	2.94567	1.08e-06	0.0026079
444983	Apold1	mRNA	up	3.86	3.58	4.11	10.56	0.97	2.54	1.24	0.62	0.37	3.85	4.69	0.743333	2.2005	2.68058	5.25e-09	0.0366565
497010	Eng	mRNA	up	15.3	16.24	16.55	12.51	11.21	9.95	4.66	3.91	4.87	16.03	11.2233	4.48	1.53328	1.156	3.22e-19	2.47e-09
498185	Slc8b1	mRNA	up	4.84	3.82	5.7	1.7	2.65	2.54	0.81	0.96	1.03	4.78667	2.29667	0.933333	2.18929	1.18475	1.08e-09	0.0244827
498276	LOC498276	mRNA	up	2.53	3.09	2.23	5	5.09	4.78	0.59	0.47	1.18	2.61667	4.95667	0.746667	1.51603	2.64298	0.0306777	2.26e-06
498582	Wdfy4	mRNA	up	0.51	0.68	0.49	0.97	0.96	0.82	0.16	0.17	0.1	0.56	0.916667	0.143333	1.6692	2.26564	0.000474	1.26e-06
499223	Trim30	mRNA	up	0.57	1.18	0.87	1.94	1.11	0.75	0.33	0.17	0.3	0.873333	1.26667	0.266667	1.46616	2.00007	0.0213951	0.00111684
499271	Itgax	mRNA	up	0.84	1.06	1.6	0.43	0.32	0.38	0.08	0.03	0.05	1.16667	0.376667	0.0533333	3.32083	2.29789	7.06e-11	0.00108303
499356	Blnk	mRNA	up	3.01	2.72	2.61	4.76	2.91	3.19	0.74	1.04	0.99	2.78	3.62	0.923333	1.30827	1.81251	0.0130761	0.00055
499885	Itpripl1	mRNA	up	4.21	3.93	3.83	1.25	2.62	1.67	0.56	0.63	0.68	3.99	1.84667	0.623333	2.36744	1.36427	1.56e-09	0.0187788
499991	Steap4	mRNA	up	1.76	2.88	3.01	1.64	0.69	1.01	0.25	0.09	0.04	2.55	1.11333	0.126667	4.31239	3.26961	5.91e-10	0.00026
500300	Depp1	mRNA	up	2.07	3.27	3.44	6.85	1.23	3.01	0.59	0.43	0.87	2.92667	3.69667	0.63	1.95012	2.35157	0.00284562	0.00287736
500906	Cyth4	mRNA	up	1.52	1.91	1.68	3.1	2.64	2.76	0.82	0.66	0.45	1.70333	2.83333	0.643333	1.11079	1.90995	0.034993	3.03e-05
501065	Cmtm7	mRNA	up	3.09	3.99	4.45	3.67	4.19	3.38	1.15	1.43	1.63	3.84333	3.74667	1.40333	1.18444	1.32386	0.0172386	0.0150296
501854	Rab7b	mRNA	up	7.84	12.15	9.51	2.56	3.03	1.76	0.93	1.29	0.79	9.83333	2.45	1.00333	3.01323	1.17712	3.17e-19	0.0333782
50662	Runx1	mRNA	up	3.05	5.55	5.27	1.66	1.12	1.26	0.4	0.71	0.58	4.62333	1.34667	0.563333	2.87815	1.51769	2.01e-12	0.0100914
54223	Adcy4	mRNA	up	1.91	2.38	2.18	2.34	2.21	1.63	0.66	0.34	0.63	2.15667	2.06	0.543333	1.59957	1.4267	0.00078	0.0134957
54227	Arpc1b	mRNA	up	12.67	14.95	16.49	6.17	5.69	4.46	1.98	1.21	2.45	14.7033	5.44	1.88	2.61258	1.3357	1.29e-18	0.00204535
54250	Fgf2	mRNA	up	25.34	24.89	21.31	7.49	4.48	5.17	2.77	1.73	2.31	23.8467	5.71333	2.27	3.09311	1.16669	1.92e-22	0.0407015
54259	Inpp5d	mRNA	up	2.3	2.42	2.52	3.57	2.61	2.59	0.94	0.85	0.92	2.41333	2.92333	0.903333	1.11167	1.52739	0.000221	4.29e-07
56083	Tgm2	mRNA	up	17.63	21.19	24.61	11.13	5.14	5.12	2	1.11	2.02	21.1433	7.13	1.71	3.37585	1.8341	2.22e-54	6.02e-08
60669	Cmklr1	mRNA	up	1.42	3.41	2.72	2.08	0.96	3.26	0.43	0.29	0.37	2.51667	2.1	0.363333	1.86409	1.88293	9.24e-06	8.25e-05
65048	Fat2	mRNA	up	0.01	0.29	0.24	0.27	0.11	0.04	0.02	0	0.02	0.18	0.14	0.0133333	3.65903	3.43146	0.00356417	0.00756292
65161	Litaf	mRNA	up	70.27	61.49	56.1	31.87	20.48	20.92	5.59	6.05	5.94	62.62	24.4233	5.86	3.1165	1.89645	1.18e-87	1.75e-22
65190	Rsad2	mRNA	up	64.09	53.7	53.71	2.35	1.78	1.33	0.48	0.65	0.45	57.1667	1.82	0.526667	6.44203	1.57249	5.13e-136	0.00161695
65197	Slc2a5	mRNA	up	2.08	1.34	2.86	5.74	3.89	4.42	0.94	0.46	0.84	2.09333	4.68333	0.746667	1.20706	2.49723	0.0400393	5.46e-09
66015	Adamts4	mRNA	up	14.6	10.24	10.21	2.47	1.26	1.48	0.52	0.25	0.12	11.6833	1.73667	0.296667	4.9959	2.3828	2.78e-38	8.26e-05
680611	Bcl3	mRNA	up	43.81	28.67	37.92	9.1	4.71	4.29	1.21	1.84	0.72	36.8	6.03333	1.25667	4.93963	2.43817	7.83e-47	5.62e-06
689415	Mt2A	mRNA	up	584.47	566.22	557.72	160.82	20.82	73.44	10.44	9.95	11.14	569.47	85.0267	10.51	5.47258	2.85631	3.58e-113	0.00405555
689616	Apcdd1	mRNA	up	22.38	21.65	20.71	22.48	11.17	12.46	7.85	9.27	6	21.58	15.37	7.70667	1.50063	1.03739	1.35e-26	0.0198562
689639	Tdrd12	mRNA	up	5.3	4.87	5.74	5.02	6.41	5.8	1.01	1.57	1.99	5.30333	5.74333	1.52333	1.08558	1.33947	0.030592	0.0122021
78965	Csf1	mRNA	up	18.16	27.61	25.13	7.66	5.58	5.07	1.91	2.29	3.37	23.6333	6.10333	2.52333	2.97255	1.163	3.35e-55	6.88e-06
79129	Cyba	mRNA	up	8.92	9.67	10.31	8.03	6.74	8.4	3.75	2.04	2.26	9.63333	7.72333	2.68333	1.54552	1.36323	0.00222474	0.0279083
79252	Adamts1	mRNA	up	37.21	49.01	51.54	28.49	19.2	20.44	9.51	10.29	7.9	45.92	22.71	9.23333	2.00379	1.13273	5.23e-49	2.54e-13
81515	Lyn	mRNA	up	2.73	3.5	3.71	3.63	2.96	2.42	0.88	0.52	0.72	3.31333	3.00333	0.706667	1.91755	1.90861	7.42e-08	7.91e-07
81686	Mmp2	mRNA	up	2.8	3.52	3.66	2.96	2.75	2.11	0.53	0.27	0.36	3.32667	2.60667	0.386667	2.78585	2.57336	9.88e-11	7.49e-08
83580	Thbd	mRNA	up	2.44	2.79	2.27	2.48	1.61	0.89	0.44	0.49	0.85	2.5	1.66	0.593333	1.76917	1.31076	8.19e-06	0.0232389
83781	Lgals3	mRNA	up	62.77	90.22	84.34	2.02	2.6	2.29	0.17	0	0.5	79.11	2.30333	0.223333	8.18078	3.27349	1.12e-26	0.00720918
84032	Col3a1	mRNA	up	1.92	2.96	2.6	1.96	2.47	1.11	0.44	0.23	0.36	2.49333	1.84667	0.343333	2.37585	2.0625	1.34e-09	9.53e-06
84398	Cd93	mRNA	up	7	6.44	6.91	4.77	2.18	1.84	0.73	0.75	0.65	6.78333	2.93	0.71	2.98429	1.92492	1.28e-41	1.25e-07
85311	Pla1a	mRNA	up	3.06	4.56	5.01	2.87	1.14	1.5	0.33	0.6	0.6	4.21	1.83667	0.51	2.7362	1.6857	2.83e-07	0.0408168
89829	Socs3	mRNA	up	127.34	120.12	148.84	22.9	3.83	12.89	0.05	0.15	0.69	132.1	13.2067	0.296667	8.58517	5.11833	4.86e-58	5.62e-06
100125595	Rs1	mRNA	down	139.84	63.21	76.82	225.39	288.18	210.88	466.84	429.71	416.66	93.29	241.483	437.737	-2.51289	-1.02618	3.21e-10	2.17e-25
100310845	Uty	mRNA	down	0.03	0	0.02	0	0	0	20.65	21.82	22.01	0.0166667	0	21.4933	-10.552	-12.6882	2.83e-34	1.5e-24
100312982	Ddx3	mRNA	down	0.04	0	0.04	0	0	0	33.32	33.48	31.15	0.0266667	0	32.65	-10.8456	-12.397	2.1e-24	2e-23
100312983	Kdm5d	mRNA	down	0.02	0	0	0.04	0.02	0	24.37	23.64	20.34	0.00666667	0.02	22.7833	-12.4711	-10.3077	3.23e-24	1.76e-21
100312984	Eif2s3y	mRNA	down	0	0.13	0	0.43	0	0	26.59	27.16	22.29	0.0433333	0.143333	25.3467	-10.0222	-8.2357	9.18e-16	4.36e-20
100360117	LOC100360117	mRNA	down	0	0	0	0	0	0	0	0	62.68	0	0	20.8933	-23.1831	-22.633	3.42e-08	2.4e-07
100360476	Sh2d3a	mRNA	down	0.91	0.5	0.4	0.54	0.93	0.99	1.68	2.36	1.1	0.603333	0.82	1.71333	-1.78514	-1.22818	0.00106102	0.0393827
100910678	LOC100910678	mRNA	down	12.3	3.04	5.46	23.28	26.7	24.35	54.93	56.68	97.84	6.93333	24.7767	69.8167	-3.64606	-1.67042	1.7e-07	4.1e-10
102555814	LOC102555814	mRNA	down	2.03	2	1.76	5.11	6.84	4.92	13.7	14.67	14.13	1.93	5.62333	14.1667	-2.84265	-1.30914	8.06e-52	2.34e-16
103691107	LOC103691107	mRNA	down	11.18	8.99	7.81	15.67	16.47	14.85	23.44	27.26	35.56	9.32667	15.6633	28.7533	-1.9358	-1.06665	2.21e-07	0.00598948
103694537	LOC103694537	mRNA	down	0	0	0	0	0.02	0	13.19	12.33	12.59	0	0.00666667	12.7033	-12.001	-10.7331	1.8e-22	1.55e-17
108349036	LOC108349036	mRNA	down	63.27	21.3	25.54	36.38	50.03	47.56	99.47	86.09	81.44	36.7033	44.6567	89	-1.55963	-1.16189	0.0110542	1.14e-27
108352809	LOC108352809	mRNA	down	4.43	1.95	1.52	3.34	6.15	6.56	9.39	13.78	11.08	2.63333	5.35	11.4167	-2.39694	-1.26222	3.65e-13	2.59e-06
116556	Gucy2f	mRNA	down	93.46	39.07	43.13	106.29	124.65	113.14	216.18	207.51	201.73	58.5533	114.693	208.473	-2.11795	-1.0303	3.68e-05	3.29e-58
117252	Dnah10	mRNA	down	3.34	1.88	2.23	1.82	1.7	1.35	5.94	5.09	5.01	2.48333	1.62333	5.34667	-1.39443	-1.88471	8.9e-13	9.87e-46
24717	Rho	mRNA	down	20427.7	6847.84	8355.28	15130	21651.9	19840.6	36385.6	36090.8	36816.5	11877	18874.2	36431	-2.02108	-1.10031	0.000738	1.1e-11
25059	Hk2	mRNA	down	159.35	67.81	81.44	196.78	275.21	295.2	524.86	526.76	512.14	102.867	255.73	521.253	-2.59235	-1.19029	2.59e-08	5.97e-10
25223	Tspy1	mRNA	down	0	0	0	0	0	0	0.93	1.67	1.68	0	0	1.42667	-8.03068	-7.72396	2.06e-09	3.19e-08
25240	Aqp1	mRNA	down	21.93	10.46	9.88	22.7	33.4	25.89	60.59	62.91	71.07	14.09	27.33	64.8567	-2.49055	-1.41822	1.93e-08	7.14e-33
252899	Miox	mRNA	down	10.71	4.02	6.7	7.6	6.22	7.8	17.05	12.06	15.88	7.14333	7.20667	14.9967	-1.32472	-1.06086	0.000181	0.00120095
25321	Ghrhr	mRNA	down	1.18	0.72	1.71	2.47	2.06	1.83	6.96	8.41	6.64	1.20333	2.12	7.33667	-2.69749	-1.80541	5.34e-22	3.47e-11
25343	Pdc	mRNA	down	581.97	218.34	235.18	659.8	978.09	773.36	1667.42	1548.87	1447.66	345.163	803.75	1554.65	-2.45197	-1.12077	2.69e-05	1.13e-10
25586	Alpl	mRNA	down	161.28	74.53	95.59	167.39	201.84	208.31	354.15	345.57	333.83	110.467	192.513	344.517	-2.06307	-1.09435	6.62e-10	1.88e-36
25736	Kcnb1	mRNA	down	356.03	206.15	247.5	258.82	341.42	309.01	535.11	581.45	589.73	269.893	303.083	568.763	-1.74027	-1.0374	3.28e-07	1.67e-45
276720	Kcnj14	mRNA	down	184.6	93.52	101.08	143.28	201.99	196.96	365.22	335.17	303.64	126.4	180.743	334.677	-1.69361	-1.05547	3.79e-05	2.8e-09
290221	Nrl	mRNA	down	685.48	225.58	287.23	797.89	1084.96	986.73	1608.56	1795.98	1871.72	399.43	956.527	1758.75	-2.37048	-1.04151	4.16e-05	8.9e-10
290396	Diaph3	mRNA	down	82.51	36.53	38.33	70.89	86.73	73.63	200.29	152.87	182.98	52.4567	77.0833	178.713	-1.87243	-1.38093	6.01e-05	1.15e-55
29215	Arg2	mRNA	down	5.44	1.84	2.47	2.76	3.52	3.87	9.51	8.49	7.39	3.25	3.38333	8.46333	-1.65829	-1.48913	1.56e-05	3.37e-06
294252	Msh5	mRNA	down	13.56	6.68	9.42	11.91	15.7	14	25.88	29.35	24.82	9.88667	13.87	26.6833	-1.71534	-1.11546	4.1e-16	1.72e-17
29557	Myh7	mRNA	down	0.36	0.19	0.14	1.98	2.31	0.45	1.31	1.21	0.83	0.23	1.58	1.11667	-2.6119	-1.32639	1.96e-08	0.00323131
295631	Pla2r1	mRNA	down	84.69	44.45	46.84	108.75	123.6	102.3	237.08	241.18	217.46	58.66	111.55	231.907	-2.03459	-1.2056	1.52e-07	4.24e-61
298936	Sntg2	mRNA	down	17.11	7.02	8.49	8.87	11.68	13.39	20.34	24.65	22.67	10.8733	11.3133	22.5533	-1.35964	-1.18912	0.00568319	2.63e-11
299210	Esrrb	mRNA	down	130.61	49.04	54.29	133.09	228.56	201.03	403.26	362.2	391.47	77.98	187.56	385.643	-2.34822	-1.19678	5.89e-07	3.3e-07
301233	Guca1a	mRNA	down	344.62	116.9	145.24	322.76	484.36	338.36	761.93	651.17	676.31	202.253	381.827	696.47	-2.12977	-1.02356	5.56e-05	4.48e-33
302996	Ccdc78	mRNA	down	5.98	3.58	5.23	5.73	8.96	6.94	10.12	16.87	14.4	4.93	7.21	13.7967	-1.6405	-1.03762	6.5e-06	0.00698012
303612	Polg2	mRNA	down	15.47	9.02	12.32	19.67	23.61	21.88	42.6	40.92	35.81	12.27	21.72	39.7767	-1.93003	-1.05264	2.71e-23	2.03e-11
304646	Mgat4d	mRNA	down	0.19	0.44	0.56	2.05	3.03	2.67	7.01	7.44	4.54	0.396667	2.58333	6.33	-4.06282	-1.33662	1.09e-11	0.0034009
305078	Lamb3	mRNA	down	16	7.81	7.43	11.33	12.46	21.23	65.73	60.25	57.41	10.4133	15.0067	61.13	-2.533	-2.04479	1.34e-08	6.23e-35
306969	Hist1h2bl	mRNA	down	11.49	7.88	9.56	3.37	3.94	1.76	16.73	13.15	16.78	9.64333	3.02333	15.5533	-1.04831	-2.37167	0.00533898	1.68e-07
307248	Pstpip2	mRNA	down	1.65	1.63	0.9	0.78	1.23	1.29	1.67	3.84	1.41	1.39333	1.1	2.30667	-1.14333	-1.26515	0.00767698	0.0111761
308776	Pde8a	mRNA	down	35	18.08	26.93	33.49	52.6	54.51	90.9	110.68	95.92	26.67	46.8667	99.1667	-2.42311	-1.39092	2.6e-12	4.3e-11
308958	Cdr2	mRNA	down	14.14	8.67	8.75	10.26	16.1	14.47	26.31	26.27	22.98	10.52	13.61	25.1867	-1.55123	-1.05586	4.89e-15	2.67e-11
309201	Rom1	mRNA	down	802.15	317.81	351.18	501.67	673.07	612.69	1213.53	1171.31	1123.98	490.38	595.81	1169.61	-1.53739	-1.14103	0.00731897	1.09e-43
310376	Nim1k	mRNA	down	27.39	15.54	16.24	14.72	25.58	25.31	47.75	43.94	41.04	19.7233	21.87	44.2433	-1.45513	-1.18104	1.35e-13	5.48e-05
311337	Ltk	mRNA	down	2.33	1.95	1.86	0.26	0.19	0.33	4.59	3.69	4.42	2.04667	0.26	4.23333	-1.3487	-4.19658	2.37e-05	1.6e-14
311338	Rpap1	mRNA	down	36.84	26.33	30.48	16.72	18.57	19.97	66.46	70.18	70.3	31.2167	18.42	68.98	-1.3138	-1.92344	2.28e-25	1.93e-124
311358	Serinc4	mRNA	down	32.2	14.05	18.87	30.94	38.09	44.37	64.13	66.66	64.74	21.7067	37.8	65.1767	-1.89022	-1.03004	1.59e-05	6.88e-18
315650	Btg4	mRNA	down	1.24	0.54	0.09	0.88	1.78	2.19	4.07	6.2	7.23	0.623333	1.61667	5.83333	-3.4447	-1.97343	4.96e-11	7.36e-06
315879	Adamts7	mRNA	down	2.41	1.93	2.04	2.9	3.37	3.71	6.59	7.3	8.17	2.12667	3.32667	7.35333	-1.95867	-1.28486	1.82e-21	1.22e-12
362835	Reep6	mRNA	down	364.69	166.42	183.69	441.53	596.5	602.89	1042.51	1016.68	1083.05	238.267	546.973	1047.41	-2.46864	-1.12437	4.61e-08	2.04e-11
362924	St3gal1	mRNA	down	78.69	53.7	57.57	115.95	134.24	159.97	245.91	273.47	252.45	63.32	136.72	257.277	-2.19163	-1.05168	2.48e-55	3.33e-35
363002	Smarcd1	mRNA	down	313.16	175.38	224.03	290.76	388.37	415.04	881.78	878.98	908.96	237.523	364.723	889.907	-2.1574	-1.432	2.33e-14	9.41e-16
363143	Gnat1	mRNA	down	5611.77	2036.55	2250.11	3305.03	5327.07	5129.39	10025.6	9214.49	9934.79	3299.48	4587.16	9724.97	-1.84169	-1.25198	0.00295086	3.1e-08
366274	Ntsr1	mRNA	down	0.09	0.07	0.21	0.18	0.19	0.34	0.69	0.87	0.62	0.123333	0.236667	0.726667	-2.94327	-1.84596	5.08e-05	0.0120075
367345	Clul1	mRNA	down	89.54	40.58	51.9	104.34	166.55	118.34	246.07	280.61	269.54	60.6733	129.743	265.407	-2.41881	-1.20496	6.87e-09	1.03e-07
500561	Themis2	mRNA	down	2.84	0.93	0.69	1.48	1.5	1.12	2.89	2.53	2.11	1.48667	1.36667	2.51	-1.64167	-1.08881	5.37e-05	0.00388254
502852	Cd207	mRNA	down	0	0.45	0.09	2.37	2.18	1.7	4.84	4.19	3.24	0.18	2.08333	4.09	-4.83656	-1.14152	1.03e-10	0.0148671
56814	Slc24a1	mRNA	down	239.92	94.68	114.53	263.41	313.63	307.85	601.62	584.79	587.78	149.71	294.963	591.397	-2.26807	-1.17127	1.18e-05	3.11e-68
58853	Nr4a3	mRNA	down	2.19	2.29	2.88	2.38	1.23	1.58	5.79	3.28	8.01	2.45333	1.73	5.69333	-1.36944	-1.68905	8.56e-06	3.93e-06
680149	Gngt1	mRNA	down	456.62	157.65	158.23	444.85	596.07	429.93	914.72	1124.29	1316.11	257.5	490.283	1118.37	-2.40972	-1.3585	0.000133	4.1e-09
680403	Hist1h2bc	mRNA	down	2.25	0.7	0.87	0.53	0.49	0.79	1	2.06	1.47	1.27333	0.603333	1.51	-1.10471	-1.37846	0.024016	0.0190636
690349	RGD1597339	mRNA	down	138.74	54.29	62.21	107.37	204.32	157.17	320.83	280.6	256.64	85.08	156.287	286.023	-2.02725	-1.03961	7.66e-05	0.000783
690442	Tmem116	mRNA	down	26.01	12.62	15.95	33.08	37.44	35.76	78.3	67.67	76.17	18.1933	35.4267	74.0467	-2.12275	-1.13548	1.08e-24	3.09e-24
691196	LOC691196	mRNA	down	0.75	0.24	0.12	1.06	0.67	0.4	3.2	4.64	2.7	0.37	0.71	3.51333	-3.50451	-2.51693	9.7e-07	0.000193
691920	Stard9	mRNA	down	24.69	18.48	18.9	23.73	35.62	36	53.47	59.89	51	20.69	31.7833	54.7867	-1.89884	-1.11432	6.57e-43	2.09e-31
81677	Itpka	mRNA	down	2.29	0.55	0.7	0.09	0.09	0.25	4.58	4.85	1.88	1.18	0.143333	3.77	-2.1176	-4.52321	0.000213	1.85e-07
