# Supplementary material for: Analysis of shared ceRNA networks and related-hub genes in rats with primary and secondary photoreceptor degeneration
Source: Front Neurosci. 2023 Sep 21;17:1259622. doi: 10.3389/fnins.2023.1259622 (PMC10552924; doi:10.3389/fnins.2023.1259622)
Supplement: Supplementary file 1 [file Data_Sheet_1.ZIP › Original data/Fig 2/Table 1-The data of Volcano plot and Venn plot.xlsx]

## Sheet: Sheet1
Aberrantly expressed lncRNAs, miRNAs, and mRNAs
MNU vs RDY																		RCS vs RDY
lncRNA						miRNA						mRNA						lncRNA						miRNA						mRNA
up-regulted(23)	Log2FC	Qvalue	down-regulated(265)	Log2FC	Qvalue	up-regulted(125)	Log2FC	Qvalue	down-regulated(112)	Log2FC	Qvalue	up-regulted(1084)	Log2FC	Qvalue	down-regulated(663)	Log2FC	Qvalue	up-regulted(10)	Log2FC	Qvalue	down-regulated(48)	Log2FC	Qvalue	up-regulted(62)	Log2FC	Qvalue	down-regulated(59)	Log2FC	Qvalue	up-regulted(353)	Log2FC	Qvalue	down-regulated(100)	Log2FC	Qvalue
LOC100911177	1.44744	2.48716e-05	Oip5-as1	-0.323995	0.148788	novel-rno-miR109-5p	3.52556	0.019222	novel-rno-miR100-3p	-1.37657	3.18642e-07	Zfp951	0.976233	1.03377e-06	Fbxl13	-1.10049	3.00092e-07	LOC100911498	13.0515	5.71328e-263	URS0000A78E48	-0.664186	0.00217146	novel-rno-miR189-5p	1.67361	0.0272471	novel-rno-miR100-3p	-0.716313	0.0329717	LOC100134871	2.06128	2.6801e-14	Rs1	-1.02618	2.16509e-25
LOC100911498	13.1559	6.07121e-256	Kantr	-0.272269	0.953824	novel-rno-miR112-5p	5.54254	0.00497839	novel-rno-miR117-5p	-0.754746	0.000732015	Smpd5	1.8306	0.00600859	Rs1	-2.51289	3.20558e-10	URS0000A7FAA6	1.84942	0.0583263	URS0000A98BBB	-0.503682	0.168596	novel-rno-miR224-5p	1.08065	0.000346047	novel-rno-miR123-3p	-2.62332	0.000980041	Ddx60	1.96824	3.37999e-10	Uty	-12.6882	1.49726e-24
H19	5.07311	0.0605838	Sert1	-2.09578	0.167945	novel-rno-miR128-5p	7.2699	2.08171e-43	novel-rno-miR123-3p	-2.82959	0.00569337	Hrct1	1.66537	0.00430442	Hsbp1l1	-2.31158	8.32961e-17	URS0000B24142	4.3895	0.152228	URS0000B2303F	-1.28399	0.00799989	novel-rno-miR226-3p	0.86939	0.0146342	novel-rno-miR143-5p	-2.08614	0.00536547	LOC100361240	5.00693	0.0188284	Ddx3	-12.397	1.99795e-23
Rpl37a-ps1	1.4771	2.66705e-05	LOC360231	-0.247143	0.505599	novel-rno-miR129-3p	5.44887	0.00737202	novel-rno-miR207-5p	-2.00788	0.0486582	LOC100360218	1.25836	8.26812e-16	Uty	-10.552	2.83051e-34	URS0000B29547	0.883049	1.93421e-05	URS0000B23603	-0.980354	0.0137089	novel-rno-miR338-5p	2.3673	5.34542e-15	novel-rno-miR17-3p	-0.779558	0.0130448	Nfatc1	1.0438	0.0284708	Kdm5d	-10.3077	1.75664e-21
Gas5	1.07475	7.10771e-09	URS0000A78E48	-15.2808	1.06323e-34	novel-rno-miR137-3p	6.41713	1.01242e-05	novel-rno-miR224-5p	-2.60953	0.0015871	Ddx60	3.32179	4.51473e-42	Ddx3	-10.8456	2.09938e-24	URS0000B2A034	1.06349	6.05291e-06	URS0000B2366B	-0.630129	0.217484	novel-rno-miR404-5p	2.89581	1.1647e-64	novel-rno-miR229-5p	-2.26747	0.0377586	LOC100362344	7.04643	1.31541e-06	Eif2s3y	-8.2357	4.36006e-20
URS0000A84534	4.87364	0.0472831	URS0000A88650	-0.962351	0.00584827	novel-rno-miR162-5p	4.21406	4.23431e-16	novel-rno-miR259-5p	-2.15944	0.00791874	Relb	3.38894	2.58022e-29	Kdm5d	-12.4711	3.22963e-24	URS0000B2A5E2	2.84706	0.0711193	URS0000B239B5	-2.06627	0.161185	novel-rno-miR503-3p	7.97875	2.82864e-08	novel-rno-miR259-5p	-2.89241	0.000146962	Stab1	1.92789	6.02094e-08	Cylc1	-1.21434	0.0329884
URS0000A9F5E0	3.07693	0.0117043	URS0000A8976A	-0.336353	0.661467	novel-rno-miR183-5p	5.14053	0.00351676	novel-rno-miR297-3p	-3.1365	0.000317924	Galnt6	5.79284	1.31165e-12	Eif2s3y	-10.0222	9.17525e-16	URS0000B2B5C0	0.95941	0.183392	URS0000B24268	-0.742979	0.0450445	novel-rno-miR517-5p	1.13999	0.0418879	novel-rno-miR273-3p	-2.39569	0.0259975	LOC100363228	2.66091	7.63121e-08	LOC100360117	-22.633	2.40342e-07
URS0000B22F8D	2.65678	2.60788e-19	URS0000A8A96A	-0.264175	0.627138	novel-rno-miR191-5p	6.37937	2.75744e-06	novel-rno-miR358-5p	-3.2986	5.60995e-10	Tram2	1.79776	3.01036e-15	Immp2l	-1.21135	0.0149826	URS0000B2BFD2	0.707936	0.217484	URS0000B25376	-0.851984	0.000882829	novel-rno-miR57-3p	2.45594	2.51601e-06	novel-rno-miR297-3p	-2.79241	6.88847e-05	LOC100363268	10.272	7.64854e-16	Sh2d3a	-1.22818	0.0393827
URS0000B2326D	1.69061	0.000414314	URS0000A8B70B	-1.43498	0.0148942	novel-rno-miR202-5p	4.69904	9.31714e-05	novel-rno-miR367-3p	-1.16305	4.92131e-08	Plekhg6	1.38266	0.0445259	Tbc1d32	-1.60594	9.48041e-27	URS0000B2D4FE	0.973188	6.05291e-06	URS0000B253C5	-3.68658	1.40167e-07	novel-rno-miR619-5p	1.14801	0.0273043	novel-rno-miR308-5p	-7.46007	2.37483e-07	Card11	1.54521	0.000877354	LOC100910678	-1.67042	4.09956e-10
URS0000B24A4D	5.13269	0.0256231	URS0000A91362	-0.940268	0.148788	novel-rno-miR230-5p	3.82693	1.97148e-13	novel-rno-miR518-3p	-5.22223	0.000391416	LOC100362684	1.04429	0.0320843	Lpcat2	-1.16237	1.35605e-12	URS0000B2E4CC	1.0801	0.0469826	URS0000B25441	-0.84484	0.0970846	novel-rno-miR662-3p	2.26025	0.0203884	novel-rno-miR33-5p	-2.11908	0.0329717	Mdfic2	2.20785	0.0140997	LOC102555814	-1.30914	2.33991e-16
URS0000B253FD	1.04563	7.45726e-06	URS0000A92F30	-0.178551	0.933812	novel-rno-miR245-3p	5.73589	4.9523e-18	novel-rno-miR525-3p	-1.23209	0.00321881	LOC100362709	1.46769	1.28677e-16	Krtap11-1	-2.18204	0.0241265				URS0000B25794	-1.22782	8.42808e-07	novel-rno-miR667-5p	2.48	0.00146435	novel-rno-miR358-5p	-1.3624	0.0012521	Rps10l1	5.94797	0.000288683	LOC103691107	-1.06665	0.00598948
URS0000B25D31	1.13173	3.99852e-06	URS0000A97ACD	-0.524223	0.132347	novel-rno-miR246-5p	6.62095	5.10027e-34	novel-rno-miR568-5p	-1.59531	0.0070525	Irgm2	3.1419	1.05579e-68	LOC100360117	-23.1831	3.41992e-08				URS0000B260C1	-0.604105	0.494834	novel-rno-miR86-3p	3.81396	5.69259e-09	novel-rno-miR367-3p	-0.60242	0.0105473	LOC100910864	1.25744	2.03354e-05	LOC103694537	-10.7331	1.55452e-17
URS0000B28518	1.10603	2.5823e-05	URS0000A98BBB	-0.636889	0.0275802	novel-rno-miR252-5p	5.95672	0.00894509	novel-rno-miR582-3p	-2.19952	0.0371343	Card11	1.6622	1.82352e-05	LOC100360316	-1.40787	0.0151591				URS0000B26389	-0.598868	0.182089	novel-rno-miR9-3p	1.37956	4.08822e-19	novel-rno-miR4-3p	-0.920911	0.0273043	LOC102550529	2.10285	0.040539	LOC108349036	-1.16189	1.14391e-27
URS0000B2914D	1.38896	7.50954e-05	URS0000A9D463	-0.771805	0.137932	novel-rno-miR278-3p	3.50172	0.000297817	novel-rno-miR641-5p	-2.23007	0.0100814	Prdx1l1	1.06077	0.0364083	Fhod3	-1.16168	1.06673e-16				URS0000B2695E	-0.815296	0.00250368	rno-miR-126a-5p	0.901729	0.0185293	novel-rno-miR471-3p	-1.03665	0.00801123	Podn	1.03608	0.00337871	LOC108352809	-1.26222	2.58933e-06
URS0000B2A850	4.02506	0.017918	URS0000AA60AA	-0.490407	0.558225	novel-rno-miR3-3p	6.40621	4.37811e-12	novel-rno-miR89-5p	-0.93265	0.0342053	LOC100365839	2.26545	8.84439e-06	Sh2d3a	-1.78514	0.00106102				URS0000B26B19	-1.01185	0.108557	rno-miR-130a-3p	0.771823	0.00122595	novel-rno-miR496-3p	-1.62305	0.000346047	LOC103690031	0.998233	1.15834e-07	Gucy2f	-1.0303	3.28907e-58
URS0000B2B775	5.32597	0.0137584	URS0000AA6A3F	-0.223153	0.7023	novel-rno-miR30-5p	9.53788	3.51991e-75	rno-let-7f-2-3p	-3.28827	0.0276558	LOC100909605	4.43475	0.0264152	LOC100360940	-1.9784	3.09193e-17				URS0000B26BA0	-1.57388	0.00421729	rno-miR-130b-3p	2.04641	0.00801123	novel-rno-miR524-3p	-2.272	7.38615e-05	LOC103690393	6.98319	6.16407e-07	Dnah10	-1.88471	9.86954e-46
URS0000B2CB9F	1.45734	2.9828e-09	URS0000B21E4F	-0.967966	0.0213521	novel-rno-miR338-5p	7.52909	1.14694e-72	rno-let-7g-3p	-1.81948	0.000796973	Clec3b	1.74267	0.001112	Ttc24	-1.53153	1.05846e-10				URS0000B26DE9	-0.562692	0.605986	rno-miR-130b-5p	2.19237	2.83411e-07	novel-rno-miR570-5p	-1.19733	0.00506988	LOC103691165	1.43259	7.39994e-28	LOC120094604	-2.1183	8.46594e-05
URS0000B2D45F	6.43919	3.32301e-05	URS0000B21F03	-0.640421	0.0449747	novel-rno-miR340-3p	3.80684	0.030927	rno-let-7i-3p	-1.96386	2.6231e-07	Trim34	1.87203	4.87484e-08	LOC100361645	-1.15345	0.00346981				URS0000B26FF2	-1.92392	0.323136	rno-miR-135a-3p	1.24483	0.0329803	novel-rno-miR588-5p	-5.2433	0.0357037	LOC103692282	3.5483	0.00945296	LOC120094691	-8.31362	3.30902e-05
URS0000B2DE8E	4.78257	0.0608256	URS0000B22054	-1.4333	0.00100617	novel-rno-miR368-3p	6.59803	2.35815e-05	rno-miR-101a-3p	-1.90485	2.39185e-11	Iqcn	1.66438	0.0348922	LOC100361854	-5.37587	0.00413233				URS0000B275ED	-3.11306	1.87239e-05	rno-miR-137-3p	0.945014	5.26324e-06	novel-rno-miR61-3p	-1.77974	0.000696129	LOC108350561	4.52726	0.0137504	LOC120095261	-1.91136	0.0031348
URS0000B2E41E	1.62672	2.40111e-21	URS0000B22096	-0.592619	0.521837	novel-rno-miR368-5p	8.2079	5.31013e-30	rno-miR-101b-3p	-1.45504	2.69582e-08	Parp10	1.20803	6.15772e-06	Tmem221	-2.55881	8.62349e-17				URS0000B27BA6	-0.933063	0.199894	rno-miR-142-3p	2.20154	0.00265052	novel-rno-miR649-5p	-1.70813	0.0273043	LOC108352965	1.79983	0.00212063	LOC120099209	-1.54712	3.5421e-05
URS0000B2E4CC	1.18183	0.00400029	URS0000B220E9	-0.856537	0.125397	novel-rno-miR39-3p	3.62942	4.40222e-11	rno-miR-124-5p	-0.945131	1.72927e-06	Eef1akmt4	3.10107	3.01586e-05	LOC100362110	-1.2808	5.70031e-15				URS0000B27F7E	-0.50986	0.175907	rno-miR-142-5p	1.59179	0.0329717	novel-rno-miR653-3p	-0.79095	0.00368943	LOC108353403	2.29893	0.0191933	Rho	-1.10031	1.10452e-11
URS0000B30804	4.80202	0.00158166	URS0000B22244	-0.480891	0.0164816	novel-rno-miR395-3p	3.70119	0.0086716	rno-miR-1298	-0.815074	0.00240995	LOC102552343	1.28431	0.0411979	Cdkl5	-1.44863	3.47265e-49				URS0000B28F2F	-0.638514	0.0583263	rno-miR-144-3p	2.31483	0.0227203	novel-rno-miR663-3p	-1.38399	0.00379725	Gpnmb	2.49424	3.90035e-18	Ttr	-1.13969	0.00445595
URS0000B30D38	1.14579	2.93108e-06	URS0000B2240C	-0.550461	0.661025	novel-rno-miR396-5p	4.36323	9.90349e-22	rno-miR-135a-5p	-1.142	1.06094e-06	LOC102553980	1.26928	0.0101061	LOC100364265	-1.72853	7.72026e-16				URS0000B29055	-0.895748	0.224294	rno-miR-146a-5p	1.93449	5.92245e-26	novel-rno-miR76-5p	-2.53433	0.000438426	C5ar1	2.53221	0.0192574	Hk2	-1.19029	5.96984e-10
			URS0000B225F4	-0.501297	0.686114	novel-rno-miR404-5p	7.85162	4.59673e-125	rno-miR-135b-5p	-1.12884	9.06169e-06	LOC102555634	3.33162	7.50873e-16	Nr2e3	-1.75075	0.000213335				URS0000B299BE	-1.51679	0.00277711	rno-miR-153-3p	0.590969	0.00937739	rno-miR-1224	-0.67491	0.0227203	Cdh23	1.03957	0.0339629	Egr3	-2.59684	4.7155e-05
			URS0000B2263E	-0.809003	5.63151e-05	novel-rno-miR41-3p	5.24977	7.24139e-09	rno-miR-136-3p	-2.4318	5.87127e-35	LOC102556096	3.31183	0.00900217	Gfy	-2.65515	1.36891e-09				URS0000B29E0C	-0.86783	0.0583263	rno-miR-155-5p	1.49696	0.00486332	rno-miR-1298	-0.597361	0.0188569	Kremen1	1.09091	2.56176e-17	Tspy1	-7.72396	3.18501e-08
			URS0000B22989	-0.539706	0.0264171	novel-rno-miR410-5p	2.48599	1.69152e-07	rno-miR-136-5p	-3.16013	2.04538e-05	LOC103690031	2.40095	1.77388e-59	LOC100910678	-3.64606	1.69651e-07				URS0000B29EE1	-1.16214	0.00217146	rno-miR-15b-5p	0.686635	0.00821604	rno-miR-132-3p	-1.18741	0.000346047	Ncf1	2.00567	4.84126e-06	Aqp1	-1.41822	7.13702e-33
			URS0000B22C0B	-0.62355	0.394496	novel-rno-miR415-5p	3.62627	0.0361346	rno-miR-137-3p	-1.58916	2.15415e-05	LOC103691104	1.22693	0.0365345	LOC100910768	-5.88274	0.0235586				URS0000B2A216	-1.82036	9.12233e-09	rno-miR-181d-5p	0.782651	0.000210973	rno-miR-132-5p	-0.902105	2.69936e-06	Wnt2b	1.48516	0.027409	Miox	-1.06086	0.00120095
			URS0000B22DC8	-1.44187	0.00784993	novel-rno-miR428-3p	4.36954	0.000282959	rno-miR-139-5p	-0.815739	5.79925e-10	LOC103691871	2.60576	0.0210186	Tmem249	-1.08392	3.38232e-06				URS0000B2A296	-0.633283	0.250503	rno-miR-199a-3p	1.61471	0.0460193	rno-miR-191a-3p	-0.773295	0.000264341	Fcgr2a	2.61826	1.27341e-07	Ghrhr	-1.80541	3.47424e-11
			URS0000B22E88	-0.815539	0.0137921	novel-rno-miR444-5p	2.07079	0.021504	rno-miR-140-5p	-1.07591	1.42219e-08	LOC103691893	1.45216	0.00010828	Cfap69	-1.0413	4.4482e-19				URS0000B2ABC2	-3.52669	8.75511e-31	rno-miR-199a-5p	1.22732	0.0196006	rno-miR-211-3p	-2.16788	0.0360306	Nat2	1.19048	0.0115078	Pdc	-1.12077	1.132e-10
			URS0000B22FC7	-0.664758	0.599856	novel-rno-miR445-3p	2.09867	3.17526e-30	rno-miR-143-3p	-1.72152	3.79742e-43	LOC103692282	3.3866	0.00682086	Faah	-1.14694	1.21545e-18				URS0000B2B140	-1.54871	0.301765	rno-miR-296-5p	1.16388	2.10603e-06	rno-miR-212-3p	-1.16889	1.04571e-06	F2rl1	2.04511	0.0153796	Alpl	-1.09435	1.88012e-36
			URS0000B2303F	-2.19307	0.053639	novel-rno-miR445-5p	6.88322	7.4022e-05	rno-miR-144-3p	-4.75395	0.0123532	LOC108349548	1.95715	1.94999e-10	LOC100912195	-1.04288	0.00259756				URS0000B2B498	-1.10805	1.87239e-05	rno-miR-298-3p	2.04179	0.0491378	rno-miR-212-5p	-1.55657	1.83398e-06	Ptpn6	1.24456	0.00328006	Kcnb1	-1.0374	1.66527e-45
			URS0000B230F6	-0.871208	0.126111	novel-rno-miR455-3p	5.59189	3.02847e-05	rno-miR-153-3p	-2.10289	4.36572e-17	LOC108351349	4.48228	0.000727252	Prcd	-1.70568	8.42353e-26				URS0000B2B4BD	-0.986357	0.00242013	rno-miR-300-5p	0.826214	0.025103	rno-miR-29b-5p	-0.872592	0.00253004	Ccr5	1.3925	0.00761506	Alox15b	-4.67663	0.0355659
			URS0000B2331A	-1.56313	0.0137921	novel-rno-miR460-5p	2.7344	1.29935e-10	rno-miR-154-3p	-0.818076	1.12631e-05	LOC108351606	3.52825	1.06079e-10	Sox1	-2.59351	0.00297941				URS0000B2BF97	-0.516658	0.400325	rno-miR-32-5p	0.96026	0.009274	rno-miR-29c-5p	-0.890982	3.65239e-09	P2ry6	1.96197	0.00292958	Kcnj14	-1.05547	2.80426e-09
			URS0000B235EE	-3.03578	0.146966	novel-rno-miR464-3p	6.67914	1.51952e-14	rno-miR-154-5p	-0.612714	6.27135e-05	LOC108352965	1.49491	0.00911577	LOC102548286	-1.27819	4.92481e-09				URS0000B2C223	-0.651414	0.0072207	rno-miR-322-5p	0.756865	6.73554e-05	rno-miR-3068-5p	-0.770367	1.35058e-05	Rps6ka2	1.13194	1.22707e-44	Otop3	-1.2252	0.00755476
			URS0000B23603	-2.49902	2.39318e-11	novel-rno-miR466-3p	10.349	8.69528e-95	rno-miR-15a-5p	-1.22539	2.13118e-06	Prrx2	3.11647	0.0177336	LOC102548772	-2.05451	0.0210963				URS0000B2C64E	-1.84932	2.10261e-10	rno-miR-323-3p	0.654511	0.000520605	rno-miR-3099	-0.621524	0.0178762	LOC120093091	1.02192	0.0251958	Nrl	-1.04151	8.89708e-10
			URS0000B236C1	-0.3453	0.68359	novel-rno-miR477-5p	3.47207	0.00321881	rno-miR-181c-3p	-1.8667	0.000102669	Gpnmb	3.58581	4.15374e-82	LOC102549173	-1.08586	0.00307611				URS0000B2CD0B	-0.592889	0.00287223	rno-miR-329-3p	1.23282	0.000210973	rno-miR-323-5p	-0.707853	0.00684761	LOC120093094	1.99903	0.029653	Diaph3	-1.38093	1.14616e-55
			URS0000B236F4	-0.458155	0.520932	novel-rno-miR491-3p	8.64146	9.26061e-49	rno-miR-181c-5p	-0.775791	0.00029483	Ugt1a6	2.00432	0.000681076	Samd11	-1.43651	0.018813				URS0000B2CFE0	-0.924491	0.427491	rno-miR-335	0.781009	0.00453438	rno-miR-339-3p	-0.85912	0.0356258	LOC120103068	2.4256	0.00636106	Cldn23	-1.60817	0.00345739
			URS0000B23889	-0.793234	0.475276	novel-rno-miR491-5p	8.12312	1.77697e-08	rno-miR-188-5p	-1.9668	0.00438359	Egr2	7.8105	1.1892e-12	Nat8f4	-1.09205	9.94893e-06				URS0000B2D601	-0.677618	0.496278	rno-miR-365-3p	1.48486	0.0273043	rno-miR-341	-0.622049	0.00137374	Slco2b1	1.36621	2.6763e-13	Tmem255b	-1.88187	0.00139607
			URS0000B239A7	-0.842781	0.42326	novel-rno-miR496-3p	3.50552	9.90138e-25	rno-miR-190a-3p	-1.8305	6.92086e-07	St14	1.2257	0.048215	Xrcc3	-1.17889	0.0145688				URS0000B2DA79	-0.586506	0.00405101	rno-miR-374-5p	0.964493	2.3696e-09	rno-miR-345-5p	-1.07159	4.12549e-06	Ugt1a7c	2.59117	2.21388e-05	Arg2	-1.48913	3.36981e-06
			URS0000B23AC3	-0.357406	0.19683	novel-rno-miR503-3p	11.8379	7.11203e-19	rno-miR-190a-5p	-1.31529	1.71921e-08	Kremen1	1.62939	7.22328e-46	LOC102551354	-1.88631	8.68664e-09				URS0000B2DBA7	-0.529374	0.250503	rno-miR-376b-5p	0.694963	0.039069	rno-miR-3556a	-0.875474	5.64344e-07	Lcp2	1.47306	0.00398928	Tescl	-1.1181	0.00435142
			URS0000B23BFF	-1.19096	0.347218	novel-rno-miR51-5p	7.48449	4.61542e-07	rno-miR-190b-3p	-2.23839	0.00347733	Gng10	1.09768	6.8513e-08	LOC102552675	-1.78727	1.27262e-07				URS0000B2E466	-1.14358	0.00137808	rno-miR-376c-3p	0.858068	1.04571e-06	rno-miR-3556b	-1.00424	5.26324e-06	Tnfrsf1b	1.15256	0.026536	Msh5	-1.11546	1.72203e-17
			URS0000B23C75	-0.917726	0.35348	novel-rno-miR519-5p	9.18052	4.56638e-12	rno-miR-192-5p	-1.27629	4.00813e-21	Sardh	1.09132	4.9304e-12	LOC102553298	-1.6643	3.56076e-33				URS0000B2E8FD	-0.530402	0.217484	rno-miR-379-3p	0.872901	0.000628739	rno-miR-3576	-5.22462	0.00899782	Lcn2	1.56022	0.000206199	Mapk13	-1.85446	0.00749735
			URS0000B23C9B	-0.249364	0.417761	novel-rno-miR53-5p	2.63598	0.0134853	rno-miR-193a-3p	-2.18019	0.0157234	Insl3	3.25375	0.000795439	Insl5	-2.14404	0.00189527				URS0000B2EA98	-0.783258	0.164058	rno-miR-380-5p	0.701334	0.0135453	rno-miR-3596a	-7.67623	5.26324e-06	Dhrs9	4.58536	0.0120432	Sgk1	-1.13552	6.31013e-59
			URS0000B23CC3	-0.248934	0.939581	novel-rno-miR536-3p	3.88637	3.49214e-75	rno-miR-19b-3p	-1.51455	1.29822e-13	S100a3	2.17375	2.65613e-05	LOC102555814	-2.84265	8.05929e-52				URS0000B2EC67	-0.904876	0.0296402	rno-miR-410-3p	0.591371	0.00917029	rno-miR-423-3p	-0.638187	0.000299225	Cx3cr1	1.86889	1.84202e-19	Myh7	-1.32639	0.00323131
			URS0000B23CDD	-0.521727	0.412392	novel-rno-miR552-5p	5.6966	0.00242286	rno-miR-21-5p	-1.30376	8.63124e-25	Slfn4	3.43828	1.01123e-13	LOC103691107	-1.9358	2.20805e-07				URS0000B2EC8B	-0.573648	0.435151	rno-miR-412-5p	0.991516	0.00726401	rno-miR-423-5p	-1.97638	9.57134e-07	Mlxipl	1.46698	0.000149266	Pla2r1	-1.2056	4.2401e-61
			URS0000B23D16	-1.98376	0.317435	novel-rno-miR57-3p	9.03821	4.54061e-103	rno-miR-210-3p	-1.43826	0.00199012	Cdk6	1.90728	2.31366e-43	LOC103692026	-1.0492	1.29596e-13				URS0000B305B5	-0.883428	0.161185	rno-miR-434-3p	6.80709	0.0169257	rno-miR-425-3p	-0.672493	0.00937739	Csf2rb	4.18088	3.34088e-05	Sntg2	-1.18912	2.63494e-11
			URS0000B23E02	-1.48489	1.91088e-05	novel-rno-miR596-3p	4.46531	0.000168485	rno-miR-218b	-1.50626	3.07536e-24	Casp4	1.9591	0.00670005	LOC103694537	-12.001	1.80028e-22				URS0000B30F5B	-0.691994	0.00217146	rno-miR-450a-5p	1.6732	1.46595e-09	rno-miR-425-5p	-0.602334	0.0029084	Wfdc1	1.15386	0.0174365	Esrrb	-1.19678	3.29876e-07
			URS0000B23F07	-0.344583	0.132026	novel-rno-miR596-5p	2.43467	0.00018684	rno-miR-219a-5p	-2.08417	0.0272633	Slc26a3	3.91857	0.00827974	LOC108348097	-1.56572	0.00421823				URS0000B349C2	-0.687466	0.00379307	rno-miR-450b-5p	1.20694	0.000384554	rno-miR-434-5p	-0.713784	0.00283013	Gbp2	1.765	0.0136565	Guca1a	-1.02356	4.48175e-33
			URS0000B24134	-0.279745	0.963246	novel-rno-miR613-3p	10.3861	6.03251e-31	rno-miR-24-2-5p	-1.65683	1.80758e-06	Zyx	0.976684	1.9739e-16	LOC108349036	-1.55963	0.0110542							rno-miR-451-5p	1.79291	5.11154e-12	rno-miR-483-5p	-1.19377	0.013201	Kif11	1.09339	0.00427066	Ccdc78	-1.03762	0.00698012
			URS0000B24268	-1.05897	0.00298292	novel-rno-miR619-5p	4.40864	2.36085e-21	rno-miR-27a-3p	-1.36033	9.48116e-07	Ifitm2	1.41192	0.000246721	LOC108349526	-1.24982	5.66776e-07							rno-miR-463-3p	3.56788	0.0272751	rno-miR-484	-0.657015	0.000790319	Acsbg1	2.08784	0.0382432	Polg2	-1.05264	2.02888e-11
			URS0000B242CB	-1.74543	0.0515486	novel-rno-miR651-5p	1.36634	0.0269472	rno-miR-27b-3p	-0.961084	3.7239e-10	Gsto1	0.994417	2.9308e-08	LOC108350578	-2.35517	1.24707e-06							rno-miR-463-5p	5.37754	0.00937739	rno-miR-485-5p	-0.777938	2.61423e-05	Tmem176b	1.59919	2.16509e-25	Ripk4	-1.01596	0.00467652
			URS0000B242E9	-1.00283	0.26789	novel-rno-miR653-5p	6.68558	1.40342e-05	rno-miR-29a-3p	-0.977985	0.000190126	F11r	1.23123	0.00427468	LOC108350839	-1.46949	4.6622e-05							rno-miR-471-3p	4.14851	0.00015906	rno-miR-505-5p	-1.13836	1.04571e-06	Osgin1	1.56402	0.0324839	Mgat4d	-1.33662	0.0034009
			URS0000B243FB	-1.12337	0.00864181	novel-rno-miR66-3p	7.39347	3.79742e-43	rno-miR-29b-3p	-2.082	4.79384e-26	Txn1	1.2292	0.000119096	LOC108351255	-3.88938	0.0145574							rno-miR-488-3p	1.12476	0.00217282	rno-miR-6321	-0.943545	0.0135062	Kif2c	1.52606	0.000374742	Lamb3	-2.04479	6.22817e-35
			URS0000B245DE	-1.29599	0.376557	novel-rno-miR662-3p	5.30749	4.18644e-17	rno-miR-29c-3p	-2.27116	5.45485e-29	Tgfbi	1.07871	0.0231308	LOC108352809	-2.39694	3.64912e-13							rno-miR-493-5p	0.668265	0.0259975	rno-miR-664-2-5p	-1.47863	0.000975613	A3galt2	1.69296	0.0249038	Slc25a52	-1.44562	1.77301e-05
			URS0000B2468A	-1.23114	0.00417141	novel-rno-miR665-5p	7.34156	1.61142e-74	rno-miR-29c-5p	-1.08384	8.05136e-23	Kcnk6	2.84473	0.0417152	LOC108352928	-1.77055	0.00112892							rno-miR-496-3p	0.818068	0.000210501	rno-miR-672-5p	-0.781041	0.00937739	C1s	1.36708	0.00278791	Rgr	-1.14331	1.14522e-07
			URS0000B24981	-0.327616	0.773058	novel-rno-miR667-3p	7.97166	5.20349e-17	rno-miR-300-3p	-1.34653	2.47525e-22	Bak1	1.44384	1.90755e-12	Nat8f3	-2.76239	2.15973e-58							rno-miR-497-5p	0.694762	0.000975613	rno-miR-674-5p	-1.18371	1.00974e-07	Bsnd	1.23506	0.00454103	Hist1h2bl	-2.37167	1.68259e-07
			URS0000B24C41	-0.667775	0.630053	novel-rno-miR667-5p	10.385	1.3266e-75	rno-miR-300-5p	-1.5439	0.00748455	Timp1	5.26509	8.14793e-123	Glrx2	-1.0456	2.04516e-18							rno-miR-542-5p	0.790419	0.00290063	rno-miR-760-3p	-0.701093	0.0272751	Dnah8	3.51734	1.22334e-12	Pstpip2	-1.26515	0.0111761
			URS0000B24DFC	-0.756295	0.00063038	novel-rno-miR686-3p	10.1548	1.30613e-83	rno-miR-301a-3p	-1.4329	6.05974e-11	Map3k8	1.91336	0.000987822	Crcp	-1.04567	1.1419e-16							rno-miR-543-5p	0.869464	0.0105473	rno-miR-877	-0.832781	0.000980041	C2	1.06596	0.000168273	Pde8a	-1.39092	4.29995e-11
			URS0000B24E41	-2.6769	0.148788	novel-rno-miR73-3p	8.17066	1.45284e-09	rno-miR-3068-5p	-2.05109	4.09234e-21	Eif4ebp1	2.08019	1.76901e-09	Rax	-1.18418	0.00210346							rno-miR-741-3p	4.50347	0.000216337	rno-miR-92b-3p	-1.14045	9.10616e-08	C3	1.83775	4.86951e-27	Cdr2	-1.05586	2.66721e-11
			URS0000B24ED0	-0.739682	0.54874	novel-rno-miR75-5p	1.42149	0.0330385	rno-miR-3085	-0.940869	0.00438359	Ccl4	3.93295	0.0307488	Pde6h	-2.31094	3.78609e-39							rno-miR-7a-2-3p	0.862998	0.00809457				Cd53	1.51083	8.57567e-05	Rom1	-1.14103	1.08925e-43
			URS0000B24EEA	-0.314904	0.686114	novel-rno-miR86-3p	10.6727	1.0325e-51	rno-miR-30d-3p	-1.4911	2.67045e-05	Ptprn	1.60821	3.29725e-73	Ccna2	-1.41875	1.95377e-06							rno-miR-9b-3p	1.6844	1.96566e-05				Crygd	3.5149	0.0101105	Nim1k	-1.18104	5.47922e-05
			URS0000B24FC1	-0.849275	0.0912349	novel-rno-miR87-5p	7.96622	1.81322e-72	rno-miR-30e-5p	-1.31451	0.00157873	Dusp6	2.43081	5.18496e-31	Mllt3	-1.2342	2.63521e-21							rno-miR-9b-5p	0.625687	0.0273043				Cryge	3.63733	0.000231656	Ltk	-4.19658	1.6038e-14
			URS0000B24FF1	-1.78362	9.00324e-05	novel-rno-miR89-3p	7.38199	2.08057e-07	rno-miR-31a-3p	-0.855207	0.000591171	Vwf	2.03528	6.74631e-74	Rasgrf2	-1.06185	3.54946e-18													Edn2	3.88415	0.00202908	Rpap1	-1.92344	1.92859e-124
			URS0000B25108	-1.15077	0.191593	novel-rno-miR96-3p	1.96705	0.00399278	rno-miR-32-5p	-2.07709	3.20877e-05	F2rl1	3.97418	4.21657e-18	Bcl2l10	-1.97072	2.79125e-10													Gfap	2.08649	0.000454514	Serinc4	-1.03004	6.88254e-18
			URS0000B25126	-1.73085	0.00492573	rno-let-7a-5p	2.11743	0.00858799	rno-miR-322-5p	-1.04946	6.4939e-07	Il1r2	3.92506	0.0327735	Wif1	-1.31614	0.000977365													Gja1	2.1266	0.00897201	Abcg2	-1.39644	0.000111489
			URS0000B251E1	-1.56259	0.231242	rno-let-7b-5p	0.640878	4.93953e-07	rno-miR-323-5p	-0.823942	0.0346383	Crym	1.87168	3.58595e-85	Clec4f	-4.98818	1.96121e-06													Hbb	1.6356	1.49412e-08	Rdh12	-1.04188	1.81667e-13
			URS0000B25233	-0.966037	0.0135415	rno-let-7c-5p	1.02782	3.19641e-16	rno-miR-328a-3p	-0.703577	0.0400537	Ccr5	1.19578	0.0180176	Dusp1	-1.23569	2.81457e-11													Hmox1	1.56964	0.0178071	RGD1562420	-4.14006	7.43617e-05
			URS0000B25276	-0.28162	0.706205	rno-let-7d-5p	1.12757	2.94106e-28	rno-miR-33-5p	-2.61876	1.89639e-28	Lamc1	1.27539	1.22247e-29	Gucy2f	-2.11795	3.67995e-05													Hspb1	1.66277	0.00113493	Btg4	-1.97343	7.3617e-06
			URS0000B2529C	-1.08169	0.0375906	rno-let-7e-5p	0.880041	0.000954274	rno-miR-339-3p	-0.819364	0.0499499	Cdh17	3.01231	1.04239e-06	Cacnb2	-1.45264	3.44971e-23													Lepr	1.01804	0.0298722	Adamts7	-1.28486	1.22334e-12
			URS0000B252DC	-0.862307	0.000446445	rno-miR-107-3p	1.21796	0.0455867	rno-miR-340-5p	-1.25418	5.90662e-10	Hmga1	1.66658	4.19833e-58	Slc17a7	-1.24191	4.75852e-17													Slco2a1	1.86327	0.000499702	RT1-T24-1	-1.31155	3.14229e-17
			URS0000B25376	-1.61532	7.1347e-10	rno-miR-1188-5p	1.48554	0.0328128	rno-miR-341	-1.59819	2.08812e-23	Grifin	1.25977	0.0278401	Ptpru	-1.40336	6.13872e-22													Mt1	2.23408	0.0100553	Ndufs5	-2.1684	2.18235e-34
			URS0000B25441	-1.28833	0.00543378	rno-miR-122-5p	2.39617	0.0342053	rno-miR-350	-0.770485	0.028372	P2ry6	1.89396	0.00113586	Lmnb1	-1.04564	3.49563e-12													Mx1	3.04417	0.00866418	Reep6	-1.12437	2.042e-11
			URS0000B256C7	-1.41224	0.0952631	rno-miR-124-3p	0.606227	0.00590231	rno-miR-3556a	-0.637686	0.000328924	Rps6ka2	1.17996	2.37317e-14	Rims2	-1.04487	1.04549e-22													Mme	2.55283	0.0156374	St3gal1	-1.05168	3.32723e-35
			URS0000B25794	-0.250535	0.796017	rno-miR-125a-3p	0.814695	0.00797196	rno-miR-3556b	-1.82856	1.44378e-18	Tmem158	1.24212	5.57878e-06	Heph	-1.19308	2.29647e-06													Npy	1.45952	0.00116904	Smarcd1	-1.432	9.40779e-16
			URS0000B25910	-0.489982	0.169685	rno-miR-125b-1-3p	1.56962	1.95757e-09	rno-miR-3559-5p	-1.11851	2.5721e-06	Hhla1	2.72896	0.00628856	Acsl6	-1.30699	2.38004e-29													Serpine1	2.32221	0.0178425	Gnat1	-1.25198	3.10462e-08
			URS0000B25A41	-0.331866	0.913059	rno-miR-127-3p	0.679816	9.09658e-06	rno-miR-3595	-1.90425	3.59397e-09	LOC120093094	2.14176	0.00491812	Dnah10	-1.39443	8.89735e-13													Slc15a3	1.99237	0.00156891	Gabpb1l	-7.43567	1.47375e-07
			URS0000B25C7A	-1.63411	0.0384711	rno-miR-129-1-3p	1.91679	1.31642e-09	rno-miR-362-5p	-1.7544	0.0394845	LOC120093163	1.16058	0.0158963	Sv2b	-1.20371	3.58955e-38													Ggta1	1.53405	0.000726616	Ntsr1	-1.84596	0.0120075
			URS0000B25D45	-0.783546	0.0279313	rno-miR-129-2-3p	2.01759	7.64257e-15	rno-miR-363-3p	-0.738037	0.00965804	LOC120093742	6.18275	0.0265171	Slc4a7	-2.0225	4.29902e-50													Ptpn7	5.49621	0.00190126	Clul1	-1.20496	1.02699e-07
			URS0000B25E30	-0.53442	0.23013	rno-miR-129-5p	0.901091	3.18124e-05	rno-miR-369-3p	-1.3922	2.96022e-09	Krt6a	5.08162	0.0241266	LOC120093065	-7.43276	6.30469e-08													Ptgs1	1.35771	0.0273111	RGD1563601	-2.43025	0.0136002
			URS0000B260C1	-1.62476	2.66705e-05	rno-miR-135a-3p	1.9225	2.98224e-05	rno-miR-374-3p	-1.06028	4.45764e-05	LOC120095627	2.4638	0.00638121	LOC120093091	-1.31705	0.0242839													Ptprc	2.41696	2.04322e-06	Themis2	-1.08881	0.00388254
			URS0000B26185	-4.63321	0.0779066	rno-miR-146a-5p	1.16107	1.35075e-07	rno-miR-376a-3p	-2.20163	4.17523e-44	Trim56	1.80624	1.45142e-37	LOC120093850	-1.17674	0.0142982													RT1-N3	1.61644	0.0232234	Gipc3	-1.26382	0.00488392
			URS0000B262C3	-1.16072	0.0137584	rno-miR-146b-5p	1.04213	8.05617e-15	rno-miR-376b-3p	-1.20902	5.68818e-05	LOC120095954	3.86914	0.000993919	LOC120096971	-1.26341	1.84749e-08													Ccl2	4.24028	0.0381304	Gsta6	-4.41475	1.3168e-08
			URS0000B263AB	-1.31631	0.0484124	rno-miR-155-5p	3.8668	7.20544e-25	rno-miR-376c-3p	-0.846596	0.000119931	LOC120095955	2.28776	0.00678513	LOC120097335	-6.03249	0.000147675													Pdlim4	1.13328	0.0223532	Slfn3	-2.38623	0.00469358
			URS0000B2645C	-0.263887	0.642156	rno-miR-181a-5p	0.978814	1.88241e-05	rno-miR-380-3p	-1.16633	3.31269e-09	LOC120097562	3.23428	2.84172e-29	LOC120099313	-1.04447	2.17333e-13													Cd4	1.11032	3.12922e-10	Cd207	-1.14152	0.0148671
			URS0000B26693	-1.11572	0.0831735	rno-miR-181b-5p	1.08498	8.32534e-10	rno-miR-380-5p	-1.21537	0.000646414	LOC120097906	1.59151	0.026582	LOC120101677	-1.06714	0.00405852													Itgam	1.92367	1.48852e-09	Slc24a1	-1.17127	3.11203e-68
			URS0000B267A0	-1.00339	0.0138196	rno-miR-181d-5p	1.00558	1.97443e-11	rno-miR-384-3p	-1.78459	1.55851e-43	LOC120098270	3.05491	0.000852422	LOC120102858	-1.79449	1.52302e-10													Vav1	1.85207	0.00161695	Nr4a3	-1.68905	3.9284e-06
			URS0000B267D6	-0.443212	0.661025	rno-miR-184	3.8894	1.64139e-06	rno-miR-411-5p	-1.61372	2.13477e-24	LOC120100841	4.3471	0.0376552	LOC120103497	-1.02655	0.00523414													Aqp5	2.68871	0.0338916	Gpd1	-1.2253	1.37364e-11
			URS0000B2695E	-2.9505	2.4956e-27	rno-miR-191a-5p	0.592575	0.000836741	rno-miR-425-3p	-0.645614	0.0106737	LOC120102195	1.09678	0.014222	Pacsin2	-1.30334	2.98693e-25													Ctsz	1.89888	6.81462e-09	Vom2r1	-2.29645	6.57759e-07
			URS0000B26975	-1.13518	0.167945	rno-miR-193a-5p	1.63954	0.00129372	rno-miR-425-5p	-0.687479	1.12679e-09	LOC120102230	1.29042	3.45752e-14	Fabp5	-1.184	6.17086e-08													Jak3	1.68456	9.86569e-20	Gngt1	-1.3585	4.10332e-09
			URS0000B26B19	-1.49073	0.00864181	rno-miR-1949	6.27928	5.79925e-10	rno-miR-431	-0.996221	2.20353e-05	LOC120102367	1.78231	0.0111659	Faim	-1.66271	3.92272e-20													Apobec1	2.70531	0.000523463	Prr22	-1.02094	1.58107e-08
			URS0000B26B77	-1.50607	9.00324e-05	rno-miR-199a-3p	2.39007	0.00908287	rno-miR-434-5p	-1.49284	2.7866e-09	Spaar	5.60602	0.000433463	Rcvrn	-2.19874	2.71611e-06													Atf3	1.42458	0.000139173	Hist1h2bc	-1.37846	0.0190636
			URS0000B26B7D	-0.191606	0.963246	rno-miR-200b-3p	3.89978	0.00777171	rno-miR-451-5p	-2.36831	1.00593e-11	Rps20	1.19336	1.002e-23	Galnt10	-1.07328	2.51335e-17													Ctse	2.94687	0.0126449	Morn3	-1.78893	0.00758666
			URS0000B26BCF	-0.642317	0.00132741	rno-miR-200c-3p	2.34838	0.000102014	rno-miR-455-5p	-1.12367	0.00793358	Lama5	1.02197	1.84109e-08	Icmt	-1.21012	4.87036e-05													F2r	1.1707	4.9358e-06	LOC689268	-2.66709	2.50829e-36
			URS0000B26C1A	-0.595506	0.474473	rno-miR-203a-3p	1.60032	0.0416933	rno-miR-483-3p	-0.600472	0.0225571	Abcc3	1.2176	6.74741e-12	Ptpn21	-1.20186	4.03422e-14													Fcer1g	1.39696	1.16952e-05	RGD1597339	-1.03961	0.000782867
			URS0000B26DA7	-1.73741	0.23013	rno-miR-204-5p	0.800129	0.000328924	rno-miR-484	-0.728506	0.00681893	Arhgef5	1.37746	3.92753e-10	Pcsk4	-2.23777	6.19567e-60													Icam1	1.40849	0.00544244	Tmem116	-1.13548	3.092e-24
			URS0000B26DE9	-0.305842	0.885342	rno-miR-205	4.29873	1.49011e-07	rno-miR-496-3p	-0.676035	0.0408365	Olr1	1.48277	0.000962961	Arr3	-1.36976	4.42212e-15													Kcnj8	1.10524	0.0247429	LOC691196	-2.51693	0.00019316
			URS0000B26DFA	-0.748861	0.175898	rno-miR-206-3p	0.744082	0.00321881	rno-miR-497-5p	-0.738051	0.000787152	Il2rg	2.86579	0.00253323	Wfdc1	-1.28678	0.0276188													Il1rl1	2.0436	0.0178202	Serpine3	-3.32629	1.03663e-05
			URS0000B26ECC	-0.283938	0.887431	rno-miR-21-3p	1.23365	0.00817263	rno-miR-499-5p	-0.734177	1.01665e-13	Ugt1a7c	4.89303	4.9516e-31	Rph3al	-1.82471	2.44201e-05													Cd74	4.56751	3.31254e-44	Stard9	-1.11432	2.09326e-31
			URS0000B26F42	-0.721052	0.00591817	rno-miR-211-5p	0.730168	0.00236257	rno-miR-532-5p	-1.03335	4.35166e-09	Cyp26a1	2.90695	0.00961473	Slco4a1	-1.64776	1.73623e-05													Tnfrsf1a	1.33057	2.68383e-07	Itpka	-4.52321	1.84664e-07
			URS0000B2701D	-0.513762	0.308581	rno-miR-212-3p	0.65978	0.000732015	rno-miR-542-5p	-0.999747	0.00260881	Anxa7	1.40851	1.22765e-26	Ipmk	-1.13251	2.9907e-27													Hba-a1	1.52279	1.55484e-05	Sfrp4	-1.93948	0.0165728
			URS0000B27048	-0.448124	0.19683	rno-miR-221-3p	1.31923	5.91484e-08	rno-miR-582-5p	-1.78899	4.39418e-07	Casp12	3.9688	0.00527758	Gpc2	-1.82166	1.98687e-05													Selp	2.58383	0.0295032
			URS0000B27390	-1.2639	0.00433281	rno-miR-222-3p	0.898	4.03979e-09	rno-miR-598-3p	-1.45615	4.90473e-10	Lcn2	7.32439	3.72386e-291	Cyp2d4	-1.14653	0.0010373													Fn1	1.9161	2.97361e-09
			URS0000B27601	-2.78502	0.0627977	rno-miR-23a-3p	0.710897	0.000234787	rno-miR-666-3p	-1.40117	1.55822e-05	Ifi27	2.09538	1.06763e-30	Kif2c	-1.57167	0.0115213													Igfbp2	1.67433	0.000260457
			URS0000B2767F	-0.757415	0.00692397	rno-miR-26a-5p	0.674917	4.68793e-05	rno-miR-676	-0.653033	0.0127419	Dhrs9	4.42695	0.00779295	Spon2	-1.23872	3.20727e-15													Il1r1	1.28141	0.000667781
			URS0000B27739	-0.40157	0.28397	rno-miR-27a-5p	1.92687	0.000663691	rno-miR-708-5p	-1.11735	5.47935e-06	Ucn2	2.29967	0.0209738	Gpm6b	-1.12159	7.12193e-20													Cebpd	1.62324	0.00180269
			URS0000B27745	-1.0146	0.00149338	rno-miR-28-3p	1.47078	1.79634e-08	rno-miR-872-3p	-0.828411	4.4486e-06	Sphk1	1.76193	7.37304e-18	Podxl	-1.73522	1.39395e-06													Scn4a	1.51728	1.28354e-10
			URS0000B27754	-1.84257	0.000389122	rno-miR-3068-3p	5.27639	0.0020963	rno-miR-872-5p	-0.737503	8.8918e-10	Atp12a	4.75291	0.0102092	Opn4	-2.20849	4.35314e-30													Alas2	1.63195	0.0160974
			URS0000B27BA6	-2.20649	9.83391e-06	rno-miR-3084a-3p	2.70922	6.39105e-05	rno-miR-879-3p	-1.37939	0.000565907	Il11	2.46857	2.72865e-06	Add1	-1.06152	1.88794e-31													Cd6	3.50928	0.0111273
			URS0000B27C01	-0.574466	0.00393992	rno-miR-3099	0.98217	0.00497097	rno-miR-879-5p	-2.92073	0.00817864	Sstr3	1.08722	3.60109e-06	Agt	-2.06602	1.59424e-20													Cyp2d1	2.17541	0.0313641
			URS0000B27E8C	-0.54306	0.109368	rno-miR-31b	1.9821	0.0459036	rno-miR-92b-3p	-0.984343	5.07956e-06	Mmp3	7.09615	1.08966e-07	Atp1a2	-1.28769	2.43265e-13													Myo7a	1.30633	0.0142771
			URS0000B27F7E	-1.07418	0.000590667	rno-miR-320-3p	1.12675	1.01728e-13	rno-miR-96-5p	-0.626355	0.0272633	Tspan8	1.98516	0.0204418	Atp1b2	-1.05603	3.76843e-36													Cldn9	1.01295	0.00178244
			URS0000B27FCF	-1.40857	7.80158e-06	rno-miR-337-5p	0.746917	0.000591938	rno-miR-99a-3p	-1.71776	3.06926e-07	Csf2rb	3.84592	7.03262e-16	B4galt1	-1.18769	9.19044e-10													Hba-a3	5.0291	0.000218337
			URS0000B281A5	-0.503777	0.351927	rno-miR-338-5p	0.747352	2.94897e-06				Il1rl2	4.24057	0.0430886	Gnb1	-2.14749	4.63225e-09													Nlrp3	1.69902	0.0192773
			URS0000B282A3	-0.444381	0.621384	rno-miR-361-3p	1.17066	9.95474e-05				Gpha2	4.37024	0.00429411	Hbb	-1.2987	0.00426498													Cd68	2.38856	4.07074e-10
			URS0000B282DA	-0.768765	0.169	rno-miR-361-5p	1.18027	2.97028e-06				Gbp2	7.76634	1.58283e-111	Igf2	-1.02953	1.92304e-14													Zmynd15	1.69905	0.041614
			URS0000B2841E	-0.44405	0.303102	rno-miR-365-3p	2.64546	3.52212e-05				Adh7	4.6136	0.148429	Muc2	-2.0615	3.29258e-13													Serpinf1	2.34588	0.0415115
			URS0000B284D5	-1.01585	0.20804	rno-miR-382-5p	0.642036	0.000139148				Kif11	3.27283	2.29213e-10	Gng8	-1.60244	1.3341e-05													Gprc5c	1.10455	0.024353
			URS0000B28744	-0.253776	0.686114	rno-miR-383-5p	0.87312	1.67493e-05				Dnah1	1.36895	0.0155636	Plpp2	-2.21639	1.77297e-24													Klhl6	2.12767	0.0123132
			URS0000B288FA	-0.220882	0.963246	rno-miR-429	2.9392	0.0090169				Mgst1	1.33415	5.85376e-07	Bmf	-1.18329	7.67166e-08													Hcls1	2.00775	0.00262379
			URS0000B28AB1	-0.771653	0.000733789	rno-miR-540-3p	0.833621	0.0265082				Mat2a	1.47049	1.51651e-32	Optn	-1.44158	8.78977e-22													Bace2	1.52669	0.00155941
			URS0000B28AE6	-0.200144	0.929915	rno-miR-541-5p	0.702222	2.96242e-05				Cyp3a9	3.63603	0.0402105	Zdhhc2	-1.82901	4.95058e-10													Mgat4e	2.64942	0.00891402
			URS0000B28B02	-0.942895	0.0342748	rno-miR-551b-5p	1.40097	0.0489892				Acsbg1	1.93127	0.0311249	Pfkfb2	-1.7937	2.35244e-52													Hmcn1	1.17892	4.38678e-05
			URS0000B28BCE	-0.875202	0.388572	rno-miR-702-3p	1.21902	0.00777171				Tmem176b	1.6487	3.82418e-26	Slc25a25	-1.14626	6.23827e-26													Fcgr2b	2.78482	3.58838e-09
			URS0000B28C30	-0.307017	0.963246	rno-miR-7a-2-3p	0.763108	0.0162976				Phldb1	1.12944	1.58645e-14	Rbp3	-1.75685	4.17764e-05													Upp1	2.29547	0.00709658
			URS0000B28D94	-0.546136	0.336513	rno-miR-99b-3p	0.708697	0.00435508				Osgin1	1.47407	0.0275034	Rho	-2.02108	0.000738234													Col4a1	2.0483	0.0214317
			URS0000B28D95	-0.458702	0.661025							A3galt2	2.91148	3.29467e-09	Vipr1	-2.21654	4.02423e-25													Irf4	1.16248	0.0209005
			URS0000B28E45	-0.253353	0.963246							Nav2	1.03928	2.21164e-17	Dmd	-1.21475	3.28301e-38													Mki67	3.44064	1.51988e-05
			URS0000B28F2F	-0.891618	0.000823226							Ahnak	1.49917	5.17584e-23	Glul	-2.11049	8.25921e-99													Ly86	3.62912	0.00108645
			URS0000B29055	-3.17882	1.14806e-08							Nip7	1.15792	9.42817e-05	Slc16a1	-1.62056	8.93822e-44													Cmtm3	1.28499	0.0317148
			URS0000B2905C	-0.855853	0.168543							Slc38a5	2.6722	8.93626e-10	Atxn1	-1.07797	3.81528e-34													Nod2	1.1429	0.000270949
			URS0000B290CC	-1.46724	0.00063038							Ptgr1	1.12172	5.85653e-07	Hk2	-2.59235	2.59286e-08													Irf8	1.87518	8.3606e-08
			URS0000B2915B	-0.50575	0.722393							C1s	4.74424	1.45852e-93	Hsd11b1	-1.53983	6.1425e-22													Thbs2	1.49658	0.0260679
			URS0000B29188	-0.618095	0.125397							Oas1a	5.6612	1.59584e-27	Egr4	-2.64757	0.0251177													Siglec5	2.29356	0.000696867
			URS0000B29350	-0.346623	0.706205							Eml2	1.28514	2.50491e-25	Sp4	-1.07152	5.30406e-17													Serpinh1	1.24515	0.000175752
			URS0000B2948A	-0.517871	0.451451							Rin1	3.70289	1.00742e-26	Tspy1	-8.03068	2.05994e-09													Irf7	1.2259	0.00393965
			URS0000B29520	-1.23752	9.00324e-05							A2m	2.32217	2.70859e-168	Add3	-1.03675	1.18227e-29													Bmp2	1.47607	0.0379513
			URS0000B2976D	-0.977044	0.509683							Adra1b	1.13617	1.43779e-06	Aqp1	-2.49055	1.92803e-08													Srpk3	1.15983	0.000112622
			URS0000B2992B	-0.675002	0.627138							Aldh1a1	1.97314	0.0159108	Frmd4b	-2.00222	2.24712e-07													Col1a1	1.6499	0.00337645
			URS0000B29962	-0.28489	0.621384							Atp7b	1.74392	1.96746e-07	Dnah7	-1.70618	5.9244e-06													Calhm2	1.06574	0.0358062
			URS0000B299BE	-0.85354	0.151598							B2m	1.98503	1.01503e-92	Miox	-1.32472	0.000180782													Pik3ap1	1.52549	0.00139369
			URS0000B29B7C	-0.593	0.0803178							Tspo	3.20856	4.48442e-06	Slc38a3	-1.49629	1.36289e-05													Cfb	1.41762	0.0012424
			URS0000B29C3C	-1.47404	6.36967e-07							C2	1.68965	1.86203e-13	Egf	-1.1205	2.90048e-09													RT1-Da	4.15538	6.08012e-12
			URS0000B29CB3	-0.680167	0.345452							C3	1.68662	1.21936e-24	Ghrhr	-2.69749	5.34276e-22													Aif1	1.92272	0.0239451
			URS0000B29D5D	-0.904596	0.0384711							C4a	1.01308	3.6369e-10	Pdc	-2.45197	2.68897e-05													RT1-Db1	4.75371	1.50368e-05
			URS0000B29EA8	-1.12192	0.00100617							Calca	2.79787	0.00291766	Dpysl3	-1.238	6.92619e-21													RT1-DMb	2.84691	3.41371e-12
			URS0000B29EE1	-0.767962	0.0858017							Cebpb	2.7033	3.37297e-07	Crp	-1.41663	1.57214e-14													RT1-DMa	1.4653	7.43766e-05
			URS0000B2A216	-1.70463	1.93986e-06							Cp	2.25585	1.58074e-98	Dio1	-2.72706	1.45794e-16													Pald1	1.05354	0.00968443
			URS0000B2A296	-1.15504	0.011814							Crygc	1.91082	0.00819748	Drd4	-2.34319	1.06491e-85													Gdf15	1.30363	0.000431967
			URS0000B2A5EC	-0.732834	0.239277							Nqo1	1.07512	0.00907144	Cenpi	-1.32652	0.00266629													Cd180	2.15557	4.50669e-06
			URS0000B2A616	-1.10804	9.94638e-06							Edn2	5.63306	4.52438e-08	Ptgis	-1.63908	9.12097e-12													Ptgs2	1.3909	0.0178202
			URS0000B2A6A7	-0.204137	0.963246							Cela1	5.71882	0.000251487	Prph2	-1.83317	0.00617656													Rhoc	1.17399	3.74972e-14
			URS0000B2A845	-0.329681	0.68359							Erbb2	1.50637	2.03765e-13	Alpl	-2.06307	6.61923e-10													Neurog2	1.75957	0.00760456
			URS0000B2A8EB	-0.661674	0.00992893							Ets1	0.995146	6.91337e-07	Hba-a1	-1.74663	0.00061346													Dstnl1	9.45314	5.56915e-11
			URS0000B2AA9F	-0.318765	0.764854							Gfap	4.94533	0	Scn4a	-1.48934	0.000100375													P2rx7	1.15285	0.0134864
			URS0000B2ABC2	-0.513678	0.163367							Gpx1	1.10252	1.16104e-10	Kcnb1	-1.74027	3.28079e-07													Olfml2a	1.12754	5.9811e-06
			URS0000B2AC07	-0.404239	0.327912							Hmox1	5.06919	1.02247e-53	Gnaz	-1.07373	7.52462e-18													C1qb	2.49116	3.48523e-16
			URS0000B2AD22	-0.802189	0.474473							Hspb1	2.82022	3.80101e-24	Ppara	-1.5132	0.000274005													Irf5	1.70274	8.8367e-05
			URS0000B2AD32	-0.654138	0.0392532							Igfbp3	1.38354	0.00354291	Alas2	-3.05486	0.0163539													Tmem176a	1.72965	1.97592e-10
			URS0000B2AEFC	-0.455746	0.0945235							Il6r	1.69121	1.23602e-17	Cpt1a	-1.19294	1.13619e-23													Ddx58	1.1582	0.00201578
			URS0000B2AF26	-1.39912	0.000479274							Irf1	1.43871	2.57987e-13	Msi1	-1.49823	2.12613e-27													Csf3r	2.35502	1.54368e-05
			URS0000B2AF4B	-0.815648	0.54013							Itgb1	1.2692	3.2862e-30	Tmprss5	-1.85654	1.07717e-31													C1qa	1.91494	2.89711e-12
			URS0000B2B03E	-0.288569	0.258583							Jun	1.95817	1.49844e-40	Kcnj14	-1.69361	3.78758e-05													Pik3cg	2.78853	9.94744e-13
			URS0000B2B139	-3.87866	0.149185							Junb	2.65988	1.57024e-43	Stab2	-1.925	2.03844e-05													Rpl10l	2.61375	0.000462392
			URS0000B2B140	-1.14289	0.399979							Lcat	1.19599	0.00406897	Mbnl1	-1.03022	1.21847e-11													Trem2	2.22769	0.00100141
			URS0000B2B287	-1.56739	0.227589							Slco2a1	3.66559	9.70359e-28	Ccr9	-1.72908	2.2158e-08													Nid2	1.66648	0.00499269
			URS0000B2B361	-0.514056	0.169							Mt1	3.30959	2.30986e-59	Rffl	-1.23044	2.15891e-18													Acot9	1.06604	7.65789e-09
			URS0000B2B3AC	-0.313027	0.51475							Mx1	7.86744	1.44407e-30	Tbc1d24	-1.12652	1.60632e-39													Elf4	1.68645	0.000304924
			URS0000B2B3B9	-0.436802	0.0770054							Myc	4.33223	4.50002e-30	Mfap4	-2.36685	1.86861e-05													Igtp	1.05119	0.026651
			URS0000B2B426	-2.03758	0.0380476							Mme	2.20014	0.00294479	Pitpnm3	-1.78116	1.79911e-38													Rnf135	1.381	3.89618e-09
			URS0000B2B498	-0.410106	0.342986							Cxcl10	9.97718	4.55516e-15	Plcd3	-1.077	1.5404e-18													Parp14	1.14747	1.23943e-05
			URS0000B2B5E4	-0.206285	0.946162							Lgals3bp	3.60206	4.97727e-88	Abca9	-1.76462	7.88823e-10													Parp9	1.01678	0.00402649
			URS0000B2B790	-1.44425	0.000387718							Ngfr	1.9605	3.84105e-46	Adipor1	-1.38897	0.000628427													Tmem119	1.23982	0.0382948
			URS0000B2B9AB	-0.908898	0.0567665							Egfl7	1.03516	4.74401e-05	Spta1	-1.27689	0.00208541													Fcgr3a	2.25007	0.00843751
			URS0000B2BA89	-1.6694	0.175898							Nos3	1.43891	2.37051e-09	Ush2a	-1.72717	2.61543e-06													Cd34	1.32926	0.000187353
			URS0000B2BBFF	-0.607255	0.181828							Odc1	1.33715	2.07057e-20	Kif21b	-1.49333	6.67945e-77													Slc10a4	1.32689	1.53711e-06
			URS0000B2BCA2	-1.44344	0.24967							Fas	3.78448	2.73437e-08	Glmn	-1.15369	4.02331e-21													Ikzf1	1.80278	0.000127504
			URS0000B2BCCB	-0.284089	0.686114							S100a4	2.26381	2.20237e-09	Enam	-4.60794	0.0295386													Lcp1	1.17051	1.02179e-07
			URS0000B2BD47	-0.605099	0.02456							Serpine1	5.3702	4.50566e-27	Ccdc96	-1.45551	3.18278e-06													Col4a2	1.43463	0.00612838
			URS0000B2BF97	-0.764111	0.00593829							Ifi47	4.20027	2.94071e-18	Fam161a	-1.761	1.38481e-23													Apbb1ip	2.11944	0.000111149
			URS0000B2BFBC	-1.49005	7.50954e-05							Slc15a3	1.79558	0.00258226	Pde6b	-1.57818	0.00590195													Tubb6	1.79191	0.00772028
			URS0000B2BFC0	-0.767527	0.0467574							Ripk3	3.25098	0.000660999	Nrl	-2.37048	4.15822e-05													Csf1r	1.83582	1.46605e-39
			URS0000B2BFF0	-0.362038	0.125397							Fmo5	1.61681	0.00566163	Diaph3	-1.87243	6.01343e-05													MGC108823	2.33056	2.52998e-05
			URS0000B2C133	-1.92864	5.90859e-05							Sema3d	1.17911	0.00429154	Ogn	-1.12751	0.0227155													Cdh5	1.14821	0.000123183
			URS0000B2C223	-2.11081	3.51024e-09							Aspg	2.19574	0.0292907	Gpld1	-1.39338	9.38769e-32													Sall1	1.38507	3.70203e-11
			URS0000B2C2F3	-0.578599	0.655635							Oas1b	1.06615	9.11984e-10	Enkur	-2.45836	2.67994e-06													Gpr4	1.17198	0.0329218
			URS0000B2C6E5	-0.338799	0.162127							Lrrc15	4.84361	3.64158e-261	Capn3	-1.3918	1.24096e-11													Axl	1.27121	1.25777e-08
			URS0000B2C745	-0.16456	0.963246							Rab31	1.57909	1.2747e-20	Aqp6	-2.4283	0.000769251													Ano5	1.52173	0.00142796
			URS0000B2C8D0	-3.01161	0.000174139							Tp63	4.01752	0.0159501	Ccdc113	-1.51641	1.18419e-06													Tyr	3.27002	0.0160684
			URS0000B2C961	-0.182567	0.808267							Abcb1b	5.19849	0.000540045	Cd37	-1.28584	0.0109059													Trim21	1.24841	0.000149381
			URS0000B2C96D	-0.602153	0.657291							Pomc	3.06497	2.19723e-11	Nod2	-2.58544	1.28007e-07													Itgal	2.40372	3.84493e-05
			URS0000B2CA19	-1.09224	0.000120829							Ggta1	1.75252	1.75843e-05	Exoc3l1	-1.22024	3.02177e-15													Lama2	1.18128	0.000127504
			URS0000B2CAA4	-1.63505	0.000750616							Ptpn7	6.29036	1.90712e-05	Hydin	-1.31136	2.48297e-19													Ch25h	2.17826	0.00373932
			URS0000B2CAAF	-0.730542	0.444683							Ptprc	2.12855	2.27803e-05	Wwox	-1.4824	2.52727e-39													RT1-Ba	5.83226	2.81378e-06
			URS0000B2CAD9	-0.269395	0.521837							RT1-M3-1	1.1397	0.00167264	Arg2	-1.65829	1.56089e-05													Fgd2	2.24822	0.000549832
			URS0000B2CB83	-0.640563	0.492472							RT1-N3	3.7634	1.35524e-19	Penk	-1.20473	2.1381e-29													Itgb2	2.68371	1.21086e-10
			URS0000B2CBFB	-0.396326	0.624709							Scg2	1.80441	2.24232e-109	Vom2r10	-1.60344	2.19007e-05													Osmr	1.10946	0.000511044
			URS0000B2CC27	-0.777054	0.109368							Ccl2	9.48256	5.63517e-14	Tyms	-1.03555	1.32032e-24													P2ry13	1.97092	0.001079
			URS0000B2CC92	-0.331852	0.151909							Slc4a1	2.38382	0.00343015	Ppm1n	-1.85584	0.000107014													Tlr2	2.1805	0.000140538
			URS0000B2CD0B	-0.905053	7.38623e-05							Serpina3n	9.27381	5.63092e-35	Fbxo17	-1.49263	2.23124e-05													Fcrl2	6.17795	3.5672e-31
			URS0000B2CF77	-0.673227	0.551181							Tap1	4.26333	9.87995e-37	Zfp473	-1.14204	7.36308e-05													Tent5c	1.26611	0.00363785
			URS0000B2CFE0	-2.07401	0.000479274							Tap2	1.31812	6.59215e-11	Tsks	-1.68826	3.61592e-17													Sec24d	1.15759	0.00124748
			URS0000B2CFF9	-0.238615	0.963246							Tgfa	1.34849	1.38213e-09	Slc6a16	-3.14377	0.00378491													Ifi44	1.43698	0.000776904
			URS0000B2D03B	-0.397741	0.460859							Tnf	4.15968	0.00275656	Rlbp1	-2.03312	3.33481e-54													Epha1	1.35132	0.0382948
			URS0000B2D0E1	-0.427945	0.826075							Clu	2.19528	2.55486e-132	Ccdc89	-1.09439	0.013921													Adamts9	1.92534	0.0340757
			URS0000B2D0FB	-0.559532	0.0662434							Ugt1a1	3.98643	0.0310145	Crebzf	-1.1068	5.07838e-29													Ccdc77	2.54224	2.45398e-18
			URS0000B2D229	-1.06472	5.63151e-05							Tbxas1	1.27889	0.042166	Tlcd3b	-2.06902	5.34331e-08													C1r	1.0383	0.000275617
			URS0000B2D237	-0.258207	0.481901							Abcb4	2.14995	3.78482e-19	Pla2g5	-2.22031	4.78367e-13													Map3k6	1.10414	0.00252313
			URS0000B2D259	-0.352647	0.870027							Pdlim4	3.38183	3.9809e-33	Psat1	-1.02801	7.24077e-14													Lad1	3.39918	0.00019316
			URS0000B2D3D8	-0.169145	0.963246							Cd9	1.13649	1.14491e-14	Hmgb2	-1.12909	8.02898e-06													Tal1	1.15468	0.0323889
			URS0000B2D41F	-2.62023	0.158783							Psmb9	4.19718	1.10064e-14	Unc119	-1.32146	0.00291766													Hspg2	1.33077	0.0239385
			URS0000B2D48A	-0.790092	0.157752							Psmb8	3.6574	6.29608e-12	Ccnj	-1.53011	1.87289e-21													Lacc1	1.00467	0.00344647
			URS0000B2D6BB	-0.737076	0.301752							RT1-A2	1.75211	2.18272e-14	Hells	-1.52406	1.77135e-18													Togaram2	1.82211	6.80511e-05
			URS0000B2D8B5	-0.24164	0.46951							Itgam	2.26256	7.05421e-15	Papss2	-1.88148	0.000387554													Rin3	1.08326	0.0101384
			URS0000B2D8DD	-2.71074	0.229691							Adm	2.44835	0.00163004	Chrne	-1.91694	1.03477e-06													Arhgap45	2.52105	2.66301e-07
			URS0000B2DA79	-0.900665	8.6396e-05							Rbp1	1.22832	3.93244e-12	Msh5	-1.71534	4.0965e-16													Myo1f	1.5769	0.000288305
			URS0000B2DA7E	-0.789017	0.0814525							Pvr	3.11821	5.53239e-26	Col11a2	-1.5823	9.35389e-49													RGD1564409	1.71207	8.71219e-06
			URS0000B2DC06	-0.705345	0.660894							Il4r	1.74294	5.0522e-22	Agpat3	-1.91608	9.29204e-09													Pkhd1l1	1.46057	0.00127184
			URS0000B2DEBE	-1.48939	7.50954e-05							Pld1	1.24862	5.37231e-08	Ak9	-2.14616	0.0174032													C1qtnf6	1.2099	0.0356204
			URS0000B2E04B	-0.526303	0.636806							Chrnb4	1.02011	5.03695e-07	Slc6a6	-1.71394	9.35527e-40													Wnt7b	1.49565	0.0380681
			URS0000B2E108	-0.946192	0.341715							Hsd11b2	3.87023	0.000793615	Ranbp3l	-1.96675	0.0018471													Nckap1l	1.28915	1.82131e-08
			URS0000B2E1D0	-0.792885	0.151909							Aanat	3.15491	0.00482149	Rgs9	-1.51069	2.20556e-26													Tnfaip8l3	1.31011	0.0286151
			URS0000B2E239	-1.37853	0.00100617							Stat1	3.12307	1.2761e-137	Vom2r46	-1.56391	1.74218e-06													Prtg	1.27783	7.22847e-17
			URS0000B2E27D	-0.645676	0.627138							Stat3	2.29687	7.60823e-130	Padi2	-1.77144	7.82837e-59													Adgre1	2.08778	9.957e-08
			URS0000B2E284	-0.931726	0.0729642							Cd24	2.29725	5.60084e-14	Dcst2	-1.69067	0.031708													Slc11a1	2.21757	0.00133999
			URS0000B2E466	-1.766	6.9427e-06							Esr2	2.7851	2.32504e-24	Pla2g1b	-1.66851	1.04923e-05													Sp140	1.34025	0.0251246
			URS0000B2E52B	-0.382107	0.175898							Vav1	1.29134	0.0391474	Slc16a4	-1.03571	6.20892e-05													Tlr13	2.49905	7.16837e-07
			URS0000B2E52F	-0.644211	0.470103							Bgn	1.45884	1.83293e-08	Myh6	-2.29027	8.85722e-16													Tlr7	2.31332	1.88035e-06
			URS0000B2E67E	-0.583498	0.149313							Sdc1	4.30886	0.000409129	Myh7	-2.6119	1.96078e-08													Bbc3	1.12078	0.000874111
			URS0000B2E6DA	-0.42351	0.764854							Tyro3	1.126	4.50033e-08	Pla2r1	-2.03459	1.52441e-07													Lat2	1.9342	0.00044612
			URS0000B2E8FD	-0.421636	0.167945							Aqp5	5.76214	0.00151162	Pou3f2	-1.09466	0.00495673													Tlr9	1.87729	0.0126651
			URS0000B2EA98	-1.71415	0.000109447							Bdkrb2	3.12228	0.000536107	Stard7	-1.22462	1.08171e-05													Rnasel	1.2063	2.65148e-11
			URS0000B2EC67	-1.54228	0.00298292							Id1	1.33315	1.59481e-07	Ugt2b37	-1.27307	0.0129785													Top2a	3.46124	0.0135758
			URS0000B2EC71	-4.92754	0.0433914							Mal	1.62367	0.00455972	Plagl2	-1.16955	0.000102232													RT1-N2	2.29777	6.78737e-08
			URS0000B2EC8B	-2.2384	1.87387e-08							Cnp	1.1102	5.28756e-13	Fmn1	-1.17751	1.55286e-50													Hba-a2	1.60815	0.000729344
			URS0000B2ED43	-1.72506	0.0019534							Zc3hav1	2.18289	1.46078e-44	Arntl	-1.08767	4.86567e-16													Dock2	1.43964	2.38301e-05
			URS0000B2EE56	-4.16256	0.210919							Ctsz	1.92196	1.16145e-10	Camsap1	-1.16709	1.10436e-20													Ccl9	2.57298	1.86264e-08
			URS0000B2EFB2	-1.27875	0.00171854							Il13ra1	1.28929	2.14553e-18	Glcci1	-1.05992	7.06827e-18													RGD1563400	2.13678	0.00017426
			URS0000B2EFE6	-0.630092	0.0264818							Emp1	3.88953	0.000179122	Lrguk	-1.81607	5.02623e-23													Kif14	2.24382	0.0393977
			URS0000B2F02A	-0.480301	0.480712							Jak3	3.36116	4.7526e-83	Sema6c	-1.42456	1.54135e-05													Colec12	1.58831	0.0352051
			URS0000B2F0B3	-0.210042	0.963246							Mgp	1.45227	8.79506e-15	Galnt7	-1.36861	8.9517e-40													Lilrb3l	2.80569	2.20671e-06
			URS0000B2F136	-1.02736	0.336513							Mmp7	5.02574	0.00525384	Csgalnact2	-1.4418	1.01781e-21													Tyrobp	2.7267	3.62253e-05
			URS0000B2F4C7	-0.183857	0.929915							Spp1	2.73893	1.61118e-41	Vom2r52	-1.63406	0.0160821													Tm6sf1	1.39774	0.00127266
			URS0000B2F518	-0.18343	0.933812							Vcam1	1.58	5.64756e-21	Tex10	-1.29198	2.79453e-29													Hbb-b1	1.95162	3.37083e-06
			URS0000B2F534	-1.07139	0.174743							Aldh3a1	5.39548	1.13894e-05	Slc31a2	-1.86258	2.83606e-06													Ifitm3	1.89072	8.9914e-05
			URS0000B2FA69	-2.90548	0.19846							Anxa1	3.12525	0.00477384	Wdr31	-1.61636	5.62295e-19													Unc93b1	1.03283	0.000382184
			URS0000B2FAF5	-0.530166	0.661025							Atf3	4.10488	1.76865e-54	Kdm4c	-1.0565	3.32393e-13													Tmem154	2.12124	0.0286151
			URS0000B2FAFC	-0.659542	0.0802599							Bfsp1	1.84626	0.0210186	Mroh7	-1.5068	1.28554e-08													Dapl1	1.43431	0.00311702
			URS0000B2FB38	-2.56946	0.0436987							Cd44	2.38212	3.92447e-124	Cldn19	-2.1268	0.0186142													Mall	4.90257	0.0202849
			URS0000B2FCA2	-0.807356	0.102045							Bcar1	1.37066	1.00868e-43	Clspn	-2.25836	3.31346e-19													Clec2g	1.08302	1.12455e-05
			URS0000B2FE1A	-1.35604	0.373779							Cryab	1.54496	0.00512429	Morn1	-1.17566	1.51424e-15													Arhgdib	1.33689	0.00145837
			URS0000B2FEF2	-1.46286	0.0467574							Ctsc	3.11917	4.86567e-95	Sntg2	-1.35964	0.00568319													Eva1b	1.37727	0.00453132
			URS0000B2FF2E	-1.76812	8.10382e-08							F2r	1.75112	3.62778e-16	Ttll5	-1.47089	1.21736e-21													C1qc	1.94051	4.30148e-11
			URS0000B30351	-1.47848	0.040522							Fosl1	8.62136	3.83233e-15	Esrrb	-2.34822	5.88965e-07													Pld4	2.46583	6.71932e-18
			URS0000B304DA	-4.92874	0.0472831							Fosl2	1.41676	3.53872e-24	RGD1305298	-1.54522	0.00122729													Mybpc1	3.87572	0.0230739
			URS0000B3054D	-1.73308	0.00158166							Ggh	1.10692	4.50051e-08	Syne3	-1.04359	1.28975e-13													Arhgap9	2.88031	0.0125648
			URS0000B305B5	-1.07192	0.0129055							Icam1	3.94119	2.5274e-39	Fam227a	-1.2452	1.12131e-08													Nfam1	1.35202	0.00093929
			URS0000B30909	-0.692672	0.170195							Il1rap	1.05568	4.80204e-22	Cerk	-1.39391	1.95557e-22													Col4a3	1.00034	1.21038e-11
			URS0000B30A3B	-0.57164	0.722393							Lgals9	2.06055	3.79096e-26	Abcg4	-1.04818	1.10426e-23													Sp100	1.37705	1.77515e-05
			URS0000B30AF9	-0.415572	0.742556							Mmp11	1.84698	4.0351e-17	Gramd2a	-2.37032	7.05299e-10													Col4a5	1.06848	0.000235903
			URS0000B30C14	-0.910879	0.520974							Myo1e	1.10594	1.84763e-12	Lca5	-1.07095	7.25891e-24													Havcr2	2.13739	0.000646276
			URS0000B30D28	-0.556801	0.268724							Nes	3.85038	4.50684e-68	Cldn2	-1.88007	0.000599928													Selplg	1.54019	4.30576e-05
			URS0000B30DCD	-0.230945	0.764854							Nog	1.70864	0.0195672	Nup62cl	-1.84496	0.000544208													Plek	2.41247	0.00183342
			URS0000B30DD9	-0.648703	0.663747							Pnoc	2.24653	0.0144227	Tmem108	-2.1217	1.86875e-10													Arl11	3.22488	0.0110557
			URS0000B30E45	-0.407881	0.686114							Rps5	1.10926	5.37028e-14	Abhd14b	-1.16066	3.98278e-19													Tlr3	1.38445	0.00939806
			URS0000B349C2	-0.376041	0.223519							Ccl3	6.34104	1.49737e-05	Ttc21a	-1.05246	0.00992327													Tifab	1.42446	0.0356511
												Sele	3.56132	1.71903e-16	Hhatl	-3.15767	7.40084e-52													LOC365949	2.41845	0.00336062
												Slc18a2	1.50684	0.000340742	Fyco1	-1.2585	4.34605e-22													Myorg	1.58596	5.64642e-06
												Slc5a1	4.94283	0.00295069	Guca1a	-2.12977	5.56203e-05													Ttc6	1.1912	3.01131e-07
												F3	1.37886	6.02382e-17	Ankrd44	-1.5032	3.38303e-44													Rac2	2.88123	7.12197e-08
												Plau	4.33175	9.65449e-08	RGD1560124	-2.59983	0.020604													Bin2	1.61488	0.0192444
												Tnfrsf1a	3.15246	5.19562e-76	Eef2kmt	-1.03209	1.24518e-05													Lrg1	2.94567	0.0026079
												Selp	4.04839	1.73106e-07	Paqr4	-1.16351	1.99721e-10													Apold1	2.68058	0.0366565
												Gja4	1.76441	0.000566411	Ccdc78	-1.6405	6.49975e-06													Gsta3	2.93824	0.000238279
												Fn1	0.992296	1.82778e-10	Odad4	-1.18782	0.018813													Eng	1.156	2.46769e-09
												Igfbp2	1.86105	2.72521e-06	Arl4d	-1.78077	6.99683e-08													RGD1564698	2.66022	0.0179916
												Il1r1	2.02173	4.9577e-19	Polg2	-1.93003	2.71053e-23													Slc8b1	1.18475	0.0244827
												Ddr1	1.08272	6.6235e-23	Arsg	-1.26465	5.95232e-23													LOC498276	2.64298	2.25574e-06
												Itpr3	2.36289	2.53253e-25	Abca8a	-1.54484	1.12633e-67													Shisa2	1.49207	1.69713e-05
												Ahr	1.09948	0.0354479	Kif19	-1.15649	9.61393e-27													Wdfy4	2.26564	1.26136e-06
												Plat	1.52454	2.71597e-20	St6galnac2	-1.82295	2.81654e-29													Sting1	1.58315	0.034448
												Has2	1.69291	0.018813	Notum	-2.46948	0.0140405													Trim30	2.00007	0.00111683
												Cebpd	3.65517	1.95965e-48	Slc16a6	-1.15987	2.00151e-17													Itgax	2.29789	0.00108303
												Ctsl	1.66606	4.35051e-41	Lamp3	-1.85922	1.82784e-32													Blnk	1.81251	0.000549832
												Ass1	2.23783	5.35969e-85	Igf2bp2	-1.0648	2.49631e-06													Icoslg	1.13074	0.00369003
												Rbp4	2.37374	2.41114e-22	Map3k7cl	-1.04726	1.94821e-12													Gstm4	1.38252	1.54694e-14
												Itgb4	1.75336	2.61543e-06	Daglb	-1.15009	1.04032e-14													Itpripl1	1.36427	0.0187788
												Ppp1r14b	1.5801	3.69059e-11	Radil	-1.05761	9.28208e-11													Steap4	3.26961	0.00025991
												Ostf1	1.31217	6.51806e-09	Ccdc63	-2.42789	0.000915013													Depp1	2.35157	0.00287737
												Adgrg1	1.74226	4.98843e-45	Tctn1	-1.29547	8.91659e-19													Tmem121b	1.28889	3.28998e-08
												Carhsp1	2.88746	3.6614e-99	Taok3	-1.08041	1.82805e-17													Styk1	4.74676	0.0255382
												Clrn1	1.90711	0.000142792	Bicdl1	-1.07654	0.0041033													Slc5a8	2.01935	0.0183083
												Alox15b	1.83549	0.0440344	Mgat4d	-4.06282	1.0921e-11													Cyth4	1.90995	3.02635e-05
												Dhrs4	1.25228	0.000159142	Rtbdn	-1.94038	0.000201169													Cmtm7	1.32386	0.0150296
												Sec11c	1.24965	1.18738e-12	Lmod1	-1.07548	1.78126e-05													Rab7b	1.17712	0.0333782
												Cyp4v3	1.31413	1.39706e-10	Crb1	-2.1276	8.54235e-55													Cd84	2.04346	2.12134e-06
												Rcan1	1.1002	4.9462e-21	Ptpn14	-2.16574	1.30014e-11													RGD1559679	1.57742	0.00831946
												Duox1	2.63566	0.0149936	Lamb3	-2.533	1.34132e-08													Ctss	1.43172	1.54606e-20
												Slc13a5	4.68195	1.33092e-77	Col9a1	-2.53746	6.6538e-46													Runx1	1.51769	0.0100914
												Pycard	3.11274	0.0186423	Lrrc8b	-1.38262	5.59666e-44													Slc6a12	2.39132	0.00351728
												Atf5	1.09693	3.38941e-27	Ppef2	-1.37807	7.63605e-20													Adcy4	1.4267	0.0134957
												Smim3	1.37592	1.29913e-11	Adamts3	-1.93856	3.70263e-29													Arpc1b	1.3357	0.00204535
												Mx2	3.36571	1.83181e-135	Cfap99	-1.48737	1.51378e-12													Fgf2	1.16669	0.0407015
												Tmsb15b2	1.44871	0.0186946	Osbp2	-1.41695	2.43377e-05													Inpp5d	1.52739	4.29198e-07
												Nhp2	1.21632	1.11701e-05	Wdpcp	-1.04621	8.48951e-09													Gpr34	2.06208	3.62068e-09
												Shmt1	2.51193	0.00457344	Rpgrip1	-2.28833	9.21049e-13													Tgm2	1.8341	6.02094e-08
												Txndc17	1.08008	0.000435985	Otx2	-1.16029	4.7858e-17													Fzd1	1.01062	7.03798e-11
												Dph1	1.09075	1.83642e-09	Bora	-1.38551	5.42457e-15													Ptafr	1.56961	3.75402e-05
												Ccl7	6.58077	3.78093e-06	Gpc5	-1.45653	1.16108e-08													Hpgds	5.90238	0.000406046
												Tom1l1	1.10893	0.00131916	Syt15	-1.50677	2.48065e-13													Cmklr1	1.88293	8.24607e-05
												Cavin1	2.03457	1.01567e-15	Nxnl1	-1.78245	1.93701e-05													Niban1	1.99454	0.00241429
												Ifi35	1.96814	0.00126229	Enpp6	-3.49643	0.000734156													Adgrl4	1.2697	0.000123152
												Vat1	1.42898	8.98985e-34	Agpat5	-1.11988	5.96048e-15													Gng11	1.99206	0.0161924
												Tmem106a	2.23368	8.40777e-16	Myom2	-1.2664	0.00386794													Mpeg1	2.28916	7.7811e-57
												Pycr1	1.17307	0.00375395	Adamts16	-3.20031	2.91367e-13													P2ry12	1.54831	2.07397e-07
												Sectm1b	4.95914	0.00554167	Susd3	-2.4936	2.8145e-08													Fat2	3.43146	0.00756292
												Hcls1	2.31061	2.61649e-05	Hist1h2bl	-1.04831	0.00533898													Litaf	1.89645	1.74595e-22
												Bace2	1.04972	0.0311881	Mpp7	-1.32176	2.35582e-16													Rsad2	1.57249	0.00161695
												Micall2	2.20467	4.63614e-07	Camk1d	-1.8798	2.37923e-119													Slc2a5	2.49723	5.45977e-09
												Plod3	1.04532	2.46434e-17	Mcm10	-1.0491	0.000904623													Adamts4	2.3828	8.25744e-05
												Tmem120a	1.05316	2.35521e-10	Pstpip2	-1.14333	0.00767698													Slc17a4	2.44376	9.44225e-47
												Gltp	2.1333	3.60601e-46	Katnal2	-1.47315	0.00100384													Gpr183	2.00731	0.0172651
												Foxn4	4.03306	0.00476536	Pde6a	-1.33127	0.0108856													Bcl3	2.43817	5.62088e-06
												Stat2	1.18384	5.18157e-27	Cnksr3	-1.40114	8.77834e-18													Fam169b	1.08057	0.0330398
												Mgat4e	3.36972	5.80314e-05	Wdr27	-1.19786	3.92671e-21													Kcne5	1.07144	0.0157103
												Fcgr2b	1.91376	9.76675e-05	Kash5	-1.82578	7.823e-20													Cryga	1.18154	0.00242069
												Slamf8	2.44689	0.0242834	Prc1	-2.02276	7.7641e-06													Evi2a	2.90374	0.00183118
												Tmem63a	1.22791	0.000918082	Ttll13	-1.10177	0.00724956													Ddr2	1.13176	9.2941e-05
												Tlr5	2.0577	0.0410926	Hapln3	-1.92269	1.37056e-15													Islr	2.06648	0.0230508
												Nuak2	2.23285	4.2352e-14	Pde8a	-2.42311	2.60239e-12													Npnt	1.08456	0.000129244
												Tmprss11g	4.1809	0.0355564	Btbd10	-1.17558	2.47347e-25													Tspan10	1.7002	0.00337871
												Lap3	1.47626	8.25091e-20	Cdr2	-1.55123	4.8891e-15													Hbb-bs	1.53335	0.00716664
												Upp1	3.53547	7.04877e-16	Rexo5	-2.21152	2.29801e-45													Mt2A	2.85631	0.00405555
												Fam3d	1.30137	0.00114617	Fam53b	-2.1606	4.37744e-56													Apcdd1	1.03739	0.0198562
												Efs	1.16556	9.07428e-13	Rom1	-1.53739	0.00731896													Tdrd12	1.33947	0.0122021
												Sox7	4.23789	9.19555e-41	Pdcd1lg2	-1.35225	3.6692e-12													Bag2	1.24551	0.000197546
												Nudt15	1.43246	1.30005e-06	Slitrk2	-1.21454	5.43316e-35													Cd33	1.50298	0.00767144
												Rubcnl	1.28559	0.00665546	Dnmbp	-1.44972	7.13091e-21													Vsir	1.88959	7.2858e-11
												Ggact	1.36467	1.81015e-12	Epb41l2	-1.54214	5.03006e-63													Csf1	1.163	6.88246e-06
												Chdh	2.69395	3.10577e-11	Rrp1b	-1.81134	8.17939e-35													Cyba	1.36323	0.0279083
												LOC290595	3.04016	0.0018927	Rhobtb1	-1.54116	3.5473e-24													Aspa	1.18592	0.0147768
												Pgls	1.10571	2.07769e-05	Prdm1	-1.9702	2.86277e-10													Adamts1	1.13273	2.54473e-13
												Col4a1	1.50933	3.6715e-16	Tulp1	-1.26869	0.00778477													Lyn	1.90861	7.91356e-07
												Slc35d2	1.86705	0.0129367	Pde8b	-1.15563	2.11609e-19													Gatm	1.69875	1.5176e-08
												Gadd45g	2.39989	2.66615e-26	Ankrd33b	-2.27137	2.37909e-62													Lum	3.38346	0.039828
												Eci3	1.77135	2.19461e-05	Lrrc31	-3.18931	3.74045e-12													Mmp2	2.57336	7.48799e-08
												Serpinb6a	1.08493	1.43156e-05	Samd7	-2.57158	3.68364e-09													Thbd	1.31076	0.0232389
												Serpinb1a	1.48292	0.00476684	Nim1k	-1.45513	1.3472e-13													Lgals3	3.27349	0.00720918
												Slc39a12	1.12858	0.0148141	Fnip2	-1.31027	4.60303e-19													Col3a1	2.0625	9.53486e-06
												Ly86	3.24461	0.00250448	Kirrel1	-1.16063	4.56384e-37													Col1a2	1.52718	0.0145264
												Capn2	1.10963	3.70068e-17	Abca4	-1.37886	0.0112079													Cd93	1.92492	1.25235e-07
												Atp8b1	2.11903	6.13371e-05	Rrh	-2.80052	1.55651e-67													Pla1a	1.6857	0.0408168
												Fbln5	2.1673	0.000390581	Neb	-2.28007	6.93267e-21													Laptm5	2.58553	6.12478e-26
												Cav3	4.60087	0.00459766	Ccdc173	-2.01293	9.1971e-05													Socs3	5.11833	5.62438e-06
												Dsg3	7.93565	0.00346981	Rtn4rl2	-1.17689	0.00308363
												Dsc2	2.68791	2.6113e-05	Ltk	-1.3487	2.37253e-05
												Cmtm3	1.28581	0.014	Rpap1	-1.3138	2.27907e-25
												Cd63	2.95371	2.60118e-168	Cdan1	-1.04009	5.25675e-15
												Nlrc5	4.55888	5.39568e-81	Serinc4	-1.89022	1.59065e-05
												Mcm5	1.56698	0.000188235	Mtfr1	-1.42067	1.47738e-21
												Psmb10	2.06769	1.16535e-10	Stk35	-1.07235	1.86866e-16
												Irf8	2.42376	4.10115e-14	Cfap61	-2.43862	1.54194e-56
												Aprt	1.54616	2.16768e-10	Cep250	-1.12577	3.44227e-22
												Tectb	3.83075	0.00957233	L3mbtl1	-1.40939	2.34882e-43
												Gch1	1.28595	0.00218849	Pcmtd2	-1.9076	4.38853e-42
												Adgb	1.38196	1.90471e-09	Stkld1	-1.68509	3.83345e-06
												Stx11	3.54183	0.0231533	Ntng2	-1.71153	2.68386e-44
												Slc1a5	3.70123	7.72335e-66	Rasgef1a	-1.11951	4.45051e-13
												Ptgir	1.46782	0.0138872	Cacna2d4	-1.18416	2.59517e-28
												Actc1	1.50571	0.000100198	Chd7	-1.31811	2.75095e-25
												Csrp1	1.55696	5.18496e-31	Epb41	-1.08503	1.09274e-21
												Ggn	1.44492	0.00339708	Whrn	-1.1168	3.65672e-22
												Rasip1	1.11682	1.68657e-08	Acer2	-1.08818	1.10464e-20
												Ftl1	1.25962	4.98095e-40	Sgip1	-1.25806	3.37506e-34
												Perp	4.38925	0.00291945	Dnai4	-1.33689	6.99012e-21
												Rpl36a	1.00093	2.13664e-05	Ccdc107	-1.2607	3.29753e-28
												Adamts17	1.30422	1.09643e-13	Crocc	-1.14534	9.60596e-17
												Itgb3	3.23376	0.000686906	Casz1	-2.02973	1.41572e-09
												Kif7	0.99124	0.000545413	Itsn2	-1.30894	6.71118e-25
												Lrrc32	1.65365	1.05713e-06	Gpr135	-1.16422	1.69711e-12
												Lrrc51	3.26702	0.0422903	Wdr89	-1.67967	1.88646e-21
												Plcb3	1.22048	9.33701e-10	Sel1l	-1.09327	5.38388e-21
												Swap70	1.16825	2.25344e-07	Otub2	-1.40108	1.03827e-11
												Serpinh1	1.84636	6.16282e-38	Gulp1	-1.45616	6.93509e-19
												Bag3	1.98709	4.70886e-16	Ric8b	-1.33616	1.92386e-06
												Sox10	1.49937	0.0458288	RGD1565866	-2.3155	7.55404e-46
												Ifitm1	3.33657	0.000535301	Cep290	-1.4171	1.32111e-05
												Pkp3	5.68823	0.00118729	Zfc3h1	-1.20467	4.74119e-25
												Irf7	4.61942	7.8453e-87	Mdm1	-1.51328	8.83899e-06
												Tspan4	1.23315	1.04502e-12	Dyrk2	-1.618	2.41107e-06
												Tmem171	4.19563	5.14168e-07	Pkhd1l1	-1.94219	0.00134677
												Rhod	1.65849	0.0396369	Fer1l6	-1.59637	0.000157144
												Efemp2	1.431	9.31154e-31	Spag1	-1.36349	7.65055e-05
												Bmp2	1.46871	0.00814897	Col22a1	-1.98335	6.1453e-37
												Srpk3	1.8256	4.9712e-14	Tob2	-1.13962	5.21574e-05
												Flna	1.74958	9.61088e-62	Efcab6	-1.24196	1.35629e-09
												Col1a1	1.29557	0.0288485	Cep126	-1.29451	7.84153e-24
												Stk10	1.1497	9.04e-09	Bbs9	-1.44565	6.37402e-05
												Col17a1	3.64379	5.62605e-13	Tbx20	-1.31363	1.08217e-06
												Pik3ap1	1.91063	8.62139e-07	Dscaml1	-1.17447	8.54985e-34
												Ifit2	2.59259	8.3345e-15	Btg4	-3.4447	4.95539e-11
												S1pr2	1.70596	1.15878e-22	RGD1562811	-2.10592	3.20188e-05
												Aadat	1.7369	1.9902e-29	Sema7a	-1.18025	2.52983e-27
												Gap43	1.29541	3.6873e-16	Ccdc33	-2.69647	0.0119858
												Ier3	1.84164	6.29149e-21	Myo5c	-2.51667	1.34931e-09
												Cfb	2.86974	2.4629e-23	Elovl4	-1.37648	0.000354033
												RT1-DMb	2.64396	2.15274e-11	Adamts7	-1.95867	1.8182e-21
												RT1-DMa	1.84487	1.2724e-10	Dnaaf6	-1.76229	5.99044e-09
												Slc37a1	1.16611	8.21695e-06	Klhl18	-1.38522	6.74205e-05
												Gdf15	1.07485	0.00604595	Gask1a	-1.24498	0.00181346
												Lhfpl2	1.26174	2.40866e-14	Tmem237	-1.25752	3.62654e-26
												Enc1	1.57542	4.10361e-43	Mdh1b	-1.30508	5.93714e-10
												Cd180	1.33463	0.0136971	Slc19a3	-3.18205	1.41135e-13
												Gpx8	1.57633	3.36933e-07	Sned1	-1.96425	7.85389e-06
												Rai14	1.39049	5.84268e-23	Mtcl1	-1.09573	7.64532e-21
												Krt18	2.73824	6.71999e-08	Egfl6	-2.94534	2.92416e-11
												Erbb3	3.48855	0.00124365	Ppef1	-4.07864	7.85877e-40
												Spry1	1.23767	0.000533676	LOC360479	-1.52698	3.74945e-06
												Slc12a4	2.26749	1.71612e-37	Hba-a2	-1.57911	5.06049e-07
												Slc20a2	1.10277	3.91176e-23	Dusp14	-1.1347	5.83396e-11
												Tm4sf1	1.99548	8.35859e-15	Dhrs11	-1.37424	3.07367e-16
												Wwtr1	1.22701	1.29947e-09	Ppp1r1b	-2.1545	1.94127e-26
												Pctp	1.94639	9.22098e-07	Krt19	-1.21781	0.000286754
												Lgals7	5.69934	0.0564231	Llgl2	-1.30099	0.00500757
												Hpd	4.68436	0.0131644	Cadm2	-1.06603	4.79137e-14
												Zfp697	1.56782	2.5517e-13	RGD1563888	-1.16643	2.15891e-18
												Rhoc	1.63655	9.38245e-27	Rabgef1	-1.25567	2.87815e-13
												Ccl20	4.51883	0.0228525	Lgalsl	-1.05242	7.01941e-12
												Nthl1	1.42611	0.0271196	Dusp29	-4.87699	0.0147969
												Neurog2	3.10886	4.24333e-11	Marchf1	-2.1963	5.37881e-10
												Fcgrt	1.1379	5.07615e-08	Fam149a	-1.22552	3.93774e-16
												Rnd3	1.52946	3.61528e-34	Grtp1	-1.02503	0.000114964
												Ermn	1.19964	0.0293152	Card19	-1.56983	3.35203e-12
												Ggt5	1.3179	0.00921485	Tmem170b	-1.04395	4.59945e-25
												Serping1	3.34123	7.85693e-65	Cplx4	-1.8163	2.29988e-06
												Ube2l6	3.15085	2.11592e-19	Adamts18	-1.24971	0.00216056
												Ehf	4.27064	0.00119141	RGD1309651	-1.03339	0.000116384
												P2ry2	1.77342	0.00899708	Sytl2	-1.12904	2.48091e-18
												Alox5ap	3.56417	8.93527e-36	Katnip	-1.40041	7.41221e-06
												Acss1	0.995974	1.21166e-05	Tmem138	-1.57608	6.55085e-06
												Srxn1	1.14791	7.15448e-16	Nrm	-1.18883	3.79045e-07
												Psme1	1.36053	3.4602e-19	Ctnna3	-1.18621	3.08792e-20
												Ptpn5	1.0181	0.00372601	Bbs7	-1.11245	7.07111e-12
												Helz2	1.66695	4.75495e-19	Mfsd8	-1.02967	4.77885e-15
												Aldh1a7	3.79737	0.0441491	Lekr1	-1.11254	3.59803e-13
												Sp5	5.84765	3.65462e-05	Bbs5	-1.16589	4.35381e-08
												Stom	1.14602	3.95107e-14	Mpped2	-1.11069	1.88463e-16
												Sema3c	1.11321	1.69631e-06	Kif18a	-1.17554	1.58219e-05
												C1qb	1.81899	5.91658e-08	Tp53inp2	-1.19753	5.6737e-29
												Eda2r	4.61022	0.019337	Lpin3	-1.03294	1.82783e-08
												Irf5	1.10362	0.0201094	Col9a3	-1.89627	2.67714e-15
												Tmem176a	1.52009	3.09095e-08	Impdh1	-1.07725	2.18006e-15
												Bckdhb	1.38408	4.21657e-18	Vopp1	-1.3692	2.69205e-44
												Capg	2.58291	1.40685e-06	Herc3	-1.51734	6.50178e-28
												Il17rc	1.37716	5.50674e-06	Rgs20	-1.22077	0.00274002
												Spsb2	1.79802	1.53038e-08	Plekhf2	-1.3762	1.2254e-14
												P3h3	0.978472	4.60079e-14	Akna	-1.20304	1.15688e-15
												Tapbpl	2.20024	2.30845e-15	Hacd4	-1.4454	0.000529981
												Ltbr	2.01204	4.25495e-33	Col9a2	-1.71245	8.96518e-09
												Steap1	2.53263	0.000116821	Mthfr	-1.04848	8.84218e-16
												Jph1	1.39334	2.88161e-11	Rdh11	-1.55435	4.21066e-06
												Gpr63	1.03971	1.18751e-06	Eml1	-1.19605	8.8791e-16
												Ddx58	3.47388	1.03808e-48	Rapgef5	-1.63111	3.77164e-35
												Bag1	1.13539	3.5433e-13	Reep6	-2.46864	4.61225e-08
												Col15a1	1.13436	0.0186414	Pram1	-1.5243	5.92804e-08
												Plin2	3.5977	9.83366e-125	St3gal1	-2.19163	2.47555e-55
												Slc25a43	1.01011	0.0405598	Pnpla3	-1.63757	9.30696e-19
												Gpx7	1.50073	0.0129071	Smarcd1	-2.1574	2.32504e-14
												Pabpc4	1.14408	4.73331e-23	Cep164	-1.29889	9.32453e-22
												Crybg2	3.01761	0.00500757	Dnaaf4	-1.44511	5.56776e-06
												Zfp593	1.31009	2.60746e-08	Gnat1	-1.84169	0.00295087
												C1qa	1.35121	6.83633e-06	Fbxo36	-1.67668	8.97929e-06
												Efhd2	1.57214	9.46539e-59	Pde6d	-1.02626	1.33712e-11
												Vwa1	1.64408	3.95043e-21	Itk	-2.065	0.000774318
												Isg15	5.51804	1.19251e-08	Arl6	-1.21057	1.48118e-11
												Gen1	1.37441	0.00225512	Selplg	-1.77786	0.000709354
												Pik3cg	1.63759	0.00039242	Antxrl	-2.59451	0.0161056
												Npas3	1.00288	1.59232e-09	Wdr17	-1.8417	1.54135e-05
												Rpl10l	2.47404	0.000997345	Suv39h2	-1.43032	3.69411e-18
												Rhoj	1.07726	1.81187e-09	Sft2d3	-1.32443	4.42732e-12
												Ppp1r36	1.22014	0.000237477	Prdm9	-2.00244	1.14569e-14
												Ifi27l2b	2.98931	0.0323522	Xrra1	-2.6172	1.83138e-05
												Tnfaip2	3.51379	4.29152e-38	Cabp4	-2.19723	2.18591e-08
												Gadd45b	1.4513	3.02973e-09	Egflam	-1.03491	0.00490159
												Matn2	2.62805	2.29352e-05	Fam160a1	-1.60074	1.53207e-07
												Celsr1	4.09455	2.22006e-11	Ntsr1	-2.94327	5.08002e-05
												Irak4	0.995576	0.0044863	Arid3b	-1.09995	3.10287e-16
												Tuba1c	3.04535	3.34674e-40	Clul1	-2.41881	6.87093e-09
												Krt75	6.63368	0.00344166	LOC367515	-1.26478	0.0198665
												Tbrg1	1.02023	2.78079e-11	Olr410	-1.23696	2.49313e-25
												Trim29	4.82439	0.00994787	Omg	-1.27441	4.1815e-18
												Ttc12	1.27286	0.00278634	Slc25a35	-1.21628	3.83233e-15
												Plod2	1.31535	2.02077e-13	Dgke	-1.10204	1.90166e-26
												Parp3	3.18596	2.62002e-32	RGD1565033	-1.05421	7.31595e-09
												Uba7	3.80481	1.81059e-32	Fam78b	-1.1038	4.31035e-31
												Shisa5	2.11742	2.10945e-72	Opn3	-1.22411	1.24265e-06
												Myd88	1.99251	1.27272e-13	Cc2d2a	-1.98665	2.454e-61
												Cdcp1	3.72275	0.00623683	Amer2	-1.64415	1.3422e-82
												Vwa5a	2.94379	2.59353e-68	Frmpd2	-1.18352	0.000258881
												Crygb	2.70489	0.00251902	Ldb3	-1.91844	1.01431e-11
												Sp110	2.68447	4.7222e-26	LOC498592	-1.22249	5.08678e-15
												Ugt1a8	3.16386	0.022489	Fam107b	-1.30853	1.9676e-21
												Nid2	0.99329	0.00179718	Tsnaxip1	-1.9027	1.41059e-05
												Pof1b	5.2509	0.00397722	Pacrg	-1.57032	7.97172e-11
												Mbnl3	2.23488	0.034958	Rgs9bp	-1.69272	4.27183e-14
												Plp2	3.52608	5.75592e-24	Pth2	-1.79962	0.0174563
												Acot9	1.16191	6.78166e-10	Plekha7	-1.15522	3.68252e-13
												Elf4	2.26408	2.31603e-09	RGD1563217	-3.49062	0.00893293
												MGC105649	2.39309	0.0328852	Tbata	-1.03662	0.000912802
												Tnfrsf12a	4.3322	8.58156e-41	Armc2	-1.40961	9.60596e-17
												Prss22	4.66286	0.000357816	Mef2c	-1.24705	1.878e-14
												Sox8	1.85586	9.73044e-50	Spz1	-5.17965	0.00586225
												Rhbdf1	2.28408	4.60092e-22	Fabp12	-3.44173	3.52296e-21
												Sh3pxd2b	1.40841	3.2361e-35	Gpr160	-1.10788	0.0136263
												Irgm	3.09881	3.25145e-18	LOC499742	-1.87743	0.0327401
												Igtp	2.56911	2.62284e-19	Ccdc187	-2.35503	1.47808e-61
												Slc46a1	1.02953	0.000146104	RGD1565616	-1.20991	1.04168e-26
												Slfn13	4.2074	1.54864e-42	Dbndd2	-1.30887	9.66783e-17
												Slfn2	2.22074	9.64646e-06	Uckl1	-1.41566	1.36733e-19
												Dhx58	3.04269	2.87655e-29	Tmem243	-1.8201	1.80028e-22
												Evpl	2.89999	0.0446097	Cped1	-1.22684	0.00887284
												Rhbdf2	1.12667	3.49367e-11	Agbl3	-1.08001	2.32039e-22
												Rnf213	2.58014	5.73653e-114	Ccdc126	-1.72407	2.24923e-06
												Parp14	3.54573	8.38562e-111	Ccser1	-1.09517	1.5984e-21
												Parp9	2.84801	6.30604e-38	Rnf183	-1.62945	3.2327e-05
												Upk1b	5.07538	0.0221787	Armh1	-2.29374	2.37275e-13
												Nfkbiz	1.65939	3.29518e-12	RGD1561149	-1.09055	5.19e-12
												Col8a1	0.97701	0.0163247	Themis2	-1.64167	5.37035e-05
												Il10rb	1.11264	0.00273256	Lin28a	-1.08936	0.000201634
												Cyyr1	1.08787	8.42694e-05	Kif17	-1.44441	2.2505e-06
												Cldn4	4.88716	0.00133919	Arhgef33	-2.32319	3.83287e-36
												Hvcn1	1.83215	0.0239854	Rad51b	-1.8327	2.17847e-21
												Oas1i	4.69346	2.34179e-31	Heatr4	-1.50709	0.0284701
												Oasl2	4.1392	1.23389e-18	Bbof1	-1.43978	1.24518e-05
												Pus1	0.994141	0.00126745	Fgd6	-1.07211	3.89733e-22
												Ung	1.41733	0.0230447	Rgs22	-2.27582	4.9516e-31
												Mmp19	2.8847	8.98787e-07	Dlec1	-1.2116	8.02313e-11
												Elf3	3.56713	0.00104926	Cdk5r2	-1.05923	3.24116e-09
												Pkp1	1.25002	0.00321199	Ammecr1	-1.7035	4.69899e-34
												Tor3a	1.83188	3.68827e-11	RGD1564308	-1.12247	0.00962798
												F5	1.304	0.0116114	Rnf122	-1.56014	2.15891e-18
												Olfml2b	1.48291	5.08207e-07	Lrit3	-1.64957	8.97929e-06
												Fcgr3a	2.99423	5.57756e-06	LOC502660	-1.3749	0.00109028
												Tagln2	3.29966	3.25329e-99	LOC502684	-1.05347	0.0188749
												Gbp6	4.18702	0.00250738	Cd207	-4.83656	1.02957e-10
												Gpat3	1.16725	0.00047652	Glb1l2	-2.43566	8.11739e-12
												Stbd1	2.49956	0.000918082	Pbsn	-1.24151	0.0219494
												Cxcl11	5.67948	0.000314959	Slc14a2	-3.84483	0.00189314
												Tlr1	2.37204	0.00668191	Aox1	-1.5172	9.16221e-10
												Sh3tc1	1.75475	0.0109686	Pcdhga1	-1.132	2.66582e-13
												Tnip2	0.99268	0.0318535	Cyp4f1	-1.40494	0.0109183
												Aebp1	2.23418	7.2418e-18	Slc24a1	-2.26807	1.1794e-05
												Ikzf1	1.30931	0.0100887	Mpp4	-1.21404	3.14778e-17
												Antxr2	1.13919	9.63667e-13	Nt5e	-2.14566	1.8583e-38
												Samd4a	1.02445	1.60984e-17	Dlc1	-1.32049	3.12018e-22
												Irf9	2.1009	2.90485e-38	Nr4a3	-1.36944	8.56232e-06
												Lcp1	1.02952	8.11439e-07	Fxyd1	-1.36787	4.13678e-21
												Spry2	1.85649	5.33919e-37	Grk5	-1.49097	3.18803e-38
												Ipo5	1.53711	4.7275e-80	Grk4	-1.11273	9.20437e-19
												Il17rb	4.41838	2.08626e-19	Aipl1	-1.92198	7.57232e-06
												Prag1	0.977089	4.92936e-08	Tcam1	-1.50328	0.0044025
												Col4a2	1.12983	3.41971e-14	Fhit	-1.19795	0.000575049
												Efnb2	1.34244	5.99184e-18	Crx	-1.41371	9.24577e-21
												S1pr3	2.42158	1.35e-76	Htr1f	-3.1151	1.59113e-19
												Gcnt2	1.44624	9.39748e-06	Slc15a2	-1.3524	3.96762e-06
												Dsp	4.64241	0.00192117	Acaca	-1.15199	1.29809e-27
												Gramd2b	1.17623	5.92804e-08	Cxcr4	-3.10036	0.000793906
												Tubb6	4.72361	1.40585e-37	Xiap	-2.15788	1.00043e-75
												RGD1305184	5.49357	0.000162495	Slc29a1	-1.88584	3.4756e-36
												MGC108823	3.91219	1.94656e-26	Xylt1	-1.0979	1.17445e-31
												Sh3rf2	4.00516	0.0337087	Fzd2	-1.64712	2.46834e-22
												Ctnna1	1.14238	1.37778e-27	Vax2	-2.80063	1.66607e-49
												Dsc3	7.24169	0.0435781	Arl3	-1.31257	1.36064e-12
												Esrp2	2.16702	0.021536	Tfrc	-1.24078	3.49074e-29
												Kcng4	2.13316	4.55674e-45	P2ry12	-1.65248	0.000689692
												Cyp26c1	1.15787	0.0215021	N5	-1.23518	1.37158e-16
												Cxcl17	2.54523	0.0133004	Unc13b	-1.04663	2.58697e-31
												Axl	3.87617	4.49163e-142	Ccn4	-2.57024	6.16776e-17
												Spred3	1.69872	1.10721e-51	Dio2	-4.46078	4.28909e-38
												Plekha4	3.10674	1.29008e-29	Impg1	-2.02923	6.53311e-08
												Ano5	1.10756	0.0373103	Cfap57	-1.25731	0.0113956
												Prss23	1.29276	4.73694e-14	Tma7	-1.23392	0.00445714
												Kctd14	2.22038	1.76593e-07	LOC679794	-1.42697	4.00595e-08
												Tsku	1.07433	1.20452e-06	Plekhg1	-1.48055	1.73552e-19
												Trim21	2.91582	2.26285e-38	Trim38	-3.08622	2.8167e-05
												Trim5	1.46119	5.55134e-09	Tbc1d8	-1.08354	0.00165453
												Itgal	2.33248	8.53837e-06	Gngt1	-2.40972	0.000133248
												Dock1	1.08932	7.73484e-26	Hist1h2bc	-1.10471	0.024016
												Sigirr	1.80544	0.00380053	Tet3	-1.34477	8.7876e-25
												Ano1	1.05553	0.000205535	Kcne5	-1.34092	0.0252464
												Frmd8	1.42477	6.75196e-28	LOC681303	-1.55769	1.13155e-12
												Fermt3	1.15701	0.0061816	Rp1	-1.89677	0.000142011
												Gldc	1.05072	1.74036e-15	Muc5ac	-2.67342	0.000551939
												Mamdc2	1.45571	7.78892e-37	Tnfaip3	-1.28771	0.00215358
												Nfkb2	2.57112	6.05426e-28	Rp1l1	-1.4689	0.00212285
												Myof	3.72663	3.08587e-48	Ankrd33	-2.72606	2.85325e-13
												Ifit3	6.13144	1.59116e-43	LOC684327	-1.2013	6.6899e-11
												Ch25h	3.73709	5.49749e-14	H4f3	-1.58805	4.50106e-07
												RT1-CE1	2.56599	1.13375e-11	LOC684976	-1.1209	1.4712e-11
												RT1-CE5	1.41944	2.67711e-17	Cnpy1	-1.91935	2.60104e-05
												Itgb2	1.93305	9.42015e-06	Cfap299	-1.80061	2.71089e-33
												Dcbld1	1.01796	6.78191e-07	Clgn	-1.50079	3.09578e-12
												Msl3l2	1.44222	6.18694e-13	Ppil6	-1.69369	2.08901e-10
												Crybg1	1.32941	0.00020673	Ccdc13	-2.49148	1.64478e-45
												Osmr	3.4856	5.96798e-95	Hmcn2	-1.23089	7.77916e-23
												Slc45a2	1.58939	0.00171684	Ttc39c	-1.43287	3.52754e-22
												Igsf10	1.10991	0.0188749	Cabyr	-1.799	3.74487e-14
												Mlf1	1.79736	2.54498e-06	Sec22c	-1.03677	7.39042e-25
												Rarres1	4.69576	0.00861352	Etnppl	-2.8276	3.24328e-29
												B3galnt1	1.21419	3.83006e-17	LOC687399	-1.08679	9.32441e-10
												Tlr2	1.91444	0.000612851	LOC687508	-1.53095	8.9796e-10
												Tchh	2.27439	0.00617451	Pde6g	-1.57067	0.0149736
												Fcrl2	2.42766	0.00247871	Arhgap10	-1.39365	7.75569e-20
												Slc22a15	2.01827	4.88544e-56	Elmod2	-1.03794	1.3185e-14
												Mov10	1.56121	4.48954e-12	LOC688765	-1.15713	4.11762e-06
												Slc25a24	1.55077	7.55922e-11	Gpr152	-1.65777	0.000589956
												Snx7	1.42796	4.00959e-05	LOC689081	-1.06416	0.0252464
												Bcar3	1.28994	0.000267889	Chml	-1.06801	6.72298e-09
												Sec24d	2.03484	4.05501e-14	Nxnl2	-1.33114	0.00211037
												Sgms2	1.06178	3.67121e-05	Sntb2	-1.89255	1.536e-36
												Tifa	1.50041	9.72907e-11	Tctn2	-1.089	3.51506e-10
												Gbp4	4.89512	0.00175467	Catspere	-1.36825	0.0391771
												Ifi44l	4.66685	7.13809e-21	Anxa9	-1.58927	7.19635e-07
												Ifi44	3.45307	1.60753e-38	Rhof	-1.06447	5.47541e-22
												Arsj	4.37705	0.0109957	RGD1597339	-2.02725	7.66479e-05
												Nmi	1.57374	0.000212757	Pla2g2f	-2.66115	6.19305e-05
												Accs	1.06789	0.0469475	Tmem116	-2.12275	1.08317e-24
												Duoxa1	3.86819	0.0404399	Smim13	-1.09489	2.19484e-22
												Samhd1	1.26663	2.60338e-11	Pcdh15	-1.74662	4.79763e-31
												Sulf2	1.31425	9.76658e-36	Lilrc2	-1.59005	5.30312e-05
												Prex1	1.09302	1.71903e-16	Rdh8	-1.31661	0.0229067
												Sox18	1.07854	0.00957233	LOC691196	-3.50451	9.70469e-07
												Zfp217	2.36347	2.3158e-52	LOC691215	-3.23657	3.48182e-06
												Agpat2	3.29365	8.29886e-06	Sbk2	-1.70089	0.00205136
												Gsap	1.51288	4.13356e-07	Slc25a33	-1.06244	3.73527e-12
												Nfe2l3	2.28417	0.0021428	Zfp469	-1.12207	1.03794e-09
												Adamts9	1.73541	1.26979e-06	Atp8a2	-1.34853	1.29963e-27
												Il17ra	1.66046	6.52582e-16	Prr14	-1.03928	4.95058e-10
												Usp18	1.77518	2.86241e-19	Stard9	-1.89884	6.56668e-43
												C1r	3.19608	5.22523e-72	Pebp4	-5.07231	0.00155976
												Tent5b	1.55384	0.0367384	Nlrp1b	-1.40091	0.0341844
												Map3k6	2.23821	2.11248e-21	Ca14	-3.51069	3.21392e-155
												Serinc2	1.35378	0.0138569	Gucy2d	-1.51335	0.000418221
												Mms22l	2.29048	0.0207963	Hes5	-2.88924	2.72224e-07
												Kif24	3.92636	1.01356e-20	Bst1	-1.2028	0.00797295
												Abca1	1.51126	2.19963e-45	Bhmt	-1.57721	7.01109e-06
												Lad1	5.42121	1.74412e-15	Opn1sw	-1.85589	5.1777e-23
												Tal1	1.33852	0.00232184	Gtf2f2	-1.20509	1.30224e-10
												Mob3c	1.0845	0.0135808	Itpka	-2.1176	0.000212757
												Exo5	1.2559	8.40211e-11	Grk1	-2.04975	1.0164e-05
												Zc3h12a	1.54384	0.00024602	Doc2b	-1.67404	5.3368e-19
												Hspg2	1.51564	2.5048e-23	Cds1	-1.8187	2.44734e-06
												Spsb1	2.43014	2.98327e-39	Ppargc1a	-1.05735	7.04911e-26
												Klhl21	1.10716	1.41277e-08	Gnb5	-1.11286	2.17e-11
												Rnf19b	1.07752	1.40113e-14	Pax4	-2.10044	7.77606e-07
												Togaram2	1.76955	2.60445e-05	Cngb1	-1.67782	0.000552518
												Trmt61a	1.09336	4.06087e-09	Omd	-2.70473	0.0133938
												Rasal3	1.61835	0.0450666	Hcn1	-1.6256	1.95672e-42
												Sbno2	1.44705	5.89462e-55	Gjb6	-1.78041	0.0385205
												Adamtsl5	0.987758	3.09038e-07	Cnga1	-1.53833	0.00893427
												RGD1564409	1.25004	0.00356062	Folh1	-2.3182	0.00599301
												Acss3	1.64328	2.10031e-23	Tdrd7	-1.18998	0.00020866
												Cpm	1.33839	4.12316e-11	Ciita	-1.25871	0.0365345
												Irak3	1.06422	3.30392e-05	Cdhr1	-1.33976	0.00475276
												Dennd3	1.22425	4.10658e-11
												Gsdmd	1.27541	0.000204568
												Naprt	1.54562	7.85221e-07
												Card10	1.09264	4.43137e-06
												Cdc42ep1	1.40682	4.70886e-16
												Kdelr3	1.89214	2.21014e-07
												Apobec3	3.07659	0.0250833
												Scube1	1.07898	2.07776e-08
												Wnt7b	4.21651	7.49263e-30
												Ano6	2.15746	1.31467e-75
												Krt80	5.11666	0.000643573
												Itga5	1.6519	5.75548e-10
												Panx1	1.42149	7.07515e-13
												Oaf	1.57619	5.69489e-21
												Kif23	1.98705	0.0393629
												Itga11	1.6566	0.000150878
												Prtg	1.89894	1.07643e-50
												Plscr2	2.12489	0.0260544
												Frmpd3	1.28011	1.03261e-12
												Mapkapk3	2.46341	4.22246e-53
												Limd1	1.11672	1.01086e-13
												Adgre1	1.23991	0.00497752
												Nfkbie	2.12513	1.41482e-14
												Lgsn	2.57434	0.0108856
												Slc11a1	2.47104	2.57489e-05
												Wnt10a	3.56584	3.38696e-17
												Slc16a14	1.62669	1.86941e-06
												Sp140	1.66924	0.000200801
												Tgif1	2.78569	4.57717e-12
												Tlr13	1.30685	0.0407442
												Lat2	1.35012	0.0221447
												Hcar2	2.67031	0.00269343
												Slc29a3	1.18377	8.156e-07
												Nek6	1.6358	4.22123e-34
												RT1-N2	2.0379	1.67641e-06
												Emp2	1.41992	0.00601336
												Gfpt2	2.0491	3.04001e-12
												Tax1bp3	1.85303	2.30802e-19
												Igfbp4	1.09243	0.00247871
												Krt12	7.26155	0.00107444
												Fkbp10	2.00276	4.45165e-16
												Dcakd	1.58185	1.48748e-40
												Arhgdia	1.36288	1.24051e-52
												Rtp4	3.56502	2.02034e-09
												Medag	1.93073	0.000340234
												Rasal1	1.02671	9.31528e-05
												Kif14	2.9554	0.00128861
												Abcg3l2	1.36744	8.97929e-06
												Atp10d	1.01851	0.000736849
												Tbc1d1	1.05537	2.84982e-16
												Wdr1	1.3474	6.78557e-55
												Vrk2	2.86057	0.000862013
												Abcg3l4	1.38698	2.06939e-08
												Slc25a30	2.04831	7.67784e-23
												Scel	2.45776	0.00738149
												Zcchc24	1.88151	2.27576e-20
												Pxdc1	1.22393	0.00150416
												Msrb2	1.02159	7.02487e-09
												Rnf125	8.09894	5.4651e-10
												Mocos	1.72569	6.48283e-06
												Lims2	1.07403	0.0381276
												Ccdc102a	1.34422	0.0041863
												Adgre5	1.89263	9.9764e-09
												Piezo1	2.1544	9.76394e-62
												Eps8l1	1.80607	0.0311894
												Ehd2	1.09656	1.82712e-10
												Sertad1	1.38823	9.64775e-08
												Tyrobp	2.39778	0.000210041
												Bcl2l12	1.69421	0.0454751
												Rras	1.1111	3.21679e-06
												Tm6sf1	1.09091	0.0115151
												Ifitm3	4.33392	2.29783e-60
												Lsp1	1.15423	0.000991287
												Tnfrsf26	3.03585	0.000230884
												Pold4	1.57835	1.27732e-07
												Tmem252	1.93767	0.000246051
												Tmem154	2.93609	0.000144265
												Slc39a1	1.57011	1.19112e-33
												S100a16	2.29546	3.27151e-41
												Gbp5	5.66572	9.98811e-20
												Ptrh1	1.25873	4.83703e-08
												Niban2	1.61039	1.06756e-48
												Lmo2	1.83081	2.11905e-05
												Mall	6.44399	2.66968e-05
												Procr	2.78309	0.0191498
												B4galt5	1.23977	9.1718e-25
												Flnc	2.06318	3.46358e-11
												Creb3l2	1.22447	4.27786e-20
												Parp12	2.10993	5.70768e-40
												Irak2	1.55442	1.06428e-07
												Rassf4	2.87565	1.182e-65
												Clec2g	1.15731	4.56365e-07
												Hebp1	1.67044	0.00184951
												Arhgdib	1.54171	2.8858e-05
												Arntl2	2.95256	1.56687e-06
												Adamtsl1	0.979183	1.85569e-13
												Eva1b	1.22283	0.00803782
												Smpdl3b	1.29879	0.0318535
												Ifnlr1	1.76813	0.00674397
												C1qc	1.21013	0.000399101
												Cda	1.58832	0.0152129
												Arhgef19	1.00342	5.43231e-13
												Fblim1	2.85049	6.22242e-13
												Inf2	1.25645	6.18061e-15
												Pld4	1.03462	0.00778321
												Itgb8	1.43563	6.2798e-21
												Syde1	1.26145	6.11688e-09
												Angptl4	2.34451	1.26595e-09
												Elk3	1.61141	4.83566e-16
												Arhgap9	3.11493	0.00149215
												Rnd1	1.05792	1.03717e-05
												Pate4	4.89981	0.00875784
												Plet1	2.59681	0.000687703
												Sema3b	1.29792	0.00103636
												Cdhr4	1.72107	0.000717291
												Crtapl1	1.78753	1.2526e-11
												Csrnp1	2.09185	3.38148e-24
												Eef1b2	1.18806	1.31223e-20
												Sp100	1.26569	5.13669e-05
												Prss56	1.53668	2.53328e-18
												Ticam1	2.51241	0.0016925
												Ndp	1.59451	1.33548e-26
												Kctd11	0.995645	0.0158709
												Oas2	3.13409	6.99018e-09
												Phlda3	1.83659	2.61097e-12
												Ncf2	2.37846	0.0377601
												Irf6	1.52985	0.019515
												Plek	3.05164	3.74404e-07
												Scara3	1.18315	3.39356e-24
												Gypc	1.7405	4.62127e-05
												Rab32	2.2768	9.70859e-34
												Tmprss11b	4.1815	0.034977
												Clcf1	5.72802	5.56681e-124
												Galnt3	3.22803	8.67179e-05
												Spi1	1.26708	0.0247148
												Fjx1	1.25236	5.84361e-05
												Flrt3	1.4547	8.49893e-33
												Rem1	1.20217	0.0329239
												Myorg	1.28089	0.000174119
												Epha2	3.61249	1.01195e-58
												Rac2	2.24853	7.23659e-05
												Maff	1.93643	2.50727e-08
												Smad6	1.09011	0.00240654
												Gadl1	2.15837	5.15855e-24
												Runx2	1.44506	1.33927e-11
												Lrg1	3.29809	1.07794e-06
												Inmt	5.51553	0.000153926
												Krt5	7.26118	0.00366328
												Tmem159	1.62234	0.00170137
												Bst2	3.53238	1.33319e-16
												Ugt1a2	2.50397	0.00458387
												Ugt1a3	4.42648	0.00776012
												C4b	3.7524	5.96384e-12
												Clic1	2.79184	5.66914e-58
												St6galnac4	1.16067	9.59343e-17
												Ggt6	4.18016	0.0200947
												C1rl	3.01594	8.7238e-08
												RT1-CE14	1.12637	0.0139664
												RT1-CE2	2.03691	0.00799408
												RT1-CE15	1.60515	2.67933e-06
												RT1-CE13	2.05836	0.0053715
												RT1-CE10	1.61691	1.27297e-06
												RT1-CE16	2.26844	4.62241e-13
												Apold1	2.2005	5.25179e-09
												S100a11	3.33191	4.59698e-05
												Thbs1	3.1772	7.53482e-32
												Rcn3	1.00575	1.07555e-05
												Mycbpap	1.18165	0.0198313
												Ccdc8	1.11655	2.15512e-07
												Trim25	2.25388	2.31485e-35
												Tacstd2	1.53586	0.00306864
												Eng	1.53328	3.21695e-19
												Tmem88	1.33831	0.00196124
												Cxcl16	2.51851	2.7432e-28
												Tmem100	3.29413	0.00013549
												Dtx3l	3.0724	1.45743e-61
												Slc8b1	2.18929	1.08118e-09
												Tnfrsf11a	1.45414	0.00339996
												RGD1560523	1.26831	1.75393e-23
												Pm20d1	2.45455	6.3014e-15
												Ier5	0.989268	7.79283e-07
												LOC498276	1.51603	0.0306777
												Wdfy4	1.6692	0.000473702
												Msr1	5.44306	7.08451e-06
												Prr7	1.98172	9.21459e-14
												MGC105567	3.05104	0.000188235
												Siglec15	3.62793	0.00261604
												Cpne2	1.87368	2.16768e-10
												Fbxo27	1.15185	6.25921e-08
												Trim30	1.46616	0.0213951
												Itpripl2	1.35983	0.0110206
												Itgax	3.32083	7.05986e-11
												Cd274	1.10803	1.66737e-06
												Blnk	1.30827	0.0130761
												RGD1564162	3.02752	3.57656e-08
												Ier5l	1.02293	1.60351e-05
												Ifih1	2.47128	2.17453e-23
												Prrg4	3.95499	0.00119141
												Itpripl1	2.36744	1.55667e-09
												Tgif2	1.57506	2.30601e-05
												Steap4	4.31239	5.90688e-10
												Samd9	2.64197	1.46324e-53
												Tes	1.12288	1.02564e-07
												Plekha8	1.09505	7.76538e-13
												Nod1	1.75097	2.65144e-11
												Arhgap25	1.55998	0.00455411
												Depp1	1.95012	0.00284562
												RGD1561551	3.43734	0.0349935
												Esrp1	4.29319	0.00761478
												Ankrd6	1.15111	1.17005e-30
												Nkain1	2.63654	1.15798e-61
												Fam110d	1.33245	0.0252231
												Tmco4	2.64511	6.47323e-05
												Tnfrsf9	3.03643	8.13462e-07
												Ccdc71l	1.54264	3.35764e-09
												Cyth4	1.11079	0.034993
												Arhgap42	1.79442	2.26259e-35
												Hephl1	1.36633	1.05294e-08
												Layn	2.35421	3.55992e-06
												Il20rb	3.5524	3.72512e-08
												Cmtm7	1.18444	0.0172386
												Adgrf4	4.90619	0.0123311
												Myl12a	1.60863	4.96097e-30
												Cenpv	1.02711	9.76269e-09
												Rab7b	3.01323	3.16794e-19
												Slc2a9	3.14868	2.25344e-09
												Stard5	1.04771	0.000232976
												Npm3	1.90969	4.73635e-12
												Lrrc17	1.25189	0.00641221
												Apol9a	5.0066	5.72656e-09
												Gja5	2.52848	0.00408036
												Runx1	2.87815	2.00586e-12
												Ednrb	1.09677	8.80553e-14
												Plaur	5.78389	7.7461e-05
												Pdlim1	1.88818	0.000148356
												Adcy4	1.59957	0.000780169
												Arpc1b	2.61258	1.29322e-18
												Fgf2	3.09311	1.91877e-22
												Inpp5d	1.11167	0.000220977
												Eif2ak2	2.04087	6.14249e-42
												Slc14a1	2.16672	2.47103e-56
												Tpo	4.75645	0.00998136
												Ezr	1.74797	1.80036e-31
												Pdpn	4.82668	0
												Cnn3	1.09191	1.22416e-23
												Egln3	1.13985	1.65169e-06
												Tgm2	3.37585	2.22348e-54
												Anxa2	2.09866	3.94932e-22
												Notch3	1.03454	1.05506e-14
												Ifit1	3.903	7.95871e-29
												Ugt1a5	2.08376	0.0437671
												Mest	1.07653	0.00128708
												Nr1h3	1.06745	0.00463758
												Ccnd1	4.24132	6.01571e-220
												Klf6	1.19185	2.48547e-25
												Ncan	1.99202	8.18208e-49
												Tgfb1	1.27682	0.000553677
												Ltbp1	1.14509	2.082e-14
												Rgs19	1.10973	7.64807e-05
												Serpinb2	5.47082	0.000854806
												Tgm1	1.81978	7.31788e-12
												Fxyd5	1.35575	0.000119841
												Cd14	2.83821	7.70666e-06
												Lmna	1.87772	1.39709e-30
												Lypd3	2.4181	0.0318882
												Ecel1	1.97035	1.64536e-05
												Hspa2	1.75997	1.98725e-26
												Il1rn	4.22984	0.0147431
												Lif	7.45176	1.22589e-45
												Cmklr1	1.86409	9.23919e-06
												Cdca7l	2.89551	0.0043413
												Enpep	1.69379	0.00298129
												Cd55	1.0696	0.0407442
												Lrat	1.0486	0.00452709
												Iffo2	1.02993	4.35048e-15
												Slc41a3	1.01021	5.62213e-07
												Plec	1.15345	3.08212e-21
												Pfn1	1.04435	1.13107e-24
												Acads	1.08395	0.00934475
												Cd151	1.35261	3.07046e-23
												Dap	1.31736	5.66441e-09
												Cryba4	2.66442	0.0417932
												Des	1.99032	4.06755e-08
												Rhob	1.07325	7.72609e-22
												Pawr	1.78396	1.67254e-06
												Entpd1	1.59604	1.04466e-16
												Sec14l3	2.66388	0.00960345
												Vax1	1.78187	0.0400144
												Bid	1.29507	0.00477801
												Ntsr2	1.99959	0.00448269
												Mvp	2.93622	3.00274e-58
												Slc13a3	1.51689	3.05574e-11
												Doc2a	1.56587	2.56581e-10
												Mertk	1.16492	4.07154e-13
												Fat2	3.65903	0.00356417
												Cldn1	1.71467	2.06364e-05
												Aqp3	4.91804	0.000183751
												Rps12	1.04314	3.657e-19
												Litaf	3.1165	1.17861e-87
												Kcnd2	1.09315	5.14647e-23
												Rsad2	6.44203	5.12904e-136
												Slc2a5	1.20706	0.0400393
												Cyp2j4	0.998838	0.00350105
												Adamts4	4.9959	2.77693e-38
												Npy2r	1.61415	3.4458e-05
												Lpar3	2.79623	0.0441592
												Trpv4	2.07828	0.000522517
												Mettl1	2.7776	1.59358e-16
												Xaf1	3.7286	1.23671e-40
												Glipr2	1.77318	1.90328e-13
												Adam12	1.11942	5.15688e-05
												Shc4	2.52897	4.30981e-12
												Dram1	1.76211	0.00277392
												Bcl3	4.93963	7.83481e-47
												Glis3	1.21812	1.56014e-15
												Eppk1	3.34257	1.36526e-13
												Thbs3	1.69876	0.00189235
												Rps27l	1.5646	1.92386e-06
												LOC681458	2.99619	0.0287807
												Cdsn	6.98981	4.45146e-07
												Tead4	1.25939	0.0221139
												PCOLCE2	1.09589	0.000139937
												LOC684871	6.2845	5.76984e-15
												Unc93a	4.19616	6.9877e-07
												LOC685067	3.23973	3.93218e-12
												Itga2b	1.34171	2.09463e-06
												LOC685655	1.78227	0.00397738
												Nme4	1.09577	0.0329646
												Tnfrsf22	4.82768	0.00208535
												Ephb4	1.33988	5.06479e-06
												Ifnar2	1.14169	7.94461e-11
												Anks4b	2.60335	0.00024128
												Myo1h	3.79608	0.0446414
												Tmc6	1.43829	1.23796e-05
												Card14	1.93346	0.029691
												Pheta2	1.56364	0.00606102
												Gpr84	0.986455	0.0111842
												Ecscr	3.57478	1.89509e-06
												Rab20	2.39486	9.35685e-09
												Mt2A	5.47258	3.57942e-113
												Mtmr11	1.61815	1.8972e-26
												Apcdd1	1.50063	1.35413e-26
												Tdrd12	1.08558	0.030592
												Klrg2	1.77043	8.29334e-17
												Crygs	1.96372	0.000745924
												Il23r	1.78864	0.00327752
												Ppp1r3d	1.02384	1.18216e-07
												Derl3	1.22408	0.000308154
												Vangl1	1.12513	9.19301e-08
												Trim47	3.67871	5.81412e-50
												Mansc1	1.23611	0.0156107
												Mlkl	2.38083	0.0403775
												Cnn2	2.79554	3.9809e-33
												Mamstr	1.78822	1.37245e-08
												Draxin	0.990383	0.0299003
												Siah3	1.04137	0.000111941
												Csf1	2.97255	3.34672e-55
												Birc3	3.70689	5.39737e-14
												Fgr	2.82597	9.06425e-10
												Fgfr1	1.97723	2.27548e-47
												Cyba	1.54552	0.00222474
												Gng5	1.85168	7.65765e-07
												Adamts1	2.00379	5.22611e-49
												Zfp36	2.56084	5.75667e-56
												Cxcl1	7.42216	3.39971e-08
												Emp3	3.00608	5.39761e-14
												Lyn	1.91755	7.41701e-08
												Marcksl1	1.20713	5.40353e-18
												Msn	2.27752	2.6357e-51
												Acta2	1.07534	2.6113e-05
												Gnb2	1.2008	1.04198e-37
												Mmp2	2.78585	9.88325e-11
												Mmp14	2.09897	2.51314e-77
												S100a10	2.62603	1.16285e-51
												Tgfbr2	1.11274	7.24264e-08
												Klf10	1.72167	1.64067e-26
												Vim	2.64684	9.39187e-138
												Actb	1.25329	1.69205e-51
												Zp2	4.5773	1.00179e-11
												Akap12	1.03955	5.43719e-21
												Slit3	2.21174	6.44553e-47
												Bmp1	1.42117	8.53118e-15
												Ccn1	4.15296	1.58636e-27
												Cdh1	1.20781	0.000407175
												Mchr1	3.13774	1.1035e-42
												Thbd	1.76917	8.18905e-06
												Gda	1.86061	5.47833e-09
												Cd82	1.8402	3.43752e-42
												Cish	1.79489	0.000904079
												Mybph	2.57263	0.00129482
												Clic4	0.990869	5.44076e-06
												Vamp8	1.38725	3.68313e-07
												Flot2	1.16834	1.89173e-22
												Lgals3	8.18078	1.11501e-26
												Nme2	1.93453	7.07424e-46
												Septin9	1.31543	5.75221e-32
												Dclk1	2.43835	1.95064e-141
												Sdcbp	0.990791	5.63935e-27
												Hmga2	2.73144	4.02467e-11
												Ptger4	2.25981	0.0277789
												Col3a1	2.37585	1.33937e-09
												Slc34a2	4.52976	0.0248007
												Cd93	2.98429	1.27777e-41
												Klf5	4.92853	5.34521e-16
												Wnt4	2.56618	0.000968506
												Chst3	2.82959	2.15867e-32
												Qsox1	1.82824	4.89983e-51
												Fgl2	4.39556	1.68206e-11
												Srm	1.15257	1.73549e-14
												Socs2	1.13071	4.02118e-10
												S100a6	4.26655	2.07807e-07
												Col18a1	1.32079	1.17399e-28
												Ajuba	1.54217	8.21186e-18
												Pla1a	2.7362	2.82835e-07
												Cavin3	2.15586	2.91367e-13
												Syngr2	1.01689	5.0437e-07
												Vamp5	2.66809	0.000206382
												Chi3l1	3.23599	4.81047e-239
												Chl1	2.02168	2.89117e-55
												Socs3	8.58517	4.86035e-58
												Acsl5	1.86137	4.18336e-17
