# Supplementary material for: Analysis of shared ceRNA networks and related-hub genes in rats with primary and secondary photoreceptor degeneration
Source: Front Neurosci. 2023 Sep 21;17:1259622. doi: 10.3389/fnins.2023.1259622 (PMC10552924; doi:10.3389/fnins.2023.1259622)
Supplement: Supplementary file 1 [file Data_Sheet_1.ZIP › Original data/Fig 3/Table 1. Shared lncRNAs in two photoreceptor degeneration (2 up-regulated and 35 down-regulated).xls]

Gene ID	Gene Symbol	Type	Expression	MNU1 TPM	MNU2 TPM	MNU3 TPM	RCS1 TPM	RCS2 TPM	RCS3 TPM	RDY1 TPM	RDY2 TPM	RDY3 TPM	MNU Average TPM	RCS Average TPM	RDY Average TPM	log2 (MNU/RDY)	log2 (RCS/RDY)	Qvalue(MNU/RDY)	Qvalue (RCS/RDY)
URS0000A78E48	URS0000A78E48	lncRNA	down	0	0	0	1473.47	1216.78	1057.63	1618.81	1989.67	2026.11	0	1249.293333	1878.196667	-15.28078076	-0.664185564	1.06E-34	0.002171461
URS0000A98BBB	URS0000A98BBB	lncRNA	down	204.66	200.06	166.37	231.08	275.76	225.84	351.91	257.63	374.25	190.3633333	244.2266667	327.93	-0.636888678	-0.50368221	0.02758025	0.168596275
URS0000B2303F	URS0000B2303F	lncRNA	down	32.37	8.41	13.35	40.09	35.08	44.9	68.2	53.46	155.22	18.04333333	40.02333333	92.29333333	-2.193073328	-1.28399434	0.053638976	0.007999893
URS0000B23603	URS0000B23603	lncRNA	down	23.09	8.67	14.33	34.8	73.43	48.74	90.35	98.41	105.3	15.36333333	52.32333333	98.02	-2.499018631	-0.9803536	2.39E-11	0.013708867
URS0000B24268	URS0000B24268	lncRNA	down	131.78	85.85	84.89	157.76	159.92	129.84	213.53	206.71	289.16	100.84	149.1733333	236.4666667	-1.058973479	-0.742978647	0.00298292	0.045044505
URS0000B25376	URS0000B25376	lncRNA	down	7.47	5.38	5.2	10.21	12.14	13.49	18.74	23.56	19	6.016666667	11.94666667	20.43333333	-1.615316916	-0.851984042	7.13E-10	8.83E-04
URS0000B25441	URS0000B25441	lncRNA	down	86.58	43.01	75.3	93.62	129.3	105.9	150.5	136.87	273.63	68.29666667	109.6066667	187	-1.288328187	-0.844840076	0.005433776	0.097084603
URS0000B25794	URS0000B25794	lncRNA	down	34.29	29.88	34.42	20.45	17.77	20.38	42.01	48.18	39.54	32.86333333	19.53333333	43.24333333	-0.250534749	-1.227819275	0.796016726	8.43E-07
URS0000B260C1	URS0000B260C1	lncRNA	down	4.48	3.95	2.81	10.23	8.68	7.74	11.95	12.1	14.36	3.746666667	8.883333333	12.80333333	-1.624755744	-0.604104777	2.67E-05	0.494834132
URS0000B2695E	URS0000B2695E	lncRNA	down	27.52	18.29	17.98	95.94	109.22	125.92	187.96	179.33	186.13	21.26333333	110.36	184.4733333	-2.950500723	-0.815296215	2.50E-27	0.002503677
URS0000B26B19	URS0000B26B19	lncRNA	down	37.3	10.48	26.31	28.77	60.92	33.95	74.73	96.36	64.82	24.69666667	41.21333333	78.63666667	-1.49072646	-1.011846124	0.008641813	0.108557092
URS0000B26DE9	URS0000B26DE9	lncRNA	down	146.67	145.22	110.41	139.25	145.42	113.91	170.58	231.5	156.54	134.1	132.86	186.2066667	-0.305841812	-0.562691941	0.885342327	0.605986478
URS0000B27BA6	URS0000B27BA6	lncRNA	down	4.76	2.7	2.5	7.29	11.9	9.31	19.01	19.44	13.07	3.32	9.5	17.17333333	-2.2064915	-0.933062973	9.83E-06	0.19989391
URS0000B27F7E	URS0000B27F7E	lncRNA	down	62.08	59.52	35.49	99.05	91.2	81.4	114.1	114.86	138.33	52.36333333	90.55	122.43	-1.074181043	-0.509860255	5.91E-04	0.175906637
URS0000B28F2F	URS0000B28F2F	lncRNA	down	25.14	19.73	24.77	27.84	36.23	32.97	49.68	49	44.41	23.21333333	32.34666667	47.69666667	-0.891618495	-0.638513822	8.23E-04	0.058326328
URS0000B29055	URS0000B29055	lncRNA	down	2.43	0.88	2.67	12.21	10.61	11.41	20.46	25.02	14.94	1.993333333	11.41	20.14	-3.178820791	-0.895748422	1.15E-08	0.22429437
URS0000B299BE	URS0000B299BE	lncRNA	down	9.52	7.17	5.44	5.12	4.71	6.66	12.77	15.96	15.65	7.376666667	5.496666667	14.79333333	-0.853539675	-1.516786118	0.151598459	0.002777108
URS0000B29EE1	URS0000B29EE1	lncRNA	down	19.25	22.32	12.91	16.49	16.13	15.81	32.96	38.97	30.6	18.16	16.14333333	34.17666667	-0.767962367	-1.162143585	0.085801652	0.002171461
URS0000B2A216	URS0000B2A216	lncRNA	down	13.98	6.37	11.04	6.78	12.15	15.19	37.42	42.55	34.38	10.46333333	11.37333333	38.11666667	-1.704630905	-1.820363567	1.94E-06	9.12E-09
URS0000B2A296	URS0000B2A296	lncRNA	down	56.82	27.92	33.46	74.43	60.99	64.43	88.77	67.75	137.62	39.4	66.61666667	98.04666667	-1.155043076	-0.633283074	0.011813986	0.250502976
URS0000B2ABC2	URS0000B2ABC2	lncRNA	down	12.32	10.25	10.83	1.87	0.96	2.08	17.91	15.37	19.31	11.13333333	1.636666667	17.53	-0.513678068	-3.526688896	0.163367225	8.76E-31
URS0000B2B140	URS0000B2B140	lncRNA	down	1.81	1.24	3.75	2.46	1.62	2.04	7.68	3.52	5.18	2.266666667	2.04	5.46	-1.142886304	-1.548708116	0.399979229	0.301765173
URS0000B2B498	URS0000B2B498	lncRNA	down	81.91	74.77	74.68	56.52	58.14	52.82	99.4	111.13	131.53	77.12	55.82666667	114.02	-0.410106319	-1.108054086	0.342986036	1.87E-05
URS0000B2BF97	URS0000B2BF97	lncRNA	down	7.6	7.89	7.94	8.95	11	12.34	14.54	15.32	13.95	7.81	10.76333333	14.60333333	-0.764110666	-0.51665835	0.005938286	0.400325358
URS0000B2C223	URS0000B2C223	lncRNA	down	424.97	158.13	200.76	786.19	724.09	1053.76	1230.16	1380.45	1219.36	261.2866667	854.68	1276.656667	-2.110808001	-0.651413509	3.51E-09	0.007220696
URS0000B2CD0B	URS0000B2CD0B	lncRNA	down	656.37	556.04	490.41	827.16	871.47	775.46	1244.25	1012.58	1278.38	567.6066667	824.6966667	1178.403333	-0.905052593	-0.592888644	7.39E-05	0.002872228
URS0000B2CFE0	URS0000B2CFE0	lncRNA	down	24.79	14.18	15.15	33.45	54.86	52.69	48.03	76.85	126.39	18.04	47	83.75666667	-2.074013643	-0.924490838	4.79E-04	0.427490621
URS0000B2DA79	URS0000B2DA79	lncRNA	down	725.19	588.16	537.54	889.73	1001.81	804.2	1232.55	1156.75	1447.82	616.9633333	898.58	1279.04	-0.900664931	-0.586505923	8.64E-05	0.00405101
URS0000B2E466	URS0000B2E466	lncRNA	down	3.73	1.89	2.45	4.29	5.33	5	8.89	12.63	9.12	2.69	4.873333333	10.21333333	-1.766002253	-1.143575298	6.94E-06	0.001378079
URS0000B2E8FD	URS0000B2E8FD	lncRNA	down	256.67	247.79	224.96	245.81	335.88	214.65	329.08	373.98	389	243.14	265.4466667	364.02	-0.421636442	-0.530402303	0.167945083	0.21748443
URS0000B2EA98	URS0000B2EA98	lncRNA	down	12.2	8.86	5.46	19.75	18.47	20.54	24.38	31.6	39.7	8.84	19.58666667	31.89333333	-1.714146952	-0.78325786	1.09E-04	0.164058242
URS0000B2EC67	URS0000B2EC67	lncRNA	down	23.68	7.6	10.29	26.56	27.67	22.67	50.04	40.23	46.01	13.85666667	25.63333333	45.42666667	-1.542282203	-0.904876238	0.00298292	0.029640214
URS0000B2EC8B	URS0000B2EC8B	lncRNA	down	10.3	4.15	5.81	24.25	21.42	30.37	35.49	39.65	32.31	6.753333333	25.34666667	35.81666667	-2.238403269	-0.573647846	1.87E-08	0.43515121
URS0000B305B5	URS0000B305B5	lncRNA	down	20.93	26.53	23.05	32.13	34.07	28.26	54.22	57.32	51.91	23.50333333	31.48666667	54.48333333	-1.071916506	-0.883427945	0.012905521	0.161185086
URS0000B349C2	URS0000B349C2	lncRNA	down	78.08	81.99	75.96	82.37	65.48	72.98	97.04	112.42	128.23	78.67666667	73.61	112.5633333	-0.376041019	-0.68746618	0.223518507	0.003793066
100911498	LOC100911498	lncRNA	up	1092.84	1342.73	1266.1	1262.25	1394.99	1304.82	0.05	0.42	0.11	1233.89	1320.686667	0.193333333	13.15585814	13.05147984	6.07E-256	5.71E-263
URS0000B2E4CC	URS0000B2E4CC	lncRNA	up	18.88	19.3	22.56	23.44	19.34	23.13	9.47	10.61	9.51	20.24666667	21.97	9.863333333	1.18183183	1.080097934	0.004000292	0.046982582
