# Supplementary material for: Analysis of shared ceRNA networks and related-hub genes in rats with primary and secondary photoreceptor degeneration
Source: Front Neurosci. 2023 Sep 21;17:1259622. doi: 10.3389/fnins.2023.1259622 (PMC10552924; doi:10.3389/fnins.2023.1259622)
Supplement: Supplementary file 1 [file Data_Sheet_1.ZIP › Original data/Fig 3/Table 2. Shared LncRNA targeting miRNA.xlsx]

## Sheet: Sheet1
Up-regulated lncRNAs target miRNA
Gene ID	Gene Symbol	Type	predicted expression	target_total	target_100911498	target_URS0000B2E4CC
novel-rno-miR164-5p	'novel-rno-miR164-5p'	miRNA	down	2	1	1
novel-rno-miR187-5p	'novel-rno-miR187-5p'	miRNA	down	2	1	1
novel-rno-miR32-3p	'novel-rno-miR32-3p'	miRNA	down	2	1	1
novel-rno-miR351-3p	'novel-rno-miR351-3p'	miRNA	down	2	1	1
novel-rno-miR486-3p	'novel-rno-miR486-3p'	miRNA	down	2	1	1
novel-rno-miR490-5p	'novel-rno-miR490-5p'	miRNA	down	2	1	1
novel-rno-miR492-5p	'novel-rno-miR492-5p'	miRNA	down	2	1	1
novel-rno-miR527-5p	'novel-rno-miR527-5p'	miRNA	down	2	1	1
novel-rno-miR557-3p	'novel-rno-miR557-3p'	miRNA	down	2	1	1
novel-rno-miR626-5p	'novel-rno-miR626-5p'	miRNA	down	2	1	1
novel-rno-miR670-5p	'novel-rno-miR670-5p'	miRNA	down	2	1	1
novel-rno-miR81-3p	'novel-rno-miR81-3p'	miRNA	down	2	1	1
novel-rno-miR1-3p	'novel-rno-miR1-3p'	miRNA	down	1	1	0
novel-rno-miR10-5p	'novel-rno-miR10-5p'	miRNA	down	1	1	0
novel-rno-miR105-5p	'novel-rno-miR105-5p'	miRNA	down	1	0	1
novel-rno-miR106-3p	'novel-rno-miR106-3p'	miRNA	down	1	0	1
novel-rno-miR110-5p	'novel-rno-miR110-5p'	miRNA	down	1	1	0
novel-rno-miR117-5p	'novel-rno-miR117-5p'	miRNA	down	1	0	1
novel-rno-miR12-3p	'novel-rno-miR12-3p'	miRNA	down	1	1	0
novel-rno-miR122-5p	'novel-rno-miR122-5p'	miRNA	down	1	1	0
novel-rno-miR13-3p	'novel-rno-miR13-3p'	miRNA	down	1	0	1
novel-rno-miR133-3p	'novel-rno-miR133-3p'	miRNA	down	1	1	0
novel-rno-miR140-3p	'novel-rno-miR140-3p'	miRNA	down	1	1	0
novel-rno-miR144-3p	'novel-rno-miR144-3p'	miRNA	down	1	1	0
novel-rno-miR15-3p	'novel-rno-miR15-3p'	miRNA	down	1	0	1
novel-rno-miR154-5p	'novel-rno-miR154-5p'	miRNA	down	1	1	0
novel-rno-miR155-3p	'novel-rno-miR155-3p'	miRNA	down	1	1	0
novel-rno-miR162-5p	'novel-rno-miR162-5p'	miRNA	down	1	0	1
novel-rno-miR166-3p	'novel-rno-miR166-3p'	miRNA	down	1	1	0
novel-rno-miR169-3p	'novel-rno-miR169-3p'	miRNA	down	1	1	0
novel-rno-miR169-5p	'novel-rno-miR169-5p'	miRNA	down	1	1	0
novel-rno-miR170-3p	'novel-rno-miR170-3p'	miRNA	down	1	1	0
novel-rno-miR170-5p	'novel-rno-miR170-5p'	miRNA	down	1	1	0
novel-rno-miR172-5p	'novel-rno-miR172-5p'	miRNA	down	1	0	1
novel-rno-miR175-5p	'novel-rno-miR175-5p'	miRNA	down	1	1	0
novel-rno-miR179-5p	'novel-rno-miR179-5p'	miRNA	down	1	1	0
novel-rno-miR181-3p	'novel-rno-miR181-3p'	miRNA	down	1	0	1
novel-rno-miR185-5p	'novel-rno-miR185-5p'	miRNA	down	1	1	0
novel-rno-miR192-3p	'novel-rno-miR192-3p'	miRNA	down	1	1	0
novel-rno-miR193-3p	'novel-rno-miR193-3p'	miRNA	down	1	1	0
novel-rno-miR197-3p	'novel-rno-miR197-3p'	miRNA	down	1	1	0
novel-rno-miR200-3p	'novel-rno-miR200-3p'	miRNA	down	1	1	0
novel-rno-miR200-5p	'novel-rno-miR200-5p'	miRNA	down	1	1	0
novel-rno-miR212-3p	'novel-rno-miR212-3p'	miRNA	down	1	1	0
novel-rno-miR214-3p	'novel-rno-miR214-3p'	miRNA	down	1	1	0
novel-rno-miR217-5p	'novel-rno-miR217-5p'	miRNA	down	1	1	0
novel-rno-miR218-5p	'novel-rno-miR218-5p'	miRNA	down	1	0	1
novel-rno-miR225-3p	'novel-rno-miR225-3p'	miRNA	down	1	0	1
novel-rno-miR230-5p	'novel-rno-miR230-5p'	miRNA	down	1	1	0
novel-rno-miR233-5p	'novel-rno-miR233-5p'	miRNA	down	1	0	1
novel-rno-miR237-5p	'novel-rno-miR237-5p'	miRNA	down	1	0	1
novel-rno-miR239-3p	'novel-rno-miR239-3p'	miRNA	down	1	1	0
novel-rno-miR239-5p	'novel-rno-miR239-5p'	miRNA	down	1	1	0
novel-rno-miR241-3p	'novel-rno-miR241-3p'	miRNA	down	1	1	0
novel-rno-miR242-3p	'novel-rno-miR242-3p'	miRNA	down	1	0	1
novel-rno-miR243-3p	'novel-rno-miR243-3p'	miRNA	down	1	1	0
novel-rno-miR247-5p	'novel-rno-miR247-5p'	miRNA	down	1	1	0
novel-rno-miR255-3p	'novel-rno-miR255-3p'	miRNA	down	1	1	0
novel-rno-miR258-3p	'novel-rno-miR258-3p'	miRNA	down	1	1	0
novel-rno-miR260-3p	'novel-rno-miR260-3p'	miRNA	down	1	1	0
novel-rno-miR261-5p	'novel-rno-miR261-5p'	miRNA	down	1	1	0
novel-rno-miR27-3p	'novel-rno-miR27-3p'	miRNA	down	1	1	0
novel-rno-miR271-3p	'novel-rno-miR271-3p'	miRNA	down	1	1	0
novel-rno-miR271-5p	'novel-rno-miR271-5p'	miRNA	down	1	1	0
novel-rno-miR275-5p	'novel-rno-miR275-5p'	miRNA	down	1	1	0
novel-rno-miR276-3p	'novel-rno-miR276-3p'	miRNA	down	1	1	0
novel-rno-miR282-3p	'novel-rno-miR282-3p'	miRNA	down	1	1	0
novel-rno-miR284-5p	'novel-rno-miR284-5p'	miRNA	down	1	1	0
novel-rno-miR292-3p	'novel-rno-miR292-3p'	miRNA	down	1	1	0
novel-rno-miR292-5p	'novel-rno-miR292-5p'	miRNA	down	1	1	0
novel-rno-miR296-3p	'novel-rno-miR296-3p'	miRNA	down	1	1	0
novel-rno-miR297-3p	'novel-rno-miR297-3p'	miRNA	down	1	1	0
novel-rno-miR303-5p	'novel-rno-miR303-5p'	miRNA	down	1	1	0
novel-rno-miR304-5p	'novel-rno-miR304-5p'	miRNA	down	1	1	0
novel-rno-miR306-5p	'novel-rno-miR306-5p'	miRNA	down	1	0	1
novel-rno-miR307-3p	'novel-rno-miR307-3p'	miRNA	down	1	1	0
novel-rno-miR31-5p	'novel-rno-miR31-5p'	miRNA	down	1	1	0
novel-rno-miR313-5p	'novel-rno-miR313-5p'	miRNA	down	1	1	0
novel-rno-miR320-5p	'novel-rno-miR320-5p'	miRNA	down	1	0	1
novel-rno-miR321-5p	'novel-rno-miR321-5p'	miRNA	down	1	1	0
novel-rno-miR327-3p	'novel-rno-miR327-3p'	miRNA	down	1	0	1
novel-rno-miR327-5p	'novel-rno-miR327-5p'	miRNA	down	1	1	0
novel-rno-miR33-5p	'novel-rno-miR33-5p'	miRNA	down	1	1	0
novel-rno-miR333-3p	'novel-rno-miR333-3p'	miRNA	down	1	0	1
novel-rno-miR333-5p	'novel-rno-miR333-5p'	miRNA	down	1	1	0
novel-rno-miR337-3p	'novel-rno-miR337-3p'	miRNA	down	1	0	1
novel-rno-miR337-5p	'novel-rno-miR337-5p'	miRNA	down	1	0	1
novel-rno-miR340-3p	'novel-rno-miR340-3p'	miRNA	down	1	1	0
novel-rno-miR341-5p	'novel-rno-miR341-5p'	miRNA	down	1	1	0
novel-rno-miR345-5p	'novel-rno-miR345-5p'	miRNA	down	1	1	0
novel-rno-miR354-5p	'novel-rno-miR354-5p'	miRNA	down	1	1	0
novel-rno-miR361-3p	'novel-rno-miR361-3p'	miRNA	down	1	1	0
novel-rno-miR364-5p	'novel-rno-miR364-5p'	miRNA	down	1	0	1
novel-rno-miR366-5p	'novel-rno-miR366-5p'	miRNA	down	1	1	0
novel-rno-miR371-5p	'novel-rno-miR371-5p'	miRNA	down	1	1	0
novel-rno-miR373-5p	'novel-rno-miR373-5p'	miRNA	down	1	0	1
novel-rno-miR376-5p	'novel-rno-miR376-5p'	miRNA	down	1	1	0
novel-rno-miR380-3p	'novel-rno-miR380-3p'	miRNA	down	1	0	1
novel-rno-miR382-3p	'novel-rno-miR382-3p'	miRNA	down	1	1	0
novel-rno-miR383-5p	'novel-rno-miR383-5p'	miRNA	down	1	0	1
novel-rno-miR387-3p	'novel-rno-miR387-3p'	miRNA	down	1	0	1
novel-rno-miR389-3p	'novel-rno-miR389-3p'	miRNA	down	1	1	0
novel-rno-miR391-5p	'novel-rno-miR391-5p'	miRNA	down	1	1	0
novel-rno-miR395-3p	'novel-rno-miR395-3p'	miRNA	down	1	1	0
novel-rno-miR402-5p	'novel-rno-miR402-5p'	miRNA	down	1	0	1
novel-rno-miR414-5p	'novel-rno-miR414-5p'	miRNA	down	1	0	1
novel-rno-miR415-5p	'novel-rno-miR415-5p'	miRNA	down	1	1	0
novel-rno-miR420-3p	'novel-rno-miR420-3p'	miRNA	down	1	1	0
novel-rno-miR423-3p	'novel-rno-miR423-3p'	miRNA	down	1	1	0
novel-rno-miR429-5p	'novel-rno-miR429-5p'	miRNA	down	1	1	0
novel-rno-miR432-5p	'novel-rno-miR432-5p'	miRNA	down	1	1	0
novel-rno-miR433-5p	'novel-rno-miR433-5p'	miRNA	down	1	0	1
novel-rno-miR443-5p	'novel-rno-miR443-5p'	miRNA	down	1	1	0
novel-rno-miR447-3p	'novel-rno-miR447-3p'	miRNA	down	1	1	0
novel-rno-miR449-5p	'novel-rno-miR449-5p'	miRNA	down	1	0	1
novel-rno-miR452-5p	'novel-rno-miR452-5p'	miRNA	down	1	0	1
novel-rno-miR454-5p	'novel-rno-miR454-5p'	miRNA	down	1	0	1
novel-rno-miR455-3p	'novel-rno-miR455-3p'	miRNA	down	1	1	0
novel-rno-miR463-3p	'novel-rno-miR463-3p'	miRNA	down	1	1	0
novel-rno-miR464-3p	'novel-rno-miR464-3p'	miRNA	down	1	1	0
novel-rno-miR469-5p	'novel-rno-miR469-5p'	miRNA	down	1	1	0
novel-rno-miR471-5p	'novel-rno-miR471-5p'	miRNA	down	1	0	1
novel-rno-miR474-5p	'novel-rno-miR474-5p'	miRNA	down	1	0	1
novel-rno-miR477-5p	'novel-rno-miR477-5p'	miRNA	down	1	1	0
novel-rno-miR48-5p	'novel-rno-miR48-5p'	miRNA	down	1	1	0
novel-rno-miR482-5p	'novel-rno-miR482-5p'	miRNA	down	1	0	1
novel-rno-miR487-5p	'novel-rno-miR487-5p'	miRNA	down	1	0	1
novel-rno-miR488-5p	'novel-rno-miR488-5p'	miRNA	down	1	0	1
novel-rno-miR495-5p	'novel-rno-miR495-5p'	miRNA	down	1	1	0
novel-rno-miR499-3p	'novel-rno-miR499-3p'	miRNA	down	1	1	0
novel-rno-miR50-5p	'novel-rno-miR50-5p'	miRNA	down	1	0	1
novel-rno-miR501-5p	'novel-rno-miR501-5p'	miRNA	down	1	1	0
novel-rno-miR504-3p	'novel-rno-miR504-3p'	miRNA	down	1	1	0
novel-rno-miR506-3p	'novel-rno-miR506-3p'	miRNA	down	1	0	1
novel-rno-miR509-5p	'novel-rno-miR509-5p'	miRNA	down	1	1	0
novel-rno-miR514-3p	'novel-rno-miR514-3p'	miRNA	down	1	1	0
novel-rno-miR514-5p	'novel-rno-miR514-5p'	miRNA	down	1	1	0
novel-rno-miR516-5p	'novel-rno-miR516-5p'	miRNA	down	1	1	0
novel-rno-miR52-5p	'novel-rno-miR52-5p'	miRNA	down	1	1	0
novel-rno-miR524-3p	'novel-rno-miR524-3p'	miRNA	down	1	1	0
novel-rno-miR525-3p	'novel-rno-miR525-3p'	miRNA	down	1	1	0
novel-rno-miR536-5p	'novel-rno-miR536-5p'	miRNA	down	1	1	0
novel-rno-miR538-5p	'novel-rno-miR538-5p'	miRNA	down	1	1	0
novel-rno-miR542-5p	'novel-rno-miR542-5p'	miRNA	down	1	1	0
novel-rno-miR544-5p	'novel-rno-miR544-5p'	miRNA	down	1	0	1
novel-rno-miR55-3p	'novel-rno-miR55-3p'	miRNA	down	1	0	1
novel-rno-miR550-3p	'novel-rno-miR550-3p'	miRNA	down	1	0	1
novel-rno-miR553-5p	'novel-rno-miR553-5p'	miRNA	down	1	1	0
novel-rno-miR565-3p	'novel-rno-miR565-3p'	miRNA	down	1	1	0
novel-rno-miR566-3p	'novel-rno-miR566-3p'	miRNA	down	1	1	0
novel-rno-miR57-5p	'novel-rno-miR57-5p'	miRNA	down	1	1	0
novel-rno-miR571-5p	'novel-rno-miR571-5p'	miRNA	down	1	1	0
novel-rno-miR572-3p	'novel-rno-miR572-3p'	miRNA	down	1	1	0
novel-rno-miR574-3p	'novel-rno-miR574-3p'	miRNA	down	1	0	1
novel-rno-miR576-3p	'novel-rno-miR576-3p'	miRNA	down	1	0	1
novel-rno-miR577-3p	'novel-rno-miR577-3p'	miRNA	down	1	0	1
novel-rno-miR578-3p	'novel-rno-miR578-3p'	miRNA	down	1	1	0
novel-rno-miR579-3p	'novel-rno-miR579-3p'	miRNA	down	1	1	0
novel-rno-miR582-5p	'novel-rno-miR582-5p'	miRNA	down	1	1	0
novel-rno-miR584-3p	'novel-rno-miR584-3p'	miRNA	down	1	1	0
novel-rno-miR594-3p	'novel-rno-miR594-3p'	miRNA	down	1	1	0
novel-rno-miR595-3p	'novel-rno-miR595-3p'	miRNA	down	1	1	0
novel-rno-miR596-5p	'novel-rno-miR596-5p'	miRNA	down	1	1	0
novel-rno-miR60-3p	'novel-rno-miR60-3p'	miRNA	down	1	1	0
novel-rno-miR602-5p	'novel-rno-miR602-5p'	miRNA	down	1	0	1
novel-rno-miR604-5p	'novel-rno-miR604-5p'	miRNA	down	1	1	0
novel-rno-miR608-3p	'novel-rno-miR608-3p'	miRNA	down	1	1	0
novel-rno-miR614-5p	'novel-rno-miR614-5p'	miRNA	down	1	1	0
novel-rno-miR628-5p	'novel-rno-miR628-5p'	miRNA	down	1	1	0
novel-rno-miR633-3p	'novel-rno-miR633-3p'	miRNA	down	1	1	0
novel-rno-miR643-5p	'novel-rno-miR643-5p'	miRNA	down	1	1	0
novel-rno-miR648-3p	'novel-rno-miR648-3p'	miRNA	down	1	1	0
novel-rno-miR65-5p	'novel-rno-miR65-5p'	miRNA	down	1	1	0
novel-rno-miR650-5p	'novel-rno-miR650-5p'	miRNA	down	1	1	0
novel-rno-miR654-3p	'novel-rno-miR654-3p'	miRNA	down	1	1	0
novel-rno-miR655-3p	'novel-rno-miR655-3p'	miRNA	down	1	1	0
novel-rno-miR672-5p	'novel-rno-miR672-5p'	miRNA	down	1	0	1
novel-rno-miR681-5p	'novel-rno-miR681-5p'	miRNA	down	1	1	0
novel-rno-miR7-3p	'novel-rno-miR7-3p'	miRNA	down	1	1	0
novel-rno-miR82-3p	'novel-rno-miR82-3p'	miRNA	down	1	0	1
rno-miR-1188-5p	'rno-miR-1188-5p'	miRNA	down	1	1	0
rno-miR-138-5p	'rno-miR-138-5p'	miRNA	down	1	1	0
rno-miR-140-5p	'rno-miR-140-5p'	miRNA	down	1	1	0
rno-miR-141-5p	'rno-miR-141-5p'	miRNA	down	1	0	1
rno-miR-149-5p	'rno-miR-149-5p'	miRNA	down	1	1	0
rno-miR-1839-5p	'rno-miR-1839-5p'	miRNA	down	1	1	0
rno-miR-186-3p	'rno-miR-186-3p'	miRNA	down	1	0	1
rno-miR-188-5p	'rno-miR-188-5p'	miRNA	down	1	1	0
rno-miR-19b-2-5p	'rno-miR-19b-2-5p'	miRNA	down	1	1	0
rno-miR-207	'rno-miR-207'	miRNA	down	1	1	0
rno-miR-216a-3p	'rno-miR-216a-3p'	miRNA	down	1	1	0
rno-miR-23b-5p	'rno-miR-23b-5p'	miRNA	down	1	1	0
rno-miR-3084a-3p	'rno-miR-3084a-3p'	miRNA	down	1	0	1
rno-miR-323-5p	'rno-miR-323-5p'	miRNA	down	1	0	1
rno-miR-326-3p	'rno-miR-326-3p'	miRNA	down	1	0	1
rno-miR-326-5p	'rno-miR-326-5p'	miRNA	down	1	0	1
rno-miR-330-3p	'rno-miR-330-3p'	miRNA	down	1	1	0
rno-miR-330-5p	'rno-miR-330-5p'	miRNA	down	1	0	1
rno-miR-331-3p	'rno-miR-331-3p'	miRNA	down	1	1	0
rno-miR-3473	'rno-miR-3473'	miRNA	down	1	1	0
rno-miR-3543	'rno-miR-3543'	miRNA	down	1	1	0
rno-miR-3548	'rno-miR-3548'	miRNA	down	1	1	0
rno-miR-3556a	'rno-miR-3556a'	miRNA	down	1	1	0
rno-miR-3562	'rno-miR-3562'	miRNA	down	1	0	1
rno-miR-3574	'rno-miR-3574'	miRNA	down	1	1	0
rno-miR-3594-5p	'rno-miR-3594-5p'	miRNA	down	1	1	0
rno-miR-370-3p	'rno-miR-370-3p'	miRNA	down	1	1	0
rno-miR-425-3p	'rno-miR-425-3p'	miRNA	down	1	1	0
rno-miR-449c-5p	'rno-miR-449c-5p'	miRNA	down	1	1	0
rno-miR-485-5p	'rno-miR-485-5p'	miRNA	down	1	1	0
rno-miR-486	'rno-miR-486'	miRNA	down	1	1	0
rno-miR-499-3p	'rno-miR-499-3p'	miRNA	down	1	1	0
rno-miR-504	'rno-miR-504'	miRNA	down	1	1	0
rno-miR-542-5p	'rno-miR-542-5p'	miRNA	down	1	0	1
rno-miR-6216	'rno-miR-6216'	miRNA	down	1	1	0
rno-miR-6314	'rno-miR-6314'	miRNA	down	1	0	1
rno-miR-6319	'rno-miR-6319'	miRNA	down	1	1	0
rno-miR-665	'rno-miR-665'	miRNA	down	1	0	1
rno-miR-668	'rno-miR-668'	miRNA	down	1	1	0
rno-miR-672-5p	'rno-miR-672-5p'	miRNA	down	1	0	1
rno-miR-678	'rno-miR-678'	miRNA	down	1	0	1
rno-miR-709	'rno-miR-709'	miRNA	down	1	1	0
rno-miR-759	'rno-miR-759'	miRNA	down	1	1	0
rno-miR-760-5p	'rno-miR-760-5p'	miRNA	down	1	0	1
rno-miR-762	'rno-miR-762'	miRNA	down	1	1	0
rno-miR-883-5p	'rno-miR-883-5p'	miRNA	down	1	1	0
Down-regulated lncRNAs target miRNA
Gene ID	Gene Symbol	Type	predicted expression	target_total	target_URS0000B2A296	target_URS0000B2ABC2	target_URS0000B2EC67	target_URS0000B2CFE0	target_URS0000B26DE9	target_URS0000B27BA6	target_URS0000B29EE1	target_URS0000A98BBB	target_URS0000B24268	target_URS0000B26B19	target_URS0000B2E8FD	target_URS0000B2EC8B	target_URS0000B349C2	target_URS0000B2CD0B	target_URS0000B2DA79	target_URS0000B27F7E	target_URS0000B29055
novel-rno-miR355-3p	'novel-rno-miR355-3p'	miRNA	up	7	1	0	0	0	0	0	0	1	0	0	1	0	0	1	0	0	0
novel-rno-miR194-5p	'novel-rno-miR194-5p'	miRNA	up	6	0	0	0	0	0	0	0	0	0	1	0	0	0	0	0	0	1
novel-rno-miR416-5p	'novel-rno-miR416-5p'	miRNA	up	6	0	0	0	0	0	0	0	0	0	1	0	0	0	0	0	0	1
novel-rno-miR146-5p	'novel-rno-miR146-5p'	miRNA	up	5	0	0	0	0	0	0	1	0	0	0	0	0	0	0	0	1	0
novel-rno-miR552-3p	'novel-rno-miR552-3p'	miRNA	up	5	1	1	0	0	0	0	0	0	0	0	0	1	0	0	0	0	0
rno-miR-3562	'rno-miR-3562'	miRNA	up	5	0	1	0	0	0	0	0	0	1	0	0	0	0	1	1	0	0
rno-miR-361-3p	'rno-miR-361-3p'	miRNA	up	5	0	0	0	0	0	1	0	0	0	0	0	0	1	0	0	0	0
novel-rno-miR161-5p	'novel-rno-miR161-5p'	miRNA	up	4	0	0	0	0	0	0	1	0	0	1	0	0	0	0	0	0	0
novel-rno-miR169-5p	'novel-rno-miR169-5p'	miRNA	up	4	0	0	0	0	0	0	1	0	0	0	0	0	0	0	0	1	0
novel-rno-miR299-3p	'novel-rno-miR299-3p'	miRNA	up	4	0	0	0	0	0	0	0	1	0	0	0	0	0	0	0	0	0
novel-rno-miR312-5p	'novel-rno-miR312-5p'	miRNA	up	4	0	0	0	0	0	0	0	0	0	0	0	0	0	0	0	0	0
novel-rno-miR354-5p	'novel-rno-miR354-5p'	miRNA	up	4	0	1	0	0	0	1	1	0	0	0	0	0	0	0	0	1	0
novel-rno-miR437-5p	'novel-rno-miR437-5p'	miRNA	up	4	0	0	0	0	0	0	0	0	0	0	0	1	0	0	0	0	1
novel-rno-miR438-3p	'novel-rno-miR438-3p'	miRNA	up	4	0	1	0	0	0	0	0	0	0	0	0	1	0	0	0	0	1
novel-rno-miR487-5p	'novel-rno-miR487-5p'	miRNA	up	4	0	0	0	0	0	1	0	0	0	0	0	1	0	0	0	0	1
novel-rno-miR529-5p	'novel-rno-miR529-5p'	miRNA	up	4	0	0	0	0	0	0	0	0	0	0	0	0	0	0	0	0	0
novel-rno-miR571-3p	'novel-rno-miR571-3p'	miRNA	up	4	0	0	0	0	0	0	0	0	0	0	0	0	0	0	0	0	1
novel-rno-miR582-5p	'novel-rno-miR582-5p'	miRNA	up	4	0	0	0	0	0	0	0	1	0	0	1	0	0	0	0	0	0
rno-miR-30c-2-3p	'rno-miR-30c-2-3p'	miRNA	up	4	0	0	0	0	0	0	0	0	0	0	0	0	0	0	0	0	0
rno-miR-615	'rno-miR-615'	miRNA	up	4	0	0	0	0	0	0	0	1	0	0	0	0	0	1	1	0	0
rno-miR-665	'rno-miR-665'	miRNA	up	4	0	0	0	0	0	1	0	0	0	0	0	1	0	0	0	0	1
rno-miR-760-3p	'rno-miR-760-3p'	miRNA	up	4	0	0	0	0	0	0	0	0	0	0	0	0	0	1	1	0	0
novel-rno-miR122-5p	'novel-rno-miR122-5p'	miRNA	up	3	0	0	0	0	0	0	1	0	0	0	0	0	0	0	0	0	0
novel-rno-miR123-5p	'novel-rno-miR123-5p'	miRNA	up	3	0	1	0	0	0	0	0	0	0	0	0	0	1	0	0	0	0
novel-rno-miR13-3p	'novel-rno-miR13-3p'	miRNA	up	3	0	0	0	0	0	0	1	0	0	0	0	0	0	0	0	0	0
novel-rno-miR144-5p	'novel-rno-miR144-5p'	miRNA	up	3	0	1	0	0	0	0	0	0	0	0	0	0	0	0	0	0	0
novel-rno-miR170-5p	'novel-rno-miR170-5p'	miRNA	up	3	0	0	0	0	0	0	1	0	0	0	0	0	0	0	0	1	0
novel-rno-miR2-5p	'novel-rno-miR2-5p'	miRNA	up	3	0	0	0	0	0	0	1	0	0	0	0	0	0	0	0	0	0
novel-rno-miR21-5p	'novel-rno-miR21-5p'	miRNA	up	3	0	0	0	0	0	0	1	0	0	0	0	0	0	0	0	0	0
novel-rno-miR225-5p	'novel-rno-miR225-5p'	miRNA	up	3	1	1	0	0	0	0	0	0	0	0	0	0	0	0	0	0	0
novel-rno-miR231-5p	'novel-rno-miR231-5p'	miRNA	up	3	0	0	0	0	0	0	1	0	0	0	0	1	0	0	0	0	0
novel-rno-miR233-5p	'novel-rno-miR233-5p'	miRNA	up	3	0	1	0	0	0	0	0	0	0	0	0	0	0	1	1	0	0
novel-rno-miR234-5p	'novel-rno-miR234-5p'	miRNA	up	3	0	0	0	0	0	0	0	0	0	0	0	0	0	1	1	0	0
novel-rno-miR25-5p	'novel-rno-miR25-5p'	miRNA	up	3	0	1	0	0	0	0	0	0	0	0	0	0	0	0	0	0	0
novel-rno-miR296-5p	'novel-rno-miR296-5p'	miRNA	up	3	0	0	0	0	0	0	0	0	0	0	0	1	0	0	0	0	0
novel-rno-miR303-3p	'novel-rno-miR303-3p'	miRNA	up	3	0	0	0	0	0	0	0	0	0	0	0	0	0	0	0	0	1
novel-rno-miR319-3p	'novel-rno-miR319-3p'	miRNA	up	3	0	0	0	0	1	0	0	0	0	0	0	0	1	0	0	0	0
novel-rno-miR32-3p	'novel-rno-miR32-3p'	miRNA	up	3	0	1	0	0	0	0	0	0	0	0	0	0	0	1	1	0	0
novel-rno-miR320-5p	'novel-rno-miR320-5p'	miRNA	up	3	0	0	0	0	0	0	1	0	0	0	0	0	0	0	0	1	0
novel-rno-miR325-3p	'novel-rno-miR325-3p'	miRNA	up	3	0	0	0	0	0	0	0	0	0	0	0	0	0	0	0	0	0
novel-rno-miR340-5p	'novel-rno-miR340-5p'	miRNA	up	3	0	0	0	0	0	0	0	0	0	1	0	0	0	0	0	0	0
novel-rno-miR36-3p	'novel-rno-miR36-3p'	miRNA	up	3	0	0	0	0	0	1	1	0	0	0	0	0	0	0	0	0	0
novel-rno-miR391-5p	'novel-rno-miR391-5p'	miRNA	up	3	0	0	0	0	0	1	0	0	0	0	0	0	0	0	0	0	1
novel-rno-miR415-5p	'novel-rno-miR415-5p'	miRNA	up	3	0	0	1	0	0	0	0	0	0	0	0	0	0	0	1	0	1
novel-rno-miR418-5p	'novel-rno-miR418-5p'	miRNA	up	3	0	0	0	0	0	0	1	0	0	0	0	0	1	0	0	0	0
novel-rno-miR432-5p	'novel-rno-miR432-5p'	miRNA	up	3	0	0	0	0	0	0	0	0	0	0	0	0	0	0	0	0	0
novel-rno-miR447-3p	'novel-rno-miR447-3p'	miRNA	up	3	0	0	0	0	0	0	0	0	0	0	0	1	0	0	0	0	0
novel-rno-miR451-3p	'novel-rno-miR451-3p'	miRNA	up	3	0	0	0	0	0	0	1	0	0	0	0	0	0	0	0	1	0
novel-rno-miR490-3p	'novel-rno-miR490-3p'	miRNA	up	3	1	0	0	0	0	0	1	0	0	0	0	0	0	1	0	0	0
novel-rno-miR499-5p	'novel-rno-miR499-5p'	miRNA	up	3	0	1	0	0	0	0	0	0	0	0	0	0	0	0	0	0	0
novel-rno-miR535-5p	'novel-rno-miR535-5p'	miRNA	up	3	0	0	0	0	0	0	1	0	0	0	0	0	0	0	0	0	0
novel-rno-miR617-5p	'novel-rno-miR617-5p'	miRNA	up	3	0	0	0	0	0	0	1	0	0	0	0	0	1	0	0	0	0
novel-rno-miR625-3p	'novel-rno-miR625-3p'	miRNA	up	3	0	0	0	0	0	0	0	0	0	0	0	0	0	0	0	0	0
novel-rno-miR632-5p	'novel-rno-miR632-5p'	miRNA	up	3	0	0	0	0	0	0	1	0	0	0	0	0	0	0	0	1	0
novel-rno-miR643-5p	'novel-rno-miR643-5p'	miRNA	up	3	0	0	0	0	1	0	0	0	0	0	0	0	0	0	0	0	0
novel-rno-miR644-5p	'novel-rno-miR644-5p'	miRNA	up	3	0	0	0	0	0	0	0	0	0	0	0	1	0	0	0	0	1
novel-rno-miR650-5p	'novel-rno-miR650-5p'	miRNA	up	3	0	0	0	0	0	0	1	0	0	0	0	0	0	0	0	0	0
novel-rno-miR677-3p	'novel-rno-miR677-3p'	miRNA	up	3	0	0	0	0	0	0	0	0	0	0	0	1	0	0	0	0	1
novel-rno-miR85-3p	'novel-rno-miR85-3p'	miRNA	up	3	0	0	1	0	0	0	0	0	0	0	0	0	0	0	0	0	1
rno-miR-185-5p	'rno-miR-185-5p'	miRNA	up	3	0	0	1	0	0	0	0	0	0	0	0	0	0	0	1	0	1
rno-miR-1956-5p	'rno-miR-1956-5p'	miRNA	up	3	0	0	0	0	0	0	0	0	0	0	1	1	0	1	0	0	0
rno-miR-196b-5p	'rno-miR-196b-5p'	miRNA	up	3	0	0	0	0	0	0	0	0	0	0	1	0	1	1	0	0	0
rno-miR-23a-5p	'rno-miR-23a-5p'	miRNA	up	3	0	0	0	0	0	0	1	1	0	0	0	0	0	0	0	1	0
rno-miR-298-5p	'rno-miR-298-5p'	miRNA	up	3	0	1	0	0	0	0	0	0	0	0	0	1	0	0	0	0	1
rno-miR-30c-1-3p	'rno-miR-30c-1-3p'	miRNA	up	3	0	1	0	0	0	0	0	0	0	0	0	0	0	0	0	0	0
rno-miR-326-5p	'rno-miR-326-5p'	miRNA	up	3	0	1	0	0	0	0	0	0	0	0	0	0	0	1	1	0	0
rno-miR-3557-3p	'rno-miR-3557-3p'	miRNA	up	3	0	0	0	0	0	0	0	0	0	0	0	0	0	0	0	0	1
rno-miR-3561-5p	'rno-miR-3561-5p'	miRNA	up	3	0	0	0	0	0	0	1	0	0	0	0	0	0	1	1	0	0
rno-miR-3569	'rno-miR-3569'	miRNA	up	3	0	0	0	0	0	0	0	0	0	0	0	0	0	0	0	0	0
rno-miR-3589	'rno-miR-3589'	miRNA	up	3	0	0	0	0	0	0	0	0	0	0	0	0	0	0	0	0	0
rno-miR-497-5p	'rno-miR-497-5p'	miRNA	up	3	0	0	0	0	0	0	1	0	0	0	0	0	0	0	0	0	0
rno-miR-632	'rno-miR-632'	miRNA	up	3	0	0	0	0	0	0	0	0	0	1	0	0	0	0	0	0	0
rno-miR-667-5p	'rno-miR-667-5p'	miRNA	up	3	0	0	0	0	0	0	0	0	0	0	0	0	0	0	0	0	0
rno-miR-92a-2-5p	'rno-miR-92a-2-5p'	miRNA	up	3	0	1	0	0	0	0	0	0	0	0	0	0	1	0	0	0	0
novel-rno-miR106-5p	'novel-rno-miR106-5p'	miRNA	up	2	0	0	0	0	0	0	0	0	0	0	0	0	0	0	0	0	0
novel-rno-miR130-3p	'novel-rno-miR130-3p'	miRNA	up	2	0	0	0	0	1	0	0	0	0	0	0	0	0	0	0	0	0
novel-rno-miR134-5p	'novel-rno-miR134-5p'	miRNA	up	2	0	0	0	0	0	0	0	0	0	0	0	0	0	0	0	0	0
novel-rno-miR137-5p	'novel-rno-miR137-5p'	miRNA	up	2	0	1	0	0	0	0	0	0	0	0	0	0	0	0	0	0	0
novel-rno-miR150-5p	'novel-rno-miR150-5p'	miRNA	up	2	0	0	0	0	0	0	0	0	1	0	0	0	0	0	1	0	0
novel-rno-miR156-5p	'novel-rno-miR156-5p'	miRNA	up	2	0	0	0	0	0	0	0	0	0	0	0	0	0	0	0	0	0
novel-rno-miR157-5p	'novel-rno-miR157-5p'	miRNA	up	2	0	0	0	0	0	1	0	1	0	0	0	0	0	0	0	0	0
novel-rno-miR161-3p	'novel-rno-miR161-3p'	miRNA	up	2	0	1	0	0	0	0	0	0	0	0	0	0	0	0	0	0	0
novel-rno-miR173-5p	'novel-rno-miR173-5p'	miRNA	up	2	0	0	0	0	1	0	0	0	0	0	0	0	0	0	0	0	0
novel-rno-miR177-5p	'novel-rno-miR177-5p'	miRNA	up	2	0	0	0	0	0	0	0	0	0	0	0	0	0	0	0	0	0
novel-rno-miR184-5p	'novel-rno-miR184-5p'	miRNA	up	2	0	0	0	0	0	1	0	0	0	0	0	1	0	0	0	0	0
novel-rno-miR186-5p	'novel-rno-miR186-5p'	miRNA	up	2	0	0	1	0	0	0	0	0	0	0	0	0	1	0	0	0	0
novel-rno-miR193-5p	'novel-rno-miR193-5p'	miRNA	up	2	0	1	0	0	0	0	0	1	0	0	0	0	0	0	0	0	0
novel-rno-miR200-5p	'novel-rno-miR200-5p'	miRNA	up	2	0	0	0	0	0	0	0	0	0	0	0	0	0	0	0	0	1
novel-rno-miR203-5p	'novel-rno-miR203-5p'	miRNA	up	2	0	0	0	0	0	0	0	0	0	0	0	0	0	0	0	0	0
novel-rno-miR221-5p	'novel-rno-miR221-5p'	miRNA	up	2	0	0	0	0	0	0	0	0	0	0	0	0	1	0	0	0	0
novel-rno-miR223-5p	'novel-rno-miR223-5p'	miRNA	up	2	0	0	0	0	0	0	0	0	0	0	0	0	0	0	0	0	0
novel-rno-miR232-3p	'novel-rno-miR232-3p'	miRNA	up	2	1	0	0	0	0	0	0	0	0	0	0	0	0	0	0	0	0
novel-rno-miR240-5p	'novel-rno-miR240-5p'	miRNA	up	2	0	0	0	0	0	0	0	0	0	0	0	0	0	0	0	0	0
novel-rno-miR249-5p	'novel-rno-miR249-5p'	miRNA	up	2	0	0	1	0	0	0	0	0	0	0	0	0	1	0	0	0	0
novel-rno-miR262-3p	'novel-rno-miR262-3p'	miRNA	up	2	0	0	0	0	0	0	0	0	0	0	0	1	0	0	0	0	0
novel-rno-miR279-3p	'novel-rno-miR279-3p'	miRNA	up	2	0	0	0	0	0	0	0	0	0	0	0	0	0	1	0	0	0
novel-rno-miR284-5p	'novel-rno-miR284-5p'	miRNA	up	2	0	0	0	0	0	0	0	0	0	0	0	0	0	0	0	0	0
novel-rno-miR285-3p	'novel-rno-miR285-3p'	miRNA	up	2	0	1	0	0	0	0	0	0	0	0	0	0	0	0	0	0	0
novel-rno-miR290-5p	'novel-rno-miR290-5p'	miRNA	up	2	0	0	0	0	1	0	0	0	0	0	0	0	0	0	0	0	0
novel-rno-miR297-3p	'novel-rno-miR297-3p'	miRNA	up	2	0	0	0	0	0	0	0	0	0	0	0	0	0	0	0	0	0
novel-rno-miR300-5p	'novel-rno-miR300-5p'	miRNA	up	2	0	0	0	0	0	0	0	0	0	0	0	0	0	0	0	0	0
novel-rno-miR314-5p	'novel-rno-miR314-5p'	miRNA	up	2	0	0	0	0	0	0	0	1	0	0	0	0	0	0	0	1	0
novel-rno-miR326-3p	'novel-rno-miR326-3p'	miRNA	up	2	0	1	0	0	0	0	0	1	0	0	0	0	0	0	0	0	0
novel-rno-miR333-3p	'novel-rno-miR333-3p'	miRNA	up	2	0	0	0	0	0	0	0	0	0	0	0	0	0	0	0	0	0
novel-rno-miR34-3p	'novel-rno-miR34-3p'	miRNA	up	2	0	0	0	0	0	0	0	0	0	0	0	0	0	1	1	0	0
novel-rno-miR342-5p	'novel-rno-miR342-5p'	miRNA	up	2	0	0	0	0	0	0	1	0	0	0	0	0	0	0	0	1	0
novel-rno-miR345-5p	'novel-rno-miR345-5p'	miRNA	up	2	0	0	0	0	0	0	0	1	0	0	1	0	0	0	0	0	0
novel-rno-miR349-5p	'novel-rno-miR349-5p'	miRNA	up	2	0	1	0	0	0	0	0	0	0	0	0	0	0	0	0	0	1
novel-rno-miR361-5p	'novel-rno-miR361-5p'	miRNA	up	2	0	0	0	0	1	0	0	0	0	0	0	0	0	0	0	0	0
novel-rno-miR364-5p	'novel-rno-miR364-5p'	miRNA	up	2	0	1	0	0	0	0	0	0	0	0	0	1	0	0	0	0	0
novel-rno-miR366-5p	'novel-rno-miR366-5p'	miRNA	up	2	0	0	0	0	0	0	0	0	0	0	0	0	0	0	0	0	0
novel-rno-miR378-3p	'novel-rno-miR378-3p'	miRNA	up	2	0	0	0	0	0	0	0	0	0	0	0	0	0	0	0	0	0
novel-rno-miR396-5p	'novel-rno-miR396-5p'	miRNA	up	2	0	0	0	0	0	0	0	0	0	0	0	0	0	0	0	0	0
novel-rno-miR410-3p	'novel-rno-miR410-3p'	miRNA	up	2	0	0	0	0	0	0	0	0	0	0	0	1	0	0	0	0	0
novel-rno-miR410-5p	'novel-rno-miR410-5p'	miRNA	up	2	0	0	0	0	0	0	1	0	0	0	0	0	0	0	0	0	0
novel-rno-miR413-5p	'novel-rno-miR413-5p'	miRNA	up	2	0	0	0	0	0	0	0	1	0	0	0	0	0	0	0	0	0
novel-rno-miR424-3p	'novel-rno-miR424-3p'	miRNA	up	2	1	1	0	0	0	0	0	0	0	0	0	0	0	0	0	0	0
novel-rno-miR449-5p	'novel-rno-miR449-5p'	miRNA	up	2	0	0	0	0	0	0	1	0	0	0	0	0	0	0	0	0	0
novel-rno-miR455-3p	'novel-rno-miR455-3p'	miRNA	up	2	0	0	0	0	0	0	0	0	0	0	0	0	0	0	0	0	0
novel-rno-miR46-5p	'novel-rno-miR46-5p'	miRNA	up	2	0	0	0	0	0	0	0	0	0	0	0	0	0	0	0	0	0
novel-rno-miR464-3p	'novel-rno-miR464-3p'	miRNA	up	2	1	0	0	0	0	0	0	0	0	0	0	0	0	0	0	0	0
novel-rno-miR466-3p	'novel-rno-miR466-3p'	miRNA	up	2	0	0	0	0	0	0	0	0	0	0	0	0	0	1	1	0	0
novel-rno-miR47-5p	'novel-rno-miR47-5p'	miRNA	up	2	0	0	0	0	0	0	0	0	0	0	0	0	0	0	0	0	1
novel-rno-miR471-3p	'novel-rno-miR471-3p'	miRNA	up	2	0	0	0	0	0	0	0	0	0	0	0	0	0	0	0	0	0
novel-rno-miR477-5p	'novel-rno-miR477-5p'	miRNA	up	2	0	0	1	0	0	0	0	0	0	0	0	0	0	0	0	0	1
novel-rno-miR481-3p	'novel-rno-miR481-3p'	miRNA	up	2	0	0	0	0	0	0	0	0	0	0	0	0	0	0	0	0	0
novel-rno-miR488-5p	'novel-rno-miR488-5p'	miRNA	up	2	0	1	0	0	0	0	0	0	0	0	0	0	0	0	0	0	0
novel-rno-miR489-5p	'novel-rno-miR489-5p'	miRNA	up	2	0	1	0	0	0	0	0	0	0	0	0	0	1	0	0	0	0
novel-rno-miR490-5p	'novel-rno-miR490-5p'	miRNA	up	2	0	0	0	0	0	0	0	0	0	0	0	0	0	0	0	0	0
novel-rno-miR494-5p	'novel-rno-miR494-5p'	miRNA	up	2	0	0	0	0	0	0	0	0	0	0	0	0	1	0	0	0	0
novel-rno-miR495-5p	'novel-rno-miR495-5p'	miRNA	up	2	0	1	0	0	0	0	0	0	0	0	0	0	0	0	0	0	0
novel-rno-miR499-3p	'novel-rno-miR499-3p'	miRNA	up	2	0	0	0	0	0	0	0	0	0	0	1	0	0	0	0	0	1
novel-rno-miR50-3p	'novel-rno-miR50-3p'	miRNA	up	2	0	0	0	0	0	0	0	0	0	0	0	0	0	0	0	0	0
novel-rno-miR501-3p	'novel-rno-miR501-3p'	miRNA	up	2	0	0	0	0	0	0	0	0	0	0	0	0	0	0	0	1	0
novel-rno-miR501-5p	'novel-rno-miR501-5p'	miRNA	up	2	0	0	0	0	0	0	0	0	0	0	0	0	0	0	0	0	0
novel-rno-miR502-3p	'novel-rno-miR502-3p'	miRNA	up	2	0	0	0	0	0	0	0	0	0	0	0	0	0	1	1	0	0
novel-rno-miR516-3p	'novel-rno-miR516-3p'	miRNA	up	2	0	1	0	0	0	0	0	0	0	0	0	0	0	0	0	0	0
novel-rno-miR519-3p	'novel-rno-miR519-3p'	miRNA	up	2	0	0	0	0	0	0	0	0	0	0	0	0	0	0	0	0	0
novel-rno-miR527-5p	'novel-rno-miR527-5p'	miRNA	up	2	0	0	0	0	0	0	0	0	0	0	0	0	0	0	0	0	0
novel-rno-miR533-5p	'novel-rno-miR533-5p'	miRNA	up	2	0	1	0	0	0	0	0	0	0	0	0	0	1	0	0	0	0
novel-rno-miR535-3p	'novel-rno-miR535-3p'	miRNA	up	2	1	0	0	0	0	0	0	0	0	0	0	0	0	0	0	0	0
novel-rno-miR544-5p	'novel-rno-miR544-5p'	miRNA	up	2	0	0	0	0	0	0	0	0	0	0	0	0	0	0	0	0	0
novel-rno-miR545-3p	'novel-rno-miR545-3p'	miRNA	up	2	0	0	0	0	0	0	0	0	1	0	0	0	0	0	1	0	0
novel-rno-miR55-3p	'novel-rno-miR55-3p'	miRNA	up	2	0	0	0	0	0	0	0	0	0	0	0	0	1	0	0	0	0
novel-rno-miR55-5p	'novel-rno-miR55-5p'	miRNA	up	2	0	0	0	0	0	1	0	0	0	0	0	1	0	0	0	0	0
novel-rno-miR550-3p	'novel-rno-miR550-3p'	miRNA	up	2	0	0	0	0	0	1	0	0	0	0	0	0	0	0	0	0	0
novel-rno-miR573-5p	'novel-rno-miR573-5p'	miRNA	up	2	0	0	0	0	1	0	0	0	0	0	0	0	0	0	0	0	0
novel-rno-miR574-3p	'novel-rno-miR574-3p'	miRNA	up	2	0	0	0	0	0	0	0	1	0	0	0	0	0	0	0	0	0
novel-rno-miR594-3p	'novel-rno-miR594-3p'	miRNA	up	2	0	0	0	0	0	0	0	0	0	0	0	0	0	0	0	0	0
novel-rno-miR595-3p	'novel-rno-miR595-3p'	miRNA	up	2	0	0	0	0	0	0	0	0	0	0	0	0	0	0	0	0	0
novel-rno-miR604-5p	'novel-rno-miR604-5p'	miRNA	up	2	0	0	0	0	1	0	0	0	0	0	0	0	0	0	0	0	0
novel-rno-miR616-5p	'novel-rno-miR616-5p'	miRNA	up	2	1	0	0	0	0	0	0	0	0	0	0	0	0	0	0	0	0
novel-rno-miR629-3p	'novel-rno-miR629-3p'	miRNA	up	2	0	0	0	0	0	0	0	0	0	0	0	0	0	0	0	0	0
novel-rno-miR653-3p	'novel-rno-miR653-3p'	miRNA	up	2	0	1	0	0	0	0	0	0	0	0	0	0	0	0	0	0	1
novel-rno-miR657-5p	'novel-rno-miR657-5p'	miRNA	up	2	0	0	0	0	0	0	0	0	0	0	0	0	0	0	0	0	0
novel-rno-miR673-5p	'novel-rno-miR673-5p'	miRNA	up	2	0	1	0	0	1	0	0	0	0	0	0	0	0	0	0	0	0
novel-rno-miR684-3p	'novel-rno-miR684-3p'	miRNA	up	2	0	0	0	0	0	1	1	0	0	0	0	0	0	0	0	0	0
novel-rno-miR69-5p	'novel-rno-miR69-5p'	miRNA	up	2	1	1	0	0	0	0	0	0	0	0	0	0	0	0	0	0	0
novel-rno-miR7-5p	'novel-rno-miR7-5p'	miRNA	up	2	0	0	0	0	0	0	1	0	0	0	0	0	0	0	0	1	0
novel-rno-miR74-3p	'novel-rno-miR74-3p'	miRNA	up	2	0	0	0	0	0	0	0	0	0	0	0	0	0	0	0	0	0
novel-rno-miR78-3p	'novel-rno-miR78-3p'	miRNA	up	2	0	0	0	0	0	0	0	0	0	0	0	0	0	1	1	0	0
novel-rno-miR89-3p	'novel-rno-miR89-3p'	miRNA	up	2	0	0	0	0	0	0	0	0	0	0	0	0	0	0	0	0	0
novel-rno-miR92-5p	'novel-rno-miR92-5p'	miRNA	up	2	0	0	0	0	0	0	0	0	0	0	0	0	0	0	0	0	0
rno-let-7e-5p	'rno-let-7e-5p'	miRNA	up	2	0	1	0	0	0	0	0	0	0	0	0	0	0	0	0	0	0
rno-miR-134-3p	'rno-miR-134-3p'	miRNA	up	2	0	0	0	0	0	0	1	0	0	0	0	0	0	0	0	1	0
rno-miR-149-5p	'rno-miR-149-5p'	miRNA	up	2	0	0	0	0	0	0	0	0	0	0	0	1	0	0	0	0	0
rno-miR-181a-5p	'rno-miR-181a-5p'	miRNA	up	2	0	0	0	0	0	0	0	0	0	0	0	0	0	0	0	0	0
rno-miR-185-3p	'rno-miR-185-3p'	miRNA	up	2	0	0	0	0	0	0	0	0	0	0	0	0	0	0	0	0	0
rno-miR-196a-5p	'rno-miR-196a-5p'	miRNA	up	2	0	0	0	0	0	0	0	0	0	0	1	0	0	1	0	0	0
rno-miR-196c-5p	'rno-miR-196c-5p'	miRNA	up	2	0	0	0	0	0	0	0	0	0	0	1	0	0	1	0	0	0
rno-miR-211-5p	'rno-miR-211-5p'	miRNA	up	2	0	0	0	0	0	1	0	0	0	0	1	0	0	0	0	0	0
rno-miR-324-5p	'rno-miR-324-5p'	miRNA	up	2	0	1	0	0	0	0	0	0	0	0	0	0	0	0	0	0	0
rno-miR-342-5p	'rno-miR-342-5p'	miRNA	up	2	0	0	0	0	0	0	0	0	0	0	0	0	0	0	0	1	0
rno-miR-344g	'rno-miR-344g'	miRNA	up	2	0	0	0	0	0	0	0	0	0	0	0	0	0	0	0	0	0
rno-miR-3541	'rno-miR-3541'	miRNA	up	2	0	0	0	0	0	0	0	0	0	0	1	1	0	0	0	0	0
rno-miR-3573-5p	'rno-miR-3573-5p'	miRNA	up	2	0	0	0	0	0	0	0	0	0	0	0	0	0	0	0	0	0
rno-miR-370-5p	'rno-miR-370-5p'	miRNA	up	2	0	0	0	0	0	0	0	0	0	0	0	0	0	0	0	1	0
rno-miR-377-5p	'rno-miR-377-5p'	miRNA	up	2	0	0	0	0	0	0	0	1	0	0	0	0	0	0	0	0	0
rno-miR-423-5p	'rno-miR-423-5p'	miRNA	up	2	0	0	0	0	0	0	0	0	0	0	0	0	0	0	0	0	0
rno-miR-466d	'rno-miR-466d'	miRNA	up	2	0	0	0	0	0	0	0	0	0	0	0	0	0	0	0	0	0
rno-miR-504	'rno-miR-504'	miRNA	up	2	0	0	0	0	1	0	0	0	0	0	0	0	0	0	0	0	0
rno-miR-505-5p	'rno-miR-505-5p'	miRNA	up	2	0	0	0	0	0	0	0	0	0	0	0	0	0	0	0	0	1
rno-miR-5132-5p	'rno-miR-5132-5p'	miRNA	up	2	0	0	0	0	0	0	0	0	0	0	0	0	0	1	1	0	0
rno-miR-532-3p	'rno-miR-532-3p'	miRNA	up	2	0	1	0	0	0	1	0	0	0	0	0	0	0	0	0	0	0
rno-miR-532-5p	'rno-miR-532-5p'	miRNA	up	2	0	0	0	0	0	0	0	0	0	0	0	0	1	0	0	0	0
rno-miR-540-3p	'rno-miR-540-3p'	miRNA	up	2	0	1	0	0	0	0	0	0	0	0	1	0	0	0	0	0	0
rno-miR-653-3p	'rno-miR-653-3p'	miRNA	up	2	0	0	0	0	0	0	0	1	0	0	1	0	0	0	0	0	0
rno-miR-666-3p	'rno-miR-666-3p'	miRNA	up	2	0	0	0	0	0	0	0	0	0	0	0	0	0	0	0	0	0
rno-miR-674-3p	'rno-miR-674-3p'	miRNA	up	2	0	0	0	0	0	0	0	1	0	0	0	0	0	0	0	0	1
rno-miR-676	'rno-miR-676'	miRNA	up	2	0	0	0	0	0	0	0	0	0	0	0	0	0	0	1	0	0
rno-miR-7578	'rno-miR-7578'	miRNA	up	2	0	0	0	0	0	0	0	0	0	0	0	1	0	0	0	0	0
rno-miR-770-3p	'rno-miR-770-3p'	miRNA	up	2	0	0	0	0	0	0	1	0	0	0	0	0	0	0	0	1	0
novel-rno-miR1-5p	'novel-rno-miR1-5p'	miRNA	up	1	0	0	0	0	0	0	0	0	0	0	0	0	0	0	0	0	0
novel-rno-miR100-5p	'novel-rno-miR100-5p'	miRNA	up	1	0	0	0	0	0	0	0	0	0	0	0	0	0	0	0	0	0
novel-rno-miR109-3p	'novel-rno-miR109-3p'	miRNA	up	1	0	0	0	0	0	1	0	0	0	0	0	0	0	0	0	0	0
novel-rno-miR109-5p	'novel-rno-miR109-5p'	miRNA	up	1	0	0	0	0	0	0	0	0	0	0	0	0	0	0	0	0	0
novel-rno-miR11-3p	'novel-rno-miR11-3p'	miRNA	up	1	0	0	0	0	0	0	0	0	0	0	0	0	0	0	0	0	0
novel-rno-miR11-5p	'novel-rno-miR11-5p'	miRNA	up	1	0	0	0	0	0	0	0	0	0	0	0	0	0	0	0	0	0
novel-rno-miR110-5p	'novel-rno-miR110-5p'	miRNA	up	1	0	1	0	0	0	0	0	0	0	0	0	0	0	0	0	0	0
novel-rno-miR112-5p	'novel-rno-miR112-5p'	miRNA	up	1	0	0	0	0	0	0	0	0	0	0	0	1	0	0	0	0	0
novel-rno-miR114-3p	'novel-rno-miR114-3p'	miRNA	up	1	0	0	0	0	0	0	0	0	0	0	0	0	0	0	0	0	0
novel-rno-miR115-5p	'novel-rno-miR115-5p'	miRNA	up	1	0	0	0	0	0	0	0	0	0	0	0	0	0	0	0	0	0
novel-rno-miR117-5p	'novel-rno-miR117-5p'	miRNA	up	1	0	0	0	0	0	0	0	0	0	0	0	0	0	0	0	0	0
novel-rno-miR118-3p	'novel-rno-miR118-3p'	miRNA	up	1	0	0	0	0	0	0	0	0	0	0	0	0	0	0	0	0	1
novel-rno-miR12-5p	'novel-rno-miR12-5p'	miRNA	up	1	0	0	0	0	0	0	0	0	0	0	0	0	0	0	0	0	0
novel-rno-miR124-3p	'novel-rno-miR124-3p'	miRNA	up	1	0	0	0	0	0	0	0	0	0	0	0	0	0	0	0	0	0
novel-rno-miR129-5p	'novel-rno-miR129-5p'	miRNA	up	1	0	0	0	0	0	0	0	0	0	0	0	0	0	0	0	0	0
novel-rno-miR131-5p	'novel-rno-miR131-5p'	miRNA	up	1	0	0	0	0	0	0	0	0	0	0	0	0	0	0	0	0	0
novel-rno-miR133-3p	'novel-rno-miR133-3p'	miRNA	up	1	0	0	0	0	0	1	0	0	0	0	0	0	0	0	0	0	0
novel-rno-miR135-5p	'novel-rno-miR135-5p'	miRNA	up	1	0	0	0	0	0	0	0	0	0	0	0	0	0	0	0	0	0
novel-rno-miR136-3p	'novel-rno-miR136-3p'	miRNA	up	1	0	0	0	0	0	0	0	0	0	0	0	0	0	0	0	0	0
novel-rno-miR138-5p	'novel-rno-miR138-5p'	miRNA	up	1	0	0	0	0	0	0	0	0	0	0	0	0	0	0	0	0	0
novel-rno-miR141-3p	'novel-rno-miR141-3p'	miRNA	up	1	0	0	0	0	0	0	0	1	0	0	0	0	0	0	0	0	0
novel-rno-miR15-5p	'novel-rno-miR15-5p'	miRNA	up	1	0	0	0	0	0	0	0	0	0	0	0	0	0	0	0	0	0
novel-rno-miR150-3p	'novel-rno-miR150-3p'	miRNA	up	1	0	0	0	0	0	0	0	0	0	0	0	0	0	0	0	0	0
novel-rno-miR151-3p	'novel-rno-miR151-3p'	miRNA	up	1	0	0	0	0	0	0	0	0	0	0	0	0	0	0	0	1	0
novel-rno-miR151-5p	'novel-rno-miR151-5p'	miRNA	up	1	0	0	0	0	0	0	0	0	0	0	0	0	0	0	0	0	0
novel-rno-miR152-3p	'novel-rno-miR152-3p'	miRNA	up	1	0	0	0	0	0	0	0	0	0	0	1	0	0	0	0	0	0
novel-rno-miR152-5p	'novel-rno-miR152-5p'	miRNA	up	1	0	0	0	0	0	0	0	0	0	0	0	0	0	0	0	0	0
novel-rno-miR158-3p	'novel-rno-miR158-3p'	miRNA	up	1	0	0	0	0	0	0	0	0	0	0	0	0	0	0	0	0	1
novel-rno-miR158-5p	'novel-rno-miR158-5p'	miRNA	up	1	0	0	0	0	0	0	0	0	0	0	0	0	0	0	0	0	0
novel-rno-miR16-3p	'novel-rno-miR16-3p'	miRNA	up	1	0	0	0	0	0	0	0	0	0	0	0	0	0	0	0	0	0
novel-rno-miR162-5p	'novel-rno-miR162-5p'	miRNA	up	1	0	0	0	0	0	0	0	0	0	0	0	0	0	0	0	0	0
novel-rno-miR164-3p	'novel-rno-miR164-3p'	miRNA	up	1	0	0	0	0	0	0	1	0	0	0	0	0	0	0	0	0	0
novel-rno-miR164-5p	'novel-rno-miR164-5p'	miRNA	up	1	0	1	0	0	0	0	0	0	0	0	0	0	0	0	0	0	0
novel-rno-miR165-3p	'novel-rno-miR165-3p'	miRNA	up	1	0	0	0	0	0	0	0	0	0	0	0	0	0	0	0	0	0
novel-rno-miR166-3p	'novel-rno-miR166-3p'	miRNA	up	1	0	0	0	0	0	0	0	0	0	0	0	0	0	0	0	0	0
novel-rno-miR167-5p	'novel-rno-miR167-5p'	miRNA	up	1	0	0	0	0	0	0	0	0	0	0	0	0	0	1	0	0	0
novel-rno-miR170-3p	'novel-rno-miR170-3p'	miRNA	up	1	0	0	0	0	1	0	0	0	0	0	0	0	0	0	0	0	0
novel-rno-miR175-5p	'novel-rno-miR175-5p'	miRNA	up	1	0	1	0	0	0	0	0	0	0	0	0	0	0	0	0	0	0
novel-rno-miR176-5p	'novel-rno-miR176-5p'	miRNA	up	1	0	1	0	0	0	0	0	0	0	0	0	0	0	0	0	0	0
novel-rno-miR178-5p	'novel-rno-miR178-5p'	miRNA	up	1	0	0	0	0	0	0	0	0	0	0	0	1	0	0	0	0	0
novel-rno-miR18-3p	'novel-rno-miR18-3p'	miRNA	up	1	0	0	0	0	0	1	0	0	0	0	0	0	0	0	0	0	0
novel-rno-miR180-5p	'novel-rno-miR180-5p'	miRNA	up	1	0	0	0	0	0	0	0	0	0	0	0	0	0	0	0	0	0
novel-rno-miR181-3p	'novel-rno-miR181-3p'	miRNA	up	1	0	0	0	0	0	0	0	0	0	0	0	0	0	0	0	0	0
novel-rno-miR183-5p	'novel-rno-miR183-5p'	miRNA	up	1	0	0	0	0	0	0	0	0	0	0	0	0	1	0	0	0	0
novel-rno-miR185-5p	'novel-rno-miR185-5p'	miRNA	up	1	0	0	0	0	1	0	0	0	0	0	0	0	0	0	0	0	0
novel-rno-miR189-5p	'novel-rno-miR189-5p'	miRNA	up	1	0	0	0	0	0	1	0	0	0	0	0	0	0	0	0	0	0
novel-rno-miR190-3p	'novel-rno-miR190-3p'	miRNA	up	1	0	0	0	0	0	0	1	0	0	0	0	0	0	0	0	0	0
novel-rno-miR192-5p	'novel-rno-miR192-5p'	miRNA	up	1	0	0	0	0	0	0	0	0	0	0	0	0	0	0	0	0	0
novel-rno-miR193-3p	'novel-rno-miR193-3p'	miRNA	up	1	0	0	0	0	0	1	0	0	0	0	0	0	0	0	0	0	0
novel-rno-miR195-5p	'novel-rno-miR195-5p'	miRNA	up	1	0	1	0	0	0	0	0	0	0	0	0	0	0	0	0	0	0
novel-rno-miR20-3p	'novel-rno-miR20-3p'	miRNA	up	1	0	0	0	0	0	0	1	0	0	0	0	0	0	0	0	0	0
novel-rno-miR200-3p	'novel-rno-miR200-3p'	miRNA	up	1	0	0	0	0	0	0	0	0	0	0	0	0	0	1	0	0	0
novel-rno-miR213-3p	'novel-rno-miR213-3p'	miRNA	up	1	0	0	0	0	0	0	0	1	0	0	0	0	0	0	0	0	0
novel-rno-miR214-5p	'novel-rno-miR214-5p'	miRNA	up	1	0	0	0	0	0	0	0	0	0	0	0	0	0	0	0	0	0
novel-rno-miR217-5p	'novel-rno-miR217-5p'	miRNA	up	1	0	0	0	0	0	0	0	0	0	0	0	0	0	0	0	0	0
novel-rno-miR222-5p	'novel-rno-miR222-5p'	miRNA	up	1	0	0	0	0	0	0	0	0	0	0	0	0	0	0	0	0	0
novel-rno-miR225-3p	'novel-rno-miR225-3p'	miRNA	up	1	0	0	0	0	0	0	0	0	0	0	0	0	0	0	0	0	0
novel-rno-miR23-3p	'novel-rno-miR23-3p'	miRNA	up	1	0	0	0	0	0	0	0	0	0	0	1	0	0	0	0	0	0
novel-rno-miR237-5p	'novel-rno-miR237-5p'	miRNA	up	1	0	0	0	0	0	0	0	0	0	0	0	0	0	0	0	0	1
novel-rno-miR238-5p	'novel-rno-miR238-5p'	miRNA	up	1	0	0	0	0	0	0	0	0	0	0	0	0	0	0	0	0	1
novel-rno-miR244-5p	'novel-rno-miR244-5p'	miRNA	up	1	0	0	0	0	0	0	0	0	0	0	0	0	0	0	0	1	0
novel-rno-miR246-3p	'novel-rno-miR246-3p'	miRNA	up	1	0	0	0	0	0	0	0	0	0	0	0	0	0	0	0	0	0
novel-rno-miR25-3p	'novel-rno-miR25-3p'	miRNA	up	1	0	0	0	0	0	1	0	0	0	0	0	0	0	0	0	0	0
novel-rno-miR253-5p	'novel-rno-miR253-5p'	miRNA	up	1	0	0	0	0	0	0	0	0	0	0	0	0	0	0	0	1	0
novel-rno-miR256-3p	'novel-rno-miR256-3p'	miRNA	up	1	0	0	0	1	0	0	0	0	0	0	0	0	0	0	0	0	0
novel-rno-miR257-5p	'novel-rno-miR257-5p'	miRNA	up	1	0	0	0	0	0	0	0	0	0	0	0	0	0	0	0	0	0
novel-rno-miR258-3p	'novel-rno-miR258-3p'	miRNA	up	1	0	0	0	0	0	0	0	0	0	0	0	0	0	0	1	0	0
novel-rno-miR260-3p	'novel-rno-miR260-3p'	miRNA	up	1	0	0	0	0	0	1	0	0	0	0	0	0	0	0	0	0	0
novel-rno-miR260-5p	'novel-rno-miR260-5p'	miRNA	up	1	0	0	0	0	0	0	0	0	0	0	0	0	0	0	0	0	0
novel-rno-miR263-5p	'novel-rno-miR263-5p'	miRNA	up	1	0	0	0	0	0	1	0	0	0	0	0	0	0	0	0	0	0
novel-rno-miR266-5p	'novel-rno-miR266-5p'	miRNA	up	1	0	0	0	0	0	0	0	0	0	0	0	0	0	1	0	0	0
novel-rno-miR267-3p	'novel-rno-miR267-3p'	miRNA	up	1	0	0	0	0	0	0	1	0	0	0	0	0	0	0	0	0	0
novel-rno-miR270-3p	'novel-rno-miR270-3p'	miRNA	up	1	1	0	0	0	0	0	0	0	0	0	0	0	0	0	0	0	0
novel-rno-miR271-3p	'novel-rno-miR271-3p'	miRNA	up	1	0	0	0	0	0	0	0	0	0	0	0	0	0	0	0	0	0
novel-rno-miR271-5p	'novel-rno-miR271-5p'	miRNA	up	1	0	1	0	0	0	0	0	0	0	0	0	0	0	0	0	0	0
novel-rno-miR272-5p	'novel-rno-miR272-5p'	miRNA	up	1	0	0	0	0	0	0	0	0	0	0	0	0	0	0	0	0	0
novel-rno-miR274-3p	'novel-rno-miR274-3p'	miRNA	up	1	0	0	0	0	0	0	0	0	0	0	0	0	0	0	0	0	0
novel-rno-miR274-5p	'novel-rno-miR274-5p'	miRNA	up	1	0	0	0	0	0	0	0	0	0	0	0	0	0	0	0	0	0
novel-rno-miR275-3p	'novel-rno-miR275-3p'	miRNA	up	1	0	0	0	0	0	0	0	0	0	0	0	0	0	0	0	0	0
novel-rno-miR275-5p	'novel-rno-miR275-5p'	miRNA	up	1	0	0	0	0	0	0	1	0	0	0	0	0	0	0	0	0	0
novel-rno-miR278-3p	'novel-rno-miR278-3p'	miRNA	up	1	0	0	0	0	0	0	0	0	0	0	0	0	0	0	0	0	0
novel-rno-miR278-5p	'novel-rno-miR278-5p'	miRNA	up	1	0	0	0	0	0	0	0	0	0	0	0	0	0	0	0	0	0
novel-rno-miR28-5p	'novel-rno-miR28-5p'	miRNA	up	1	0	0	0	0	0	0	0	0	0	0	0	0	0	0	0	0	0
novel-rno-miR280-3p	'novel-rno-miR280-3p'	miRNA	up	1	0	0	0	0	0	0	0	0	0	0	0	0	0	0	0	0	0
novel-rno-miR283-5p	'novel-rno-miR283-5p'	miRNA	up	1	0	0	0	0	0	0	0	0	0	0	0	0	0	0	0	0	0
novel-rno-miR293-5p	'novel-rno-miR293-5p'	miRNA	up	1	0	0	0	0	0	0	0	0	0	0	0	0	0	0	0	0	0
novel-rno-miR294-5p	'novel-rno-miR294-5p'	miRNA	up	1	0	0	0	0	0	0	0	0	0	0	0	0	0	0	0	0	0
novel-rno-miR30-5p	'novel-rno-miR30-5p'	miRNA	up	1	0	0	0	0	0	0	0	0	0	0	0	0	0	0	0	0	0
novel-rno-miR304-5p	'novel-rno-miR304-5p'	miRNA	up	1	0	0	0	0	0	0	0	0	0	0	0	0	0	0	0	0	0
novel-rno-miR305-5p	'novel-rno-miR305-5p'	miRNA	up	1	0	0	0	0	0	0	0	0	0	0	0	0	0	0	0	0	0
novel-rno-miR309-5p	'novel-rno-miR309-5p'	miRNA	up	1	0	0	0	0	0	0	1	0	0	0	0	0	0	0	0	0	0
novel-rno-miR313-3p	'novel-rno-miR313-3p'	miRNA	up	1	0	0	0	0	0	0	0	0	0	0	0	0	0	0	0	0	0
novel-rno-miR313-5p	'novel-rno-miR313-5p'	miRNA	up	1	0	0	0	0	0	0	0	0	0	0	0	0	0	0	0	0	0
novel-rno-miR314-3p	'novel-rno-miR314-3p'	miRNA	up	1	0	0	0	0	1	0	0	0	0	0	0	0	0	0	0	0	0
novel-rno-miR315-5p	'novel-rno-miR315-5p'	miRNA	up	1	0	0	0	0	0	0	1	0	0	0	0	0	0	0	0	0	0
novel-rno-miR316-5p	'novel-rno-miR316-5p'	miRNA	up	1	0	0	0	0	0	0	1	0	0	0	0	0	0	0	0	0	0
novel-rno-miR318-3p	'novel-rno-miR318-3p'	miRNA	up	1	0	0	0	0	0	0	0	0	0	0	0	0	0	0	0	0	1
novel-rno-miR319-5p	'novel-rno-miR319-5p'	miRNA	up	1	0	0	0	0	0	0	0	0	0	0	0	0	0	0	0	0	0
novel-rno-miR321-3p	'novel-rno-miR321-3p'	miRNA	up	1	0	0	0	0	1	0	0	0	0	0	0	0	0	0	0	0	0
novel-rno-miR321-5p	'novel-rno-miR321-5p'	miRNA	up	1	0	1	0	0	0	0	0	0	0	0	0	0	0	0	0	0	0
novel-rno-miR323-3p	'novel-rno-miR323-3p'	miRNA	up	1	0	0	0	0	0	0	0	0	0	0	0	0	0	0	0	0	0
novel-rno-miR328-3p	'novel-rno-miR328-3p'	miRNA	up	1	0	0	0	0	0	0	0	0	0	0	0	1	0	0	0	0	0
novel-rno-miR329-3p	'novel-rno-miR329-3p'	miRNA	up	1	0	0	0	0	0	0	1	0	0	0	0	0	0	0	0	0	0
novel-rno-miR332-3p	'novel-rno-miR332-3p'	miRNA	up	1	0	0	0	0	0	0	1	0	0	0	0	0	0	0	0	0	0
novel-rno-miR332-5p	'novel-rno-miR332-5p'	miRNA	up	1	0	0	0	0	0	0	0	1	0	0	0	0	0	0	0	0	0
novel-rno-miR341-3p	'novel-rno-miR341-3p'	miRNA	up	1	0	0	0	0	0	0	0	0	0	0	0	0	0	0	0	0	1
novel-rno-miR343-3p	'novel-rno-miR343-3p'	miRNA	up	1	0	0	0	0	0	0	0	0	0	0	0	1	0	0	0	0	0
novel-rno-miR347-3p	'novel-rno-miR347-3p'	miRNA	up	1	0	0	0	0	0	0	0	0	0	0	0	0	0	0	0	0	0
novel-rno-miR35-3p	'novel-rno-miR35-3p'	miRNA	up	1	0	0	0	0	0	0	0	0	0	0	0	0	1	0	0	0	0
novel-rno-miR35-5p	'novel-rno-miR35-5p'	miRNA	up	1	0	1	0	0	0	0	0	0	0	0	0	0	0	0	0	0	0
novel-rno-miR351-3p	'novel-rno-miR351-3p'	miRNA	up	1	0	0	0	0	0	0	0	0	0	0	0	0	0	0	0	0	0
novel-rno-miR353-5p	'novel-rno-miR353-5p'	miRNA	up	1	0	0	0	0	0	0	0	0	0	0	0	0	1	0	0	0	0
novel-rno-miR358-5p	'novel-rno-miR358-5p'	miRNA	up	1	0	0	0	0	0	0	0	1	0	0	0	0	0	0	0	0	0
novel-rno-miR359-5p	'novel-rno-miR359-5p'	miRNA	up	1	0	0	0	0	0	0	0	0	0	0	0	0	0	0	0	0	0
novel-rno-miR366-3p	'novel-rno-miR366-3p'	miRNA	up	1	0	0	0	0	0	0	0	0	0	0	0	0	0	0	0	0	0
novel-rno-miR370-5p	'novel-rno-miR370-5p'	miRNA	up	1	0	0	0	0	0	0	0	0	0	0	0	0	0	0	0	0	0
novel-rno-miR371-3p	'novel-rno-miR371-3p'	miRNA	up	1	0	0	0	0	0	0	0	0	0	0	0	0	0	0	0	0	0
novel-rno-miR375-3p	'novel-rno-miR375-3p'	miRNA	up	1	0	1	0	0	0	0	0	0	0	0	0	0	0	0	0	0	0
novel-rno-miR376-3p	'novel-rno-miR376-3p'	miRNA	up	1	0	0	0	0	0	0	0	0	0	0	0	0	0	0	0	0	0
novel-rno-miR379-5p	'novel-rno-miR379-5p'	miRNA	up	1	0	0	0	0	0	0	0	0	0	0	0	0	0	0	0	0	0
novel-rno-miR380-5p	'novel-rno-miR380-5p'	miRNA	up	1	0	0	0	0	0	0	0	0	0	0	0	0	0	0	0	0	0
novel-rno-miR382-3p	'novel-rno-miR382-3p'	miRNA	up	1	0	0	0	0	0	0	0	0	0	0	0	0	0	0	0	0	0
novel-rno-miR385-5p	'novel-rno-miR385-5p'	miRNA	up	1	0	1	0	0	0	0	0	0	0	0	0	0	0	0	0	0	0
novel-rno-miR386-5p	'novel-rno-miR386-5p'	miRNA	up	1	0	0	0	0	0	0	0	0	0	0	0	0	1	0	0	0	0
novel-rno-miR389-3p	'novel-rno-miR389-3p'	miRNA	up	1	0	0	0	0	0	0	0	0	0	0	0	0	0	0	0	0	0
novel-rno-miR389-5p	'novel-rno-miR389-5p'	miRNA	up	1	0	0	0	0	0	0	0	0	0	0	0	0	0	0	0	0	0
novel-rno-miR390-3p	'novel-rno-miR390-3p'	miRNA	up	1	0	0	0	0	0	0	0	0	0	0	0	0	0	0	0	0	0
novel-rno-miR390-5p	'novel-rno-miR390-5p'	miRNA	up	1	0	0	0	0	0	0	0	0	0	0	0	0	0	0	0	0	0
novel-rno-miR397-5p	'novel-rno-miR397-5p'	miRNA	up	1	0	0	0	0	0	0	0	0	0	0	0	0	0	0	0	0	0
novel-rno-miR399-5p	'novel-rno-miR399-5p'	miRNA	up	1	0	0	0	0	0	0	0	0	0	0	0	1	0	0	0	0	0
novel-rno-miR4-3p	'novel-rno-miR4-3p'	miRNA	up	1	0	0	0	0	0	0	0	0	0	0	0	0	0	0	0	0	0
novel-rno-miR4-5p	'novel-rno-miR4-5p'	miRNA	up	1	0	0	0	0	0	0	0	0	0	0	0	0	0	0	0	0	0
novel-rno-miR402-3p	'novel-rno-miR402-3p'	miRNA	up	1	0	0	0	0	0	0	0	0	0	0	0	0	0	0	0	0	0
novel-rno-miR402-5p	'novel-rno-miR402-5p'	miRNA	up	1	1	0	0	0	0	0	0	0	0	0	0	0	0	0	0	0	0
novel-rno-miR404-3p	'novel-rno-miR404-3p'	miRNA	up	1	0	0	0	0	0	0	0	1	0	0	0	0	0	0	0	0	0
novel-rno-miR409-5p	'novel-rno-miR409-5p'	miRNA	up	1	0	0	0	0	0	0	0	0	0	0	0	0	0	0	0	0	0
novel-rno-miR412-5p	'novel-rno-miR412-5p'	miRNA	up	1	0	0	0	0	0	0	0	0	0	0	0	1	0	0	0	0	0
novel-rno-miR414-3p	'novel-rno-miR414-3p'	miRNA	up	1	0	1	0	0	0	0	0	0	0	0	0	0	0	0	0	0	0
novel-rno-miR414-5p	'novel-rno-miR414-5p'	miRNA	up	1	0	0	0	0	0	0	0	0	0	0	0	0	0	0	0	0	0
novel-rno-miR419-5p	'novel-rno-miR419-5p'	miRNA	up	1	0	0	0	0	0	0	1	0	0	0	0	0	0	0	0	0	0
novel-rno-miR422-3p	'novel-rno-miR422-3p'	miRNA	up	1	0	1	0	0	0	0	0	0	0	0	0	0	0	0	0	0	0
novel-rno-miR423-3p	'novel-rno-miR423-3p'	miRNA	up	1	0	0	0	0	0	0	0	0	0	0	0	0	0	0	0	0	0
novel-rno-miR425-5p	'novel-rno-miR425-5p'	miRNA	up	1	0	0	0	0	0	0	0	0	0	0	0	0	0	0	0	0	1
novel-rno-miR430-3p	'novel-rno-miR430-3p'	miRNA	up	1	0	0	0	0	0	0	0	0	0	0	1	0	0	0	0	0	0
novel-rno-miR430-5p	'novel-rno-miR430-5p'	miRNA	up	1	0	0	0	0	0	0	0	0	0	0	0	0	0	0	0	0	0
novel-rno-miR433-3p	'novel-rno-miR433-3p'	miRNA	up	1	0	1	0	0	0	0	0	0	0	0	0	0	0	0	0	0	0
novel-rno-miR434-3p	'novel-rno-miR434-3p'	miRNA	up	1	0	0	0	1	0	0	0	0	0	0	0	0	0	0	0	0	0
novel-rno-miR44-5p	'novel-rno-miR44-5p'	miRNA	up	1	0	0	0	0	0	0	0	0	0	0	0	0	0	0	0	0	0
novel-rno-miR440-3p	'novel-rno-miR440-3p'	miRNA	up	1	0	0	0	0	0	0	1	0	0	0	0	0	0	0	0	0	0
novel-rno-miR441-5p	'novel-rno-miR441-5p'	miRNA	up	1	0	0	0	0	0	1	0	0	0	0	0	0	0	0	0	0	0
novel-rno-miR442-5p	'novel-rno-miR442-5p'	miRNA	up	1	0	0	0	0	0	0	0	0	0	0	0	0	0	0	0	0	1
novel-rno-miR443-5p	'novel-rno-miR443-5p'	miRNA	up	1	0	0	0	0	0	0	1	0	0	0	0	0	0	0	0	0	0
novel-rno-miR450-3p	'novel-rno-miR450-3p'	miRNA	up	1	0	0	0	0	0	0	0	0	0	0	0	0	0	0	0	0	0
novel-rno-miR450-5p	'novel-rno-miR450-5p'	miRNA	up	1	0	0	0	0	0	0	0	0	0	0	0	0	0	0	0	0	0
novel-rno-miR452-3p	'novel-rno-miR452-3p'	miRNA	up	1	0	0	0	0	0	0	1	0	0	0	0	0	0	0	0	0	0
novel-rno-miR454-3p	'novel-rno-miR454-3p'	miRNA	up	1	0	0	0	0	0	1	0	0	0	0	0	0	0	0	0	0	0
novel-rno-miR454-5p	'novel-rno-miR454-5p'	miRNA	up	1	0	0	0	0	0	0	0	0	0	0	0	0	0	0	0	0	0
novel-rno-miR460-5p	'novel-rno-miR460-5p'	miRNA	up	1	0	0	0	0	0	0	0	0	0	0	0	0	0	0	0	0	0
novel-rno-miR461-3p	'novel-rno-miR461-3p'	miRNA	up	1	0	0	0	0	0	0	0	0	0	0	0	0	0	0	0	0	0
novel-rno-miR47-3p	'novel-rno-miR47-3p'	miRNA	up	1	0	0	0	0	0	0	0	0	0	0	1	0	0	0	0	0	0
novel-rno-miR471-5p	'novel-rno-miR471-5p'	miRNA	up	1	0	0	0	0	0	0	0	0	0	0	0	0	0	0	0	0	0
novel-rno-miR472-5p	'novel-rno-miR472-5p'	miRNA	up	1	0	0	0	0	0	0	0	0	0	0	0	0	0	0	0	0	1
novel-rno-miR475-3p	'novel-rno-miR475-3p'	miRNA	up	1	0	0	0	0	0	0	0	0	0	0	0	0	0	0	0	0	0
novel-rno-miR478-3p	'novel-rno-miR478-3p'	miRNA	up	1	0	0	0	0	0	0	0	0	0	0	0	0	0	0	0	0	0
novel-rno-miR478-5p	'novel-rno-miR478-5p'	miRNA	up	1	0	0	0	0	0	0	0	0	0	0	0	0	0	0	0	0	0
novel-rno-miR480-3p	'novel-rno-miR480-3p'	miRNA	up	1	0	0	0	0	0	0	0	0	0	0	0	0	0	0	0	0	0
novel-rno-miR482-3p	'novel-rno-miR482-3p'	miRNA	up	1	0	0	0	0	0	0	0	0	0	0	0	0	0	0	0	0	0
novel-rno-miR483-5p	'novel-rno-miR483-5p'	miRNA	up	1	0	0	0	0	0	0	0	0	0	0	0	0	0	0	0	0	0
novel-rno-miR484-5p	'novel-rno-miR484-5p'	miRNA	up	1	0	0	0	0	0	1	0	0	0	0	0	0	0	0	0	0	0
novel-rno-miR488-3p	'novel-rno-miR488-3p'	miRNA	up	1	0	0	0	0	0	0	0	0	0	0	0	0	0	0	0	0	1
novel-rno-miR491-5p	'novel-rno-miR491-5p'	miRNA	up	1	0	0	0	0	0	0	1	0	0	0	0	0	0	0	0	0	0
novel-rno-miR492-5p	'novel-rno-miR492-5p'	miRNA	up	1	0	0	0	0	0	0	0	0	0	0	0	0	0	0	0	0	0
novel-rno-miR494-3p	'novel-rno-miR494-3p'	miRNA	up	1	0	0	0	0	0	0	0	0	0	0	0	0	0	0	0	1	0
novel-rno-miR5-3p	'novel-rno-miR5-3p'	miRNA	up	1	0	0	0	0	0	0	0	0	0	0	0	0	0	0	0	0	0
novel-rno-miR502-5p	'novel-rno-miR502-5p'	miRNA	up	1	0	0	0	0	0	0	0	0	0	0	0	0	0	0	0	0	0
novel-rno-miR503-5p	'novel-rno-miR503-5p'	miRNA	up	1	0	0	0	0	0	0	0	0	0	0	0	0	0	0	0	0	0
novel-rno-miR504-3p	'novel-rno-miR504-3p'	miRNA	up	1	0	0	0	0	0	0	1	0	0	0	0	0	0	0	0	0	0
novel-rno-miR506-3p	'novel-rno-miR506-3p'	miRNA	up	1	0	0	0	0	0	0	0	0	0	0	0	0	0	0	0	0	0
novel-rno-miR507-5p	'novel-rno-miR507-5p'	miRNA	up	1	0	0	0	0	0	0	0	0	0	0	0	0	0	0	0	0	0
novel-rno-miR508-5p	'novel-rno-miR508-5p'	miRNA	up	1	0	0	0	0	0	0	0	0	0	0	0	0	0	0	0	1	0
novel-rno-miR51-3p	'novel-rno-miR51-3p'	miRNA	up	1	0	0	0	0	0	0	0	0	0	0	0	0	0	0	0	0	1
novel-rno-miR51-5p	'novel-rno-miR51-5p'	miRNA	up	1	0	0	0	0	0	0	0	0	0	0	0	0	0	0	0	0	0
novel-rno-miR512-3p	'novel-rno-miR512-3p'	miRNA	up	1	0	1	0	0	0	0	0	0	0	0	0	0	0	0	0	0	0
novel-rno-miR519-5p	'novel-rno-miR519-5p'	miRNA	up	1	0	0	0	0	0	0	0	0	0	0	0	0	0	0	0	0	0
novel-rno-miR52-5p	'novel-rno-miR52-5p'	miRNA	up	1	0	1	0	0	0	0	0	0	0	0	0	0	0	0	0	0	0
novel-rno-miR524-3p	'novel-rno-miR524-3p'	miRNA	up	1	0	0	0	0	0	0	0	0	0	0	0	1	0	0	0	0	0
novel-rno-miR525-5p	'novel-rno-miR525-5p'	miRNA	up	1	0	0	0	0	0	0	0	0	0	0	0	0	0	0	0	0	1
novel-rno-miR528-3p	'novel-rno-miR528-3p'	miRNA	up	1	0	0	0	0	0	0	0	0	0	0	0	0	0	0	0	0	0
novel-rno-miR53-3p	'novel-rno-miR53-3p'	miRNA	up	1	0	0	0	0	0	0	0	0	0	0	0	1	0	0	0	0	0
novel-rno-miR53-5p	'novel-rno-miR53-5p'	miRNA	up	1	0	0	0	0	0	1	0	0	0	0	0	0	0	0	0	0	0
novel-rno-miR531-5p	'novel-rno-miR531-5p'	miRNA	up	1	0	1	0	0	0	0	0	0	0	0	0	0	0	0	0	0	0
novel-rno-miR532-5p	'novel-rno-miR532-5p'	miRNA	up	1	0	0	0	0	0	0	0	0	0	0	0	0	0	0	0	0	0
novel-rno-miR534-5p	'novel-rno-miR534-5p'	miRNA	up	1	0	0	0	0	0	0	0	0	0	0	0	1	0	0	0	0	0
novel-rno-miR539-3p	'novel-rno-miR539-3p'	miRNA	up	1	1	0	0	0	0	0	0	0	0	0	0	0	0	0	0	0	0
novel-rno-miR539-5p	'novel-rno-miR539-5p'	miRNA	up	1	0	0	0	0	0	0	0	0	0	0	0	0	1	0	0	0	0
novel-rno-miR540-3p	'novel-rno-miR540-3p'	miRNA	up	1	0	0	0	0	0	1	0	0	0	0	0	0	0	0	0	0	0
novel-rno-miR542-3p	'novel-rno-miR542-3p'	miRNA	up	1	0	0	0	0	0	0	1	0	0	0	0	0	0	0	0	0	0
novel-rno-miR550-5p	'novel-rno-miR550-5p'	miRNA	up	1	0	0	0	0	0	0	0	0	0	0	0	0	1	0	0	0	0
novel-rno-miR561-3p	'novel-rno-miR561-3p'	miRNA	up	1	0	0	0	0	0	0	0	0	0	0	0	0	0	0	0	0	0
novel-rno-miR563-5p	'novel-rno-miR563-5p'	miRNA	up	1	0	0	0	0	0	0	0	0	0	0	0	0	0	0	0	1	0
novel-rno-miR568-3p	'novel-rno-miR568-3p'	miRNA	up	1	0	0	0	0	0	0	0	0	0	0	0	0	0	0	0	0	0
novel-rno-miR569-3p	'novel-rno-miR569-3p'	miRNA	up	1	0	0	0	0	0	0	0	0	0	0	0	1	0	0	0	0	0
novel-rno-miR569-5p	'novel-rno-miR569-5p'	miRNA	up	1	0	0	0	0	0	0	0	0	0	0	0	0	0	0	0	0	0
novel-rno-miR57-3p	'novel-rno-miR57-3p'	miRNA	up	1	0	0	0	0	0	0	0	0	0	0	0	0	1	0	0	0	0
novel-rno-miR572-3p	'novel-rno-miR572-3p'	miRNA	up	1	0	0	0	0	0	1	0	0	0	0	0	0	0	0	0	0	0
novel-rno-miR572-5p	'novel-rno-miR572-5p'	miRNA	up	1	0	0	0	0	0	0	0	1	0	0	0	0	0	0	0	0	0
novel-rno-miR575-5p	'novel-rno-miR575-5p'	miRNA	up	1	0	0	0	0	0	0	0	0	0	0	0	1	0	0	0	0	0
novel-rno-miR579-5p	'novel-rno-miR579-5p'	miRNA	up	1	0	0	0	0	0	0	0	0	0	0	0	0	0	0	0	0	0
novel-rno-miR58-5p	'novel-rno-miR58-5p'	miRNA	up	1	0	0	0	0	0	0	0	0	0	0	0	0	0	0	0	0	0
novel-rno-miR580-5p	'novel-rno-miR580-5p'	miRNA	up	1	0	0	0	0	0	0	0	0	0	0	0	0	0	0	0	0	0
novel-rno-miR581-3p	'novel-rno-miR581-3p'	miRNA	up	1	0	0	0	0	0	0	0	0	0	0	0	0	0	0	0	0	0
novel-rno-miR585-5p	'novel-rno-miR585-5p'	miRNA	up	1	0	0	0	0	0	0	0	0	0	0	0	0	0	0	0	0	0
novel-rno-miR591-3p	'novel-rno-miR591-3p'	miRNA	up	1	1	0	0	0	0	0	0	0	0	0	0	0	0	0	0	0	0
novel-rno-miR599-5p	'novel-rno-miR599-5p'	miRNA	up	1	0	1	0	0	0	0	0	0	0	0	0	0	0	0	0	0	0
novel-rno-miR60-3p	'novel-rno-miR60-3p'	miRNA	up	1	0	0	0	0	0	1	0	0	0	0	0	0	0	0	0	0	0
novel-rno-miR600-3p	'novel-rno-miR600-3p'	miRNA	up	1	1	0	0	0	0	0	0	0	0	0	0	0	0	0	0	0	0
novel-rno-miR601-3p	'novel-rno-miR601-3p'	miRNA	up	1	0	0	0	0	0	0	0	0	0	0	0	0	0	0	0	0	0
novel-rno-miR602-5p	'novel-rno-miR602-5p'	miRNA	up	1	0	0	0	0	0	0	0	1	0	0	0	0	0	0	0	0	0
novel-rno-miR607-5p	'novel-rno-miR607-5p'	miRNA	up	1	0	0	0	0	0	0	0	0	0	0	0	0	0	0	0	0	0
novel-rno-miR608-5p	'novel-rno-miR608-5p'	miRNA	up	1	0	1	0	0	0	0	0	0	0	0	0	0	0	0	0	0	0
novel-rno-miR613-3p	'novel-rno-miR613-3p'	miRNA	up	1	0	0	0	0	0	0	0	0	0	0	0	0	0	0	0	0	0
novel-rno-miR613-5p	'novel-rno-miR613-5p'	miRNA	up	1	0	0	0	0	0	0	0	0	0	0	0	0	0	0	0	0	1
novel-rno-miR614-3p	'novel-rno-miR614-3p'	miRNA	up	1	0	1	0	0	0	0	0	0	0	0	0	0	0	0	0	0	0
novel-rno-miR620-3p	'novel-rno-miR620-3p'	miRNA	up	1	0	0	0	0	0	0	0	0	0	0	0	0	0	0	0	0	0
novel-rno-miR620-5p	'novel-rno-miR620-5p'	miRNA	up	1	0	0	0	0	0	0	0	0	0	0	0	0	0	0	0	0	0
novel-rno-miR621-5p	'novel-rno-miR621-5p'	miRNA	up	1	0	0	0	0	0	0	1	0	0	0	0	0	0	0	0	0	0
novel-rno-miR628-5p	'novel-rno-miR628-5p'	miRNA	up	1	0	0	0	0	0	0	0	0	0	0	0	0	0	0	0	0	0
novel-rno-miR63-5p	'novel-rno-miR63-5p'	miRNA	up	1	0	0	0	0	0	0	0	0	0	0	0	0	0	0	0	0	0
novel-rno-miR631-3p	'novel-rno-miR631-3p'	miRNA	up	1	0	0	0	0	0	0	0	0	0	0	0	0	0	0	0	1	0
novel-rno-miR634-5p	'novel-rno-miR634-5p'	miRNA	up	1	0	0	0	0	0	0	0	1	0	0	0	0	0	0	0	0	0
novel-rno-miR636-5p	'novel-rno-miR636-5p'	miRNA	up	1	0	0	0	0	0	0	0	0	0	0	0	0	0	0	0	0	0
novel-rno-miR64-5p	'novel-rno-miR64-5p'	miRNA	up	1	0	0	0	0	0	0	0	0	0	0	0	0	1	0	0	0	0
novel-rno-miR645-3p	'novel-rno-miR645-3p'	miRNA	up	1	0	0	0	0	0	0	0	0	0	0	0	0	0	0	0	1	0
novel-rno-miR648-3p	'novel-rno-miR648-3p'	miRNA	up	1	0	0	0	0	0	0	0	0	0	0	0	0	0	0	0	0	0
novel-rno-miR649-3p	'novel-rno-miR649-3p'	miRNA	up	1	0	0	0	0	0	0	0	0	0	0	0	0	0	0	0	0	0
novel-rno-miR649-5p	'novel-rno-miR649-5p'	miRNA	up	1	0	0	0	0	0	0	0	0	0	0	0	1	0	0	0	0	0
novel-rno-miR651-5p	'novel-rno-miR651-5p'	miRNA	up	1	0	0	0	0	0	0	0	0	0	0	0	0	0	0	0	0	0
novel-rno-miR654-3p	'novel-rno-miR654-3p'	miRNA	up	1	0	0	0	0	0	0	0	0	0	0	0	1	0	0	0	0	0
novel-rno-miR655-5p	'novel-rno-miR655-5p'	miRNA	up	1	0	0	0	0	0	0	0	0	0	0	0	0	0	0	0	0	0
novel-rno-miR659-5p	'novel-rno-miR659-5p'	miRNA	up	1	0	0	0	0	0	0	0	0	0	0	0	0	0	0	0	0	0
novel-rno-miR668-3p	'novel-rno-miR668-3p'	miRNA	up	1	0	0	0	0	0	0	0	0	0	0	1	0	0	0	0	0	0
novel-rno-miR67-5p	'novel-rno-miR67-5p'	miRNA	up	1	0	0	0	0	0	0	1	0	0	0	0	0	0	0	0	0	0
novel-rno-miR674-5p	'novel-rno-miR674-5p'	miRNA	up	1	0	0	0	0	0	0	0	0	0	0	0	0	0	0	0	0	0
novel-rno-miR675-3p	'novel-rno-miR675-3p'	miRNA	up	1	0	0	0	0	0	0	0	0	0	0	0	0	0	0	0	0	0
novel-rno-miR675-5p	'novel-rno-miR675-5p'	miRNA	up	1	0	0	0	0	0	0	0	1	0	0	0	0	0	0	0	0	0
novel-rno-miR676-5p	'novel-rno-miR676-5p'	miRNA	up	1	0	0	0	0	0	0	0	0	0	0	0	0	0	0	0	0	0
novel-rno-miR679-5p	'novel-rno-miR679-5p'	miRNA	up	1	0	0	0	0	0	0	0	0	0	0	0	0	0	0	0	0	0
novel-rno-miR683-3p	'novel-rno-miR683-3p'	miRNA	up	1	0	0	0	0	0	0	0	0	0	0	0	0	0	0	0	0	0
novel-rno-miR685-5p	'novel-rno-miR685-5p'	miRNA	up	1	0	0	0	0	0	0	0	0	0	0	0	0	0	0	0	0	0
novel-rno-miR686-5p	'novel-rno-miR686-5p'	miRNA	up	1	0	0	0	0	0	0	0	0	0	0	0	0	0	0	0	0	0
novel-rno-miR687-3p	'novel-rno-miR687-3p'	miRNA	up	1	0	0	0	0	0	0	0	0	0	0	0	1	0	0	0	0	0
novel-rno-miR688-3p	'novel-rno-miR688-3p'	miRNA	up	1	0	0	0	0	0	0	0	0	0	0	0	0	0	0	0	0	0
novel-rno-miR71-3p	'novel-rno-miR71-3p'	miRNA	up	1	0	0	0	0	1	0	0	0	0	0	0	0	0	0	0	0	0
novel-rno-miR74-5p	'novel-rno-miR74-5p'	miRNA	up	1	0	0	0	0	0	0	0	0	0	0	0	0	0	0	0	0	0
novel-rno-miR76-5p	'novel-rno-miR76-5p'	miRNA	up	1	0	0	0	0	0	0	0	0	0	0	0	1	0	0	0	0	0
novel-rno-miR8-5p	'novel-rno-miR8-5p'	miRNA	up	1	0	0	0	0	0	0	1	0	0	0	0	0	0	0	0	0	0
novel-rno-miR90-5p	'novel-rno-miR90-5p'	miRNA	up	1	0	0	0	0	0	0	0	0	0	0	0	0	0	0	0	0	0
novel-rno-miR95-3p	'novel-rno-miR95-3p'	miRNA	up	1	0	0	0	0	0	1	0	0	0	0	0	0	0	0	0	0	0
rno-let-7b-5p	'rno-let-7b-5p'	miRNA	up	1	0	1	0	0	0	0	0	0	0	0	0	0	0	0	0	0	0
rno-let-7c-5p	'rno-let-7c-5p'	miRNA	up	1	0	1	0	0	0	0	0	0	0	0	0	0	0	0	0	0	0
rno-let-7g-5p	'rno-let-7g-5p'	miRNA	up	1	1	0	0	0	0	0	0	0	0	0	0	0	0	0	0	0	0
rno-let-7i-5p	'rno-let-7i-5p'	miRNA	up	1	1	0	0	0	0	0	0	0	0	0	0	0	0	0	0	0	0
rno-miR-10a-5p	'rno-miR-10a-5p'	miRNA	up	1	0	0	0	0	0	0	0	1	0	0	0	0	0	0	0	0	0
rno-miR-1188-5p	'rno-miR-1188-5p'	miRNA	up	1	0	0	0	0	0	0	0	0	0	0	0	0	0	0	0	0	0
rno-miR-1193-5p	'rno-miR-1193-5p'	miRNA	up	1	0	0	0	0	0	1	0	0	0	0	0	0	0	0	0	0	0
rno-miR-1199-5p	'rno-miR-1199-5p'	miRNA	up	1	0	0	0	0	0	0	0	0	0	0	0	0	0	0	0	0	0
rno-miR-1247-5p	'rno-miR-1247-5p'	miRNA	up	1	0	0	0	0	0	0	0	1	0	0	0	0	0	0	0	0	0
rno-miR-125a-5p	'rno-miR-125a-5p'	miRNA	up	1	0	0	0	0	0	0	0	0	0	0	0	1	0	0	0	0	0
rno-miR-125b-5p	'rno-miR-125b-5p'	miRNA	up	1	0	0	0	0	0	0	0	0	0	0	0	1	0	0	0	0	0
rno-miR-1306-5p	'rno-miR-1306-5p'	miRNA	up	1	0	1	0	0	0	0	0	0	0	0	0	0	0	0	0	0	0
rno-miR-134-5p	'rno-miR-134-5p'	miRNA	up	1	0	0	0	0	0	0	0	0	0	0	0	0	0	0	0	0	0
rno-miR-140-5p	'rno-miR-140-5p'	miRNA	up	1	0	0	0	0	0	0	0	1	0	0	0	0	0	0	0	0	0
rno-miR-143-3p	'rno-miR-143-3p'	miRNA	up	1	0	0	0	0	0	0	0	0	0	0	0	0	0	0	0	0	0
rno-miR-143-5p	'rno-miR-143-5p'	miRNA	up	1	0	0	0	0	0	0	1	0	0	0	0	0	0	0	0	0	0
rno-miR-145-5p	'rno-miR-145-5p'	miRNA	up	1	0	1	0	0	0	0	0	0	0	0	0	0	0	0	0	0	0
rno-miR-148b-3p	'rno-miR-148b-3p'	miRNA	up	1	0	0	0	0	0	0	0	0	0	0	0	0	0	0	0	1	0
rno-miR-15a-5p	'rno-miR-15a-5p'	miRNA	up	1	0	0	0	0	0	0	0	0	0	0	0	0	0	0	0	0	0
rno-miR-17-1-3p	'rno-miR-17-1-3p'	miRNA	up	1	0	0	0	0	0	0	0	0	0	0	0	0	0	0	0	0	0
rno-miR-181b-5p	'rno-miR-181b-5p'	miRNA	up	1	0	0	0	0	0	0	0	0	0	0	0	0	0	0	0	0	0
rno-miR-181c-5p	'rno-miR-181c-5p'	miRNA	up	1	0	0	0	0	0	0	0	0	0	0	0	0	0	0	0	0	0
rno-miR-181d-5p	'rno-miR-181d-5p'	miRNA	up	1	0	0	0	0	0	0	0	0	0	0	0	0	0	0	0	0	0
rno-miR-1839-3p	'rno-miR-1839-3p'	miRNA	up	1	0	0	0	0	0	0	0	0	0	0	0	0	0	0	0	0	0
rno-miR-193a-5p	'rno-miR-193a-5p'	miRNA	up	1	0	0	0	0	0	0	0	0	0	0	0	0	0	0	0	0	0
rno-miR-193b-5p	'rno-miR-193b-5p'	miRNA	up	1	0	0	0	0	0	0	0	0	0	0	0	0	0	0	0	0	0
rno-miR-195-5p	'rno-miR-195-5p'	miRNA	up	1	0	0	0	0	0	0	0	0	0	0	0	0	0	0	0	0	0
rno-miR-200b-5p	'rno-miR-200b-5p'	miRNA	up	1	0	0	0	0	0	0	0	0	0	0	1	0	0	0	0	0	0
rno-miR-204-5p	'rno-miR-204-5p'	miRNA	up	1	0	0	0	0	0	0	0	0	0	0	1	0	0	0	0	0	0
rno-miR-211-3p	'rno-miR-211-3p'	miRNA	up	1	0	0	0	0	0	0	0	0	0	0	0	0	0	0	0	0	0
rno-miR-214-3p	'rno-miR-214-3p'	miRNA	up	1	0	0	0	0	0	0	0	0	0	0	0	0	0	0	0	0	0
rno-miR-23b-5p	'rno-miR-23b-5p'	miRNA	up	1	0	0	0	0	0	0	0	0	0	0	0	0	0	0	0	1	0
rno-miR-26b-3p	'rno-miR-26b-3p'	miRNA	up	1	0	0	0	0	0	0	0	0	0	0	0	0	0	1	0	0	0
rno-miR-294	'rno-miR-294'	miRNA	up	1	0	0	0	0	0	0	0	0	0	0	0	0	0	0	0	0	0
rno-miR-296-3p	'rno-miR-296-3p'	miRNA	up	1	0	0	0	0	0	0	0	0	0	0	0	0	0	0	0	0	0
rno-miR-296-5p	'rno-miR-296-5p'	miRNA	up	1	0	0	0	0	0	0	0	0	0	0	0	0	0	0	0	0	0
rno-miR-297	'rno-miR-297'	miRNA	up	1	0	0	0	0	0	0	0	0	0	0	0	0	0	0	0	0	0
rno-miR-29b-5p	'rno-miR-29b-5p'	miRNA	up	1	0	0	0	0	0	0	1	0	0	0	0	0	0	0	0	0	0
rno-miR-301b-5p	'rno-miR-301b-5p'	miRNA	up	1	0	0	0	0	0	0	0	0	0	0	0	0	0	0	0	0	1
rno-miR-3065-3p	'rno-miR-3065-3p'	miRNA	up	1	1	0	0	0	0	0	0	0	0	0	0	0	0	0	0	0	0
rno-miR-3075	'rno-miR-3075'	miRNA	up	1	0	0	0	0	0	0	0	0	0	0	0	0	0	0	0	0	1
rno-miR-3084a-3p	'rno-miR-3084a-3p'	miRNA	up	1	0	0	0	0	0	0	0	0	0	0	0	0	0	0	0	0	1
rno-miR-3102	'rno-miR-3102'	miRNA	up	1	0	0	0	0	0	0	0	0	0	0	0	0	0	0	0	0	0
rno-miR-320-5p	'rno-miR-320-5p'	miRNA	up	1	0	1	0	0	0	0	0	0	0	0	0	0	0	0	0	0	0
rno-miR-323-3p	'rno-miR-323-3p'	miRNA	up	1	0	0	0	0	0	0	0	0	0	0	0	0	0	0	0	0	1
rno-miR-328a-5p	'rno-miR-328a-5p'	miRNA	up	1	0	1	0	0	0	0	0	0	0	0	0	0	0	0	0	0	0
rno-miR-330-5p	'rno-miR-330-5p'	miRNA	up	1	0	0	0	0	0	0	0	0	0	0	0	0	0	0	0	0	0
rno-miR-331-3p	'rno-miR-331-3p'	miRNA	up	1	0	0	0	0	0	1	0	0	0	0	0	0	0	0	0	0	0
rno-miR-343	'rno-miR-343'	miRNA	up	1	0	0	0	0	0	0	1	0	0	0	0	0	0	0	0	0	0
rno-miR-344a-5p	'rno-miR-344a-5p'	miRNA	up	1	0	0	0	0	0	0	0	1	0	0	0	0	0	0	0	0	0
rno-miR-351-5p	'rno-miR-351-5p'	miRNA	up	1	0	0	0	0	0	0	0	0	0	0	0	1	0	0	0	0	0
rno-miR-3557-5p	'rno-miR-3557-5p'	miRNA	up	1	0	0	0	0	0	0	0	0	0	0	0	0	0	0	0	0	1
rno-miR-3560	'rno-miR-3560'	miRNA	up	1	0	0	0	0	0	0	0	0	0	0	0	0	0	0	0	0	0
rno-miR-3572	'rno-miR-3572'	miRNA	up	1	0	0	0	0	0	0	0	0	0	0	0	0	0	0	0	0	0
rno-miR-3588	'rno-miR-3588'	miRNA	up	1	0	0	0	0	0	0	0	0	0	0	0	0	0	0	0	0	0
rno-miR-3594-3p	'rno-miR-3594-3p'	miRNA	up	1	0	0	0	0	0	0	0	0	0	0	0	0	0	0	0	0	0
rno-miR-365-5p	'rno-miR-365-5p'	miRNA	up	1	0	0	0	0	0	0	0	0	0	0	0	0	0	0	0	0	0
rno-miR-370-3p	'rno-miR-370-3p'	miRNA	up	1	0	0	0	0	0	0	0	1	0	0	0	0	0	0	0	0	0
rno-miR-409a-3p	'rno-miR-409a-3p'	miRNA	up	1	0	1	0	0	0	0	0	0	0	0	0	0	0	0	0	0	0
rno-miR-409b	'rno-miR-409b'	miRNA	up	1	0	0	0	0	0	0	0	0	0	0	1	0	0	0	0	0	0
rno-miR-425-5p	'rno-miR-425-5p'	miRNA	up	1	0	0	0	0	0	0	0	0	0	0	0	0	0	0	0	0	0
rno-miR-448-3p	'rno-miR-448-3p'	miRNA	up	1	0	0	0	0	0	0	0	0	0	0	0	1	0	0	0	0	0
rno-miR-455-3p	'rno-miR-455-3p'	miRNA	up	1	0	0	0	0	0	0	0	0	0	0	0	1	0	0	0	0	0
rno-miR-466c-3p	'rno-miR-466c-3p'	miRNA	up	1	0	0	0	0	0	0	0	0	0	0	0	1	0	0	0	0	0
rno-miR-485-5p	'rno-miR-485-5p'	miRNA	up	1	0	0	0	0	0	0	0	0	0	0	0	0	0	0	0	0	0
rno-miR-500-5p	'rno-miR-500-5p'	miRNA	up	1	0	0	0	0	0	0	0	0	0	0	0	0	0	0	0	0	0
rno-miR-509-3p	'rno-miR-509-3p'	miRNA	up	1	0	0	0	0	0	0	0	0	0	0	0	0	0	0	0	0	0
rno-miR-6216	'rno-miR-6216'	miRNA	up	1	0	0	0	0	0	0	0	0	0	0	0	0	0	0	0	0	0
rno-miR-6316	'rno-miR-6316'	miRNA	up	1	0	0	0	0	0	0	0	0	0	0	0	0	0	0	0	0	0
rno-miR-6318	'rno-miR-6318'	miRNA	up	1	0	0	0	0	0	0	0	0	0	0	0	0	0	0	0	0	0
rno-miR-6331	'rno-miR-6331'	miRNA	up	1	0	0	0	0	0	0	0	0	0	0	0	0	0	0	0	1	0
rno-miR-6332	'rno-miR-6332'	miRNA	up	1	0	0	0	0	0	0	1	0	0	0	0	0	0	0	0	0	0
rno-miR-6334	'rno-miR-6334'	miRNA	up	1	0	0	0	0	0	0	0	1	0	0	0	0	0	0	0	0	0
rno-miR-668	'rno-miR-668'	miRNA	up	1	0	0	0	0	0	0	0	0	0	0	0	0	0	0	0	0	0
rno-miR-672-5p	'rno-miR-672-5p'	miRNA	up	1	0	0	0	0	0	0	0	1	0	0	0	0	0	0	0	0	0
rno-miR-674-5p	'rno-miR-674-5p'	miRNA	up	1	0	0	0	0	0	0	0	0	0	0	0	0	0	0	0	0	0
rno-miR-702-3p	'rno-miR-702-3p'	miRNA	up	1	0	0	0	0	0	0	0	0	0	0	0	0	0	0	0	0	0
rno-miR-702-5p	'rno-miR-702-5p'	miRNA	up	1	0	0	0	0	0	0	0	0	0	0	0	0	0	0	0	0	0
rno-miR-709	'rno-miR-709'	miRNA	up	1	0	0	0	0	0	1	0	0	0	0	0	0	0	0	0	0	0
rno-miR-742-3p	'rno-miR-742-3p'	miRNA	up	1	0	0	0	0	0	0	0	0	0	0	0	0	0	0	0	0	0
rno-miR-759	'rno-miR-759'	miRNA	up	1	0	0	0	0	0	0	1	0	0	0	0	0	0	0	0	0	0
rno-miR-761	'rno-miR-761'	miRNA	up	1	0	0	0	0	0	0	0	0	0	0	0	0	0	0	0	0	0
rno-miR-770-5p	'rno-miR-770-5p'	miRNA	up	1	0	0	0	0	0	0	0	0	0	0	0	0	0	0	0	0	0
rno-miR-802-3p	'rno-miR-802-3p'	miRNA	up	1	0	0	0	0	0	0	0	0	0	0	0	0	0	0	0	0	1
rno-miR-871-5p	'rno-miR-871-5p'	miRNA	up	1	0	0	0	0	0	0	0	0	0	0	0	0	0	0	0	0	0
rno-miR-873-3p	'rno-miR-873-3p'	miRNA	up	1	0	0	0	0	1	0	0	0	0	0	0	0	0	0	0	0	0
rno-miR-874-3p	'rno-miR-874-3p'	miRNA	up	1	0	0	0	0	0	0	0	0	0	0	0	0	0	0	0	0	0
rno-miR-875	'rno-miR-875'	miRNA	up	1	0	0	0	0	0	0	0	0	0	0	0	0	0	0	0	0	0
rno-miR-876	'rno-miR-876'	miRNA	up	1	0	0	0	0	0	0	0	0	0	0	0	0	0	0	0	0	0
rno-miR-877	'rno-miR-877'	miRNA	up	1	0	0	0	0	0	0	0	0	0	0	0	0	0	0	0	0	0
rno-miR-883-5p	'rno-miR-883-5p'	miRNA	up	1	0	0	0	0	0	0	0	0	0	0	0	0	0	0	0	0	0
rno-miR-93-5p	'rno-miR-93-5p'	miRNA	up	1	0	0	0	0	0	0	0	0	0	0	0	0	0	0	0	0	0
rno-miR-98-5p	'rno-miR-98-5p'	miRNA	up	1	1	0	0	0	0	0	0	0	0	0	0	0	0	0	0	0	0
