# Supplementary material for: Analysis of shared ceRNA networks and related-hub genes in rats with primary and secondary photoreceptor degeneration
Source: Front Neurosci. 2023 Sep 21;17:1259622. doi: 10.3389/fnins.2023.1259622 (PMC10552924; doi:10.3389/fnins.2023.1259622)
Supplement: Supplementary file 1 [file Data_Sheet_1.ZIP › Original data/Fig 3/Table 4. Shared LncRNA-miRNA network.xlsx]

## Sheet: Sheet1
Share DElncRNAs and interacting DEmiRNAs
DELncRNA	localization	Log2(MNU/RDY)	Log2(RCS/RDY)	Qvalue(MNU/RDY)	Qvalue(RCS/RDY)
LOC100911498	Cytoplasmic	13.1559	13.0515	6.07121e-256	5.71328e-263	rno-miR-3556a, rno-miR-425-3p, novel-rno-miR297-3p
URS0000B2E4CC	Cytoplasmic	1.18183	1.0801	0.00400029	0.0469826	rno-miR-323-5p
URS0000B28F2F	Cytoplasmic	-0.891618	-0.638514	0.000823226	0.0583263	rno-miR-181d-5p
URS0000B349C2	Nuclear	-0.376041	-0.687466	0.223519	0.00379307	novel-rno-miR-57-3p
RDY, Retinal dystrophy rats; MNU, N-methyl-N-nitrosourea; RCS, Royal College of Surgeons rats; DElncRNA, differentially expressed long noncoding RNA; DEmiRNA, differentially expressed microRNA
