# Supplementary material for: Analysis of shared ceRNA networks and related-hub genes in rats with primary and secondary photoreceptor degeneration
Source: Front Neurosci. 2023 Sep 21;17:1259622. doi: 10.3389/fnins.2023.1259622 (PMC10552924; doi:10.3389/fnins.2023.1259622)
Supplement: Supplementary file 1 [file Data_Sheet_1.ZIP › Original data/Fig 3/Table 5. Screened shared miRNAs and targeting mRNAs.xlsx]

## Sheet: Sheet1
Up-regulated miRNA and targeting mRNAs
Gene ID	Gene Symbol	Type	target_total	target_rno-miR-181d-5p
100125368	LOC100125368	mRNA	1	1
100125370	Nadk	mRNA	1	1
100188936	Ormdl1	mRNA	1	1
100312668	Vom1r16	mRNA	1	1
100312945	Vom1r17	mRNA	1	1
100359505	LOC100359505	mRNA	1	1
100359680	Lpcat2	mRNA	1	1
100360302	Sec16a	mRNA	1	1
100360487	Fam131a	mRNA	1	1
100360601	LOC100360601	mRNA	1	1
100360801	Ddx60	mRNA	1	1
100361891	Rab5al1	mRNA	1	1
100362169	Fam170b	mRNA	1	1
100363332	Card11	mRNA	1	1
100363455	Zfp69	mRNA	1	1
100364132	Zfp300	mRNA	1	1
100364934	LOC100364934	mRNA	1	1
100365679	Dennd5b	mRNA	1	1
100909569	LOC100909569	mRNA	1	1
100909682	LOC100909682	mRNA	1	1
100909772	LOC100909772	mRNA	1	1
100909998	LOC100909998	mRNA	1	1
100910104	Xirp1	mRNA	1	1
100910508	Zfp41	mRNA	1	1
100910848	LOC100910848	mRNA	1	1
100911353	LOC100911353	mRNA	1	1
100911831	Zfp182	mRNA	1	1
100912294	LOC100912294	mRNA	1	1
102546838	LOC102546838	mRNA	1	1
102548231	LOC102548231	mRNA	1	1
102548546	LOC102548546	mRNA	1	1
102550657	LOC102550657	mRNA	1	1
102551518	LOC102551518	mRNA	1	1
102552000	LOC102552000	mRNA	1	1
102552223	LOC102552223	mRNA	1	1
102552988	LOC102552988	mRNA	1	1
102554315	LOC102554315	mRNA	1	1
102554457	LOC102554457	mRNA	1	1
102555183	LOC102555183	mRNA	1	1
102555902	LOC102555902	mRNA	1	1
102556347	LOC102556347	mRNA	1	1
103690342	Evx1	mRNA	1	1
103690862	LOC103690862	mRNA	1	1
103691104	LOC103691104	mRNA	1	1
103692048	Pttg1ip2	mRNA	1	1
103692937	LOC103692937	mRNA	1	1
103693953	LOC103693953	mRNA	1	1
103694537	LOC103694537	mRNA	1	1
108348076	Ksr1	mRNA	1	1
108348224	LOC108348224	mRNA	1	1
113907	Sbk1	mRNA	1	1
113976	Acsl4	mRNA	1	1
113983	Pitx1	mRNA	1	1
114017	Gfm1	mRNA	1	1
114244	Hcn2	mRNA	1	1
114506	Ankh	mRNA	1	1
114764	Mapre1	mRNA	1	1
116459	Serpini1	mRNA	1	1
116477	Wnk1	mRNA	1	1
116633	Akap8	mRNA	1	1
116635	Scg3	mRNA	1	1
116681	Dlgap2	mRNA	1	1
116690	Nfasc	mRNA	1	1
116696	St8sia4	mRNA	1	1
117050	Arl5a	mRNA	1	1
117053	Rps15a	mRNA	1	1
117140	Hivep1	mRNA	1	1
117265	Pex6	mRNA	1	1
117520	Oxr1	mRNA	1	1
117521	Scaper	mRNA	1	1
120093083	LOC120093083	mRNA	1	1
120093110	LOC120093110	mRNA	1	1
120093167	LOC120093167	mRNA	1	1
120094682	Asdurf	mRNA	1	1
120095168	LOC120095168	mRNA	1	1
120096621	LOC120096621	mRNA	1	1
120096906	LOC120096906	mRNA	1	1
120098174	LOC120098174	mRNA	1	1
120101849	LOC120101849	mRNA	1	1
120102832	LOC120102832	mRNA	1	1
120103072	LOC120103072	mRNA	1	1
140808	Manea	mRNA	1	1
140908	Cdk5	mRNA	1	1
161452	Lef1	mRNA	1	1
170583	Fgf23	mRNA	1	1
170819	Il24	mRNA	1	1
170848	Kcnq2	mRNA	1	1
170906	Zdhhc7	mRNA	1	1
171108	P2ry14	mRNA	1	1
171146	Kcnh5	mRNA	1	1
171333	Il12rb1	mRNA	1	1
171437	Dnttip1	mRNA	1	1
192204	Ehd4	mRNA	1	1
192248	Cdh13	mRNA	1	1
192249	Ehd3	mRNA	1	1
192646	Mtnr1b	mRNA	1	1
24171	Add2	mRNA	1	1
24368	Fh	mRNA	1	1
24409	Grin2a	mRNA	1	1
24414	Grm1	mRNA	1	1
24446	Hgf	mRNA	1	1
24498	Il6	mRNA	1	1
245921	Acvr1c	mRNA	1	1
24609	Odc1	mRNA	1	1
246217	Ngef	mRNA	1	1
246244	Tax1bp1	mRNA	1	1
246272	Cant1	mRNA	1	1
24653	Pla2g4a	mRNA	1	1
24674	Ppp3ca	mRNA	1	1
246773	Lrrc3	mRNA	1	1
246781	Ptpn7	mRNA	1	1
24680	Prkca	mRNA	1	1
24787	Sod2	mRNA	1	1
24788	Sord	mRNA	1	1
24922	Gabrb3	mRNA	1	1
24932	Cd4	mRNA	1	1
24933	Klra22	mRNA	1	1
24981	RT1-Db2	mRNA	1	1
25118	Itga1	mRNA	1	1
25124	Stat1	mRNA	1	1
25227	Arsb	mRNA	1	1
25283	Gclc	mRNA	1	1
252923	Tsga10	mRNA	1	1
252939	Gpr37l1	mRNA	1	1
25354	Sstr5	mRNA	1	1
25388	Arrb2	mRNA	1	1
25399	Cacna2d1	mRNA	1	1
25423	Ctsc	mRNA	1	1
25467	Irs1	mRNA	1	1
25488	Ndufa5	mRNA	1	1
25496	Notch1	mRNA	1	1
25502	Oaz1	mRNA	1	1
25622	Ptpn11	mRNA	1	1
25639	Fkbp1a	mRNA	1	1
25648	Slc7a1	mRNA	1	1
25663	Il1r1	mRNA	1	1
25749	Clcn5	mRNA	1	1
259273	Kcnq5	mRNA	1	1
261736	Cops2	mRNA	1	1
266600	Csdc2	mRNA	1	1
266716	Zscan12	mRNA	1	1
266769	Gpr3	mRNA	1	1
266772	Klhl12	mRNA	1	1
266809	Sclt1	mRNA	1	1
282582	Wnt5b	mRNA	1	1
282587	Cttnbp2	mRNA	1	1
286906	Pdia6	mRNA	1	1
287061	Rogdi	mRNA	1	1
287076	Zfp263	mRNA	1	1
287093	Olr1382	mRNA	1	1
287441	Zbtb4	mRNA	1	1
287462	Camta2	mRNA	1	1
287522	Smg6	mRNA	1	1
287662	Pcgf2	mRNA	1	1
287940	Hic2	mRNA	1	1
288054	Ccdc14	mRNA	1	1
288239	Ripply3	mRNA	1	1
288447	Uspl1	mRNA	1	1
288498	Wipi2	mRNA	1	1
288783	Ormdl2	mRNA	1	1
289019	Cdk18	mRNA	1	1
289094	Hmcn1	mRNA	1	1
289201	Lmx1a	mRNA	1	1
289251	Olr1589	mRNA	1	1
289693	Dhx15	mRNA	1	1
289727	Nat8l	mRNA	1	1
289745	Mtfp1	mRNA	1	1
290685	Tktl2	mRNA	1	1
290757	F11	mRNA	1	1
291078	Prpf4b	mRNA	1	1
291103	Uqcrfs1	mRNA	1	1
291359	Ly86	mRNA	1	1
291411	Atp9b	mRNA	1	1
291450	Aldh7a1	mRNA	1	1
291567	Ppargc1b	mRNA	1	1
29158	Fbln5	mRNA	1	1
291694	Fam13b	mRNA	1	1
291705	Iws1	mRNA	1	1
291978	Dus2	mRNA	1	1
29224	Cbr1	mRNA	1	1
292548	Zfp418	mRNA	1	1
292554	Aurkc	mRNA	1	1
292734	Ltbp4	mRNA	1	1
292874	RGD1309036	mRNA	1	1
292949	Perp	mRNA	1	1
293019	Arrdc4	mRNA	1	1
293044	Zfp710	mRNA	1	1
293056	Cpeb1	mRNA	1	1
293267	Hbe1	mRNA	1	1
293415	Tmem9b	mRNA	1	1
293491	Ypel3	mRNA	1	1
293615	Sirt3	mRNA	1	1
293947	Arhgap18	mRNA	1	1
293976	Dmrt3	mRNA	1	1
294297	Scube3	mRNA	1	1
29432	Pak2	mRNA	1	1
29433	Pak3	mRNA	1	1
29456	Map1b	mRNA	1	1
294732	Actbl2	mRNA	1	1
29484	Slc3a1	mRNA	1	1
29492	Notch2	mRNA	1	1
294988	Ankrd50	mRNA	1	1
29504	Slc22a3	mRNA	1	1
295041	Stoml3	mRNA	1	1
295053	Spart	mRNA	1	1
295238	Dap3	mRNA	1	1
295293	Pear1	mRNA	1	1
295568	Hltf	mRNA	1	1
295607	Prpf40a	mRNA	1	1
29575	Tcea2	mRNA	1	1
295776	Olr528	mRNA	1	1
29598	Atp2b1	mRNA	1	1
29600	Atp2b4	mRNA	1	1
296130	Gpat2	mRNA	1	1
296145	Fbln7	mRNA	1	1
296179	Fermt1	mRNA	1	1
296211	Ralgapa2	mRNA	1	1
296259	Acss1	mRNA	1	1
29715	Slc8a1	mRNA	1	1
29716	Cacna1d	mRNA	1	1
29739	Gclm	mRNA	1	1
297481	Eif4e3	mRNA	1	1
297930	Wwp1	mRNA	1	1
298002	Rpp25l	mRNA	1	1
298141	Frmd3	mRNA	1	1
298426	Nsun4	mRNA	1	1
298514	Rragc	mRNA	1	1
298648	Tardbp	mRNA	1	1
298690	B3galt6	mRNA	1	1
29885	Rab3ip	mRNA	1	1
298906	Slc66a3	mRNA	1	1
299284	Dicer1	mRNA	1	1
299507	Asnsd1	mRNA	1	1
299606	Elane	mRNA	1	1
299811	Cpsf6	mRNA	1	1
299827	Tbk1	mRNA	1	1
300359	Ccdc82	mRNA	1	1
300438	Ldlr	mRNA	1	1
300677	Atp5mg	mRNA	1	1
300756	Arih1	mRNA	1	1
300974	Mrpl3	mRNA	1	1
300992	Cacna2d2	mRNA	1	1
300994	Ifrd2	mRNA	1	1
301118	Acer1	mRNA	1	1
301173	Plcl2	mRNA	1	1
301261	Enpp4	mRNA	1	1
301482	Abca12	mRNA	1	1
301624	D2hgdh	mRNA	1	1
301676	Foxn2	mRNA	1	1
302022	LOC302022	mRNA	1	1
302302	Chst7	mRNA	1	1
302421	Gdpd2	mRNA	1	1
302711	Tbl1x	mRNA	1	1
302819	Arhgap36	mRNA	1	1
302953	Slx4	mRNA	1	1
303060	Pwwp2a	mRNA	1	1
303130	Fstl4	mRNA	1	1
303135	Septin8	mRNA	1	1
303164	Zfp692	mRNA	1	1
303274	Phf12	mRNA	1	1
303298	Rap1gap2	mRNA	1	1
303493	Snx11	mRNA	1	1
303639	Abca6	mRNA	1	1
303671	Fads6	mRNA	1	1
303772	Slc16a6	mRNA	1	1
303824	Igf2bp2	mRNA	1	1
303882	Tnk2	mRNA	1	1
303923	B4galt4	mRNA	1	1
304061	Brwd1	mRNA	1	1
304286	Lmtk2	mRNA	1	1
304298	Foxk1	mRNA	1	1
304315	Ttyh3	mRNA	1	1
304342	Zscan21	mRNA	1	1
304378	Gigyf1	mRNA	1	1
304477	Kntc1	mRNA	1	1
304490	Anapc7	mRNA	1	1
304537	Bicdl1	mRNA	1	1
304554	Sez6l	mRNA	1	1
304646	Mgat4d	mRNA	1	1
304784	Slc26a9	mRNA	1	1
304791	Dstyk	mRNA	1	1
304827	Kcnt2	mRNA	1	1
305101	RGD1304622	mRNA	1	1
305240	G3bp2	mRNA	1	1
305287	Exoc1	mRNA	1	1
305448	Dok7	mRNA	1	1
305466	Prr14l	mRNA	1	1
305502	Tmed4	mRNA	1	1
305826	Samd4a	mRNA	1	1
305882	Haus4	mRNA	1	1
305910	Pspc1	mRNA	1	1
305940	Sacs	mRNA	1	1
306306	Ccser2	mRNA	1	1
306548	Hook3	mRNA	1	1
306618	Arhgef10	mRNA	1	1
306809	Bicd2	mRNA	1	1
306966	Zfp184	mRNA	1	1
307217	Tshz1	mRNA	1	1
307271	Mex3c	mRNA	1	1
307382	Napg	mRNA	1	1
307428	Tnfaip8	mRNA	1	1
307614	Cdh16	mRNA	1	1
307839	Zfp612	mRNA	1	1
307852	Pdpr	mRNA	1	1
308126	Zbtb2	mRNA	1	1
308320	Zfp954	mRNA	1	1
308362	Zfp110	mRNA	1	1
308463	Map3k10	mRNA	1	1
308518	Nudt19	mRNA	1	1
308556	Vsig10l	mRNA	1	1
308631	Nhsl1	mRNA	1	1
308739	Rgma	mRNA	1	1
308977	Il21r	mRNA	1	1
309105	B4galnt4	mRNA	1	1
309207	Dagla	mRNA	1	1
309678	Trappc10	mRNA	1	1
309758	Herc4	mRNA	1	1
309911	Qrsl1	mRNA	1	1
309957	Mef2a	mRNA	1	1
310086	Mier3	mRNA	1	1
310132	Osmr	mRNA	1	1
310261	Eif5a2	mRNA	1	1
310448	Igsf10	mRNA	1	1
310640	Fam189b	mRNA	1	1
310667	Cers2	mRNA	1	1
310677	Otud7b	mRNA	1	1
310760	Cttnbp2nl	mRNA	1	1
310838	Bcar3	mRNA	1	1
311030	Stam2	mRNA	1	1
311098	Xirp2	mRNA	1	1
311129	Osbpl6	mRNA	1	1
311266	Qser1	mRNA	1	1
311384	Sema6d	mRNA	1	1
311401	Sppl2a	mRNA	1	1
311423	Slc4a11	mRNA	1	1
311529	Ninl	mRNA	1	1
311715	Tcfl5	mRNA	1	1
311743	Map3k20	mRNA	1	1
311783	Il36rn	mRNA	1	1
311827	Adamtsl2	mRNA	1	1
311880	Gapvd1	mRNA	1	1
311902	Rbm18	mRNA	1	1
311952	Galnt11	mRNA	1	1
312077	Golga3	mRNA	1	1
312777	Etv6	mRNA	1	1
312824	Recql	mRNA	1	1
312912	Prex2	mRNA	1	1
312937	Cyld	mRNA	1	1
313048	Rbbp4	mRNA	1	1
313121	Map3k7	mRNA	1	1
313270	Megf9	mRNA	1	1
313595	RGD1563072	mRNA	1	1
313811	Dnajb5	mRNA	1	1
313878	Galnt14	mRNA	1	1
313922	Asxl2	mRNA	1	1
314157	Fbxo33	mRNA	1	1
314352	Sel1l	mRNA	1	1
314401	Unc79	mRNA	1	1
314472	Tmem179	mRNA	1	1
314634	Plekhj1	mRNA	1	1
314717	Scyl2	mRNA	1	1
314904	Arhgef25	mRNA	1	1
315054	Slc45a4	mRNA	1	1
315174	Scube1	mRNA	1	1
315347	Gtsf1	mRNA	1	1
315617	Sidt2	mRNA	1	1
315645	Pih1d2	mRNA	1	1
315712	Ccdc33	mRNA	1	1
315745	Fem1b	mRNA	1	1
315759	Igdcc3	mRNA	1	1
315763	Mtfmt	mRNA	1	1
315912	Tbc1d8b	mRNA	1	1
315949	Armc8	mRNA	1	1
316009	Plxnb1	mRNA	1	1
316101	Limd1	mRNA	1	1
316123	Gtf2f1	mRNA	1	1
316219	Trerf1	mRNA	1	1
316356	Mfsd9	mRNA	1	1
316406	RGD1306941	mRNA	1	1
316455	Plekhm3	mRNA	1	1
316477	Smarcal1	mRNA	1	1
316561	Sphkap	mRNA	1	1
316573	Dner	mRNA	1	1
316740	Myom1	mRNA	1	1
316916	Clptm1l	mRNA	1	1
317335	Ddx3x	mRNA	1	1
317470	Egfl6	mRNA	1	1
317599	Atp11c	mRNA	1	1
317630	Bloc1s6	mRNA	1	1
360466	Zc3h7a	mRNA	1	1
360551	Bcl6b	mRNA	1	1
360577	Nxn	mRNA	1	1
360595	Rnft1	mRNA	1	1
360596	Msi2	mRNA	1	1
360652	Sdk2	mRNA	1	1
360722	Pdia5	mRNA	1	1
360742	Dgcr2	mRNA	1	1
360773	Sun1	mRNA	1	1
360840	Srgap2	mRNA	1	1
360914	Plac8	mRNA	1	1
361096	Zic2	mRNA	1	1
361178	Tfdp1	mRNA	1	1
361261	Ccny	mRNA	1	1
361309	Paip2	mRNA	1	1
361391	Cbfb	mRNA	1	1
361596	Idh2	mRNA	1	1
361650	Hirip3	mRNA	1	1
361685	Tnfrsf26	mRNA	1	1
361764	Sema4g	mRNA	1	1
361771	Zdhhc6	mRNA	1	1
361812	Pnpla1	mRNA	1	1
361816	Zfand3	mRNA	1	1
361833	Ank3	mRNA	1	1
361839	Ctnna3	mRNA	1	1
361945	Postn	mRNA	1	1
361948	Nbea	mRNA	1	1
361954	Veph1	mRNA	1	1
362018	Sypl2	mRNA	1	1
362029	Agl	mRNA	1	1
362257	Ralgapb	mRNA	1	1
362263	Ptprt	mRNA	1	1
362302	Abcb8	mRNA	1	1
362461	C2cd5	mRNA	1	1
362575	Med8	mRNA	1	1
362594	Meaf6	mRNA	1	1
362728	Polr1f	mRNA	1	1
362782	Cyp46a1	mRNA	1	1
363123	Rab6b	mRNA	1	1
363126	Nphp3	mRNA	1	1
363170	Zkscan7	mRNA	1	1
363229	Slc39a10	mRNA	1	1
363288	Kif1a	mRNA	1	1
363331	Plin4	mRNA	1	1
363445	Usp9x	mRNA	1	1
363520	Irak1	mRNA	1	1
363616	Grap	mRNA	1	1
363629	Cyb5d1	mRNA	1	1
363661	Mrm1	mRNA	1	1
363790	Fbxo40	mRNA	1	1
364148	Kctd8	mRNA	1	1
364410	Kctd9	mRNA	1	1
364601	Micu3	mRNA	1	1
364613	RGD1563097	mRNA	1	1
364681	Rnf144b	mRNA	1	1
364686	Ranbp9	mRNA	1	1
364867	Ticam2	mRNA	1	1
364910	Sall3	mRNA	1	1
364994	Dpep3	mRNA	1	1
365229	RGD1561430	mRNA	1	1
365299	Bnc1	mRNA	1	1
365493	Cacul1	mRNA	1	1
365755	Tbl1xr1	mRNA	1	1
365984	St6galnac5	mRNA	1	1
366016	Nup188	mRNA	1	1
366031	Crb2	mRNA	1	1
366474	Col16a1	mRNA	1	1
366608	Dock4	mRNA	1	1
366889	Zdhhc17	mRNA	1	1
405112	Olr427	mRNA	1	1
405124	Olr1633	mRNA	1	1
405126	Olr1631	mRNA	1	1
405127	Olr1622	mRNA	1	1
405298	Olr109	mRNA	1	1
405325	Olr1635	mRNA	1	1
408223	Usp54	mRNA	1	1
450229	Krt27	mRNA	1	1
494288	Vom1r23	mRNA	1	1
497197	Plcz1	mRNA	1	1
497897	Zfp2	mRNA	1	1
497938	Spem2	mRNA	1	1
497944	Zfp3	mRNA	1	1
497958	Gemin4	mRNA	1	1
498079	Cd96	mRNA	1	1
498102	Gmnc	mRNA	1	1
498129	Tex45	mRNA	1	1
498159	Spry3	mRNA	1	1
498160	Zkscan1	mRNA	1	1
498289	Opn3	mRNA	1	1
498538	Trim35	mRNA	1	1
498741	Mboat1	mRNA	1	1
498949	Phlpp2	mRNA	1	1
498952	Zfp1	mRNA	1	1
499017	Sytl3	mRNA	1	1
499076	Ppp1r12c	mRNA	1	1
499241	Scube2	mRNA	1	1
499507	Fam151b	mRNA	1	1
499891	RGD1565616	mRNA	1	1
499924	Bpifb3	mRNA	1	1
499929	Tgif2	mRNA	1	1
499941	Dbndd2	mRNA	1	1
500000	Cldn12	mRNA	1	1
500036	Ppp1r3a	mRNA	1	1
500046	Cped1	mRNA	1	1
500054	Pot1	mRNA	1	1
500092	Moxd2	mRNA	1	1
500110	Zfp467	mRNA	1	1
500863	Rspo2	mRNA	1	1
501174	Pid1	mRNA	1	1
502020	Lrch1	mRNA	1	1
502711	RGD1561560	mRNA	1	1
50558	Npepps	mRNA	1	1
54133	Pdlim1	mRNA	1	1
54234	Cacna1e	mRNA	1	1
54251	Flt1	mRNA	1	1
54283	Pfkfb4	mRNA	1	1
54318	Eif2s1	mRNA	1	1
56064	Nptn	mRNA	1	1
56768	Pclo	mRNA	1	1
57025	Adam15	mRNA	1	1
58834	Dlc1	mRNA	1	1
58959	Crhr1	mRNA	1	1
59085	Asl	mRNA	1	1
59106	Ltbp2	mRNA	1	1
59319	Ambra1	mRNA	1	1
60433	Rfng	mRNA	1	1
60670	Fut4	mRNA	1	1
613226	Slc6a17	mRNA	1	1
63837	Tagln3	mRNA	1	1
63878	Stc2	mRNA	1	1
64027	Bspry	mRNA	1	1
64036	Cd55	mRNA	1	1
64055	Guca2b	mRNA	1	1
64086	Csnk1g1	mRNA	1	1
64316	Srpx	mRNA	1	1
64553	Akap6	mRNA	1	1
64559	Slc22a23	mRNA	1	1
64635	Snd1	mRNA	1	1
64664	Arl3	mRNA	1	1
64828	B4galnt1	mRNA	1	1
65028	Dnaja1	mRNA	1	1
65037	Mertk	mRNA	1	1
65165	Tmed2	mRNA	1	1
65168	Scamp2	mRNA	1	1
65276	Nmur1	mRNA	1	1
654482	Cfap300	mRNA	1	1
679135	Slc25a53	mRNA	1	1
679693	Med12	mRNA	1	1
679811	Tmem131l	mRNA	1	1
679869	Tcf7l2	mRNA	1	1
679906	Trpm7	mRNA	1	1
680229	Sgcb	mRNA	1	1
680424	Pex10	mRNA	1	1
680913	LOC680913	mRNA	1	1
681234	Dbr1	mRNA	1	1
685045	Abracl	mRNA	1	1
685184	LOC685184	mRNA	1	1
685781	Ddr2	mRNA	1	1
685879	Jazf1	mRNA	1	1
686117	Meis1	mRNA	1	1
687358	Tvp23b	mRNA	1	1
687739	Naif1	mRNA	1	1
688811	Slc25a28	mRNA	1	1
688951	Cd209c	mRNA	1	1
689008	Fbn2	mRNA	1	1
689054	Lin28b	mRNA	1	1
689118	Septin14	mRNA	1	1
689462	Cnbd1	mRNA	1	1
689779	Tctn2	mRNA	1	1
690020	LOC690020	mRNA	1	1
690419	Zfp709l1	mRNA	1	1
690442	Tmem116	mRNA	1	1
690752	Med12l	mRNA	1	1
691352	LOC691352	mRNA	1	1
78958	Bcam	mRNA	1	1
79208	Epha5	mRNA	1	1
79213	Slc6a11	mRNA	1	1
79248	Abca2	mRNA	1	1
79429	Pdgfc	mRNA	1	1
79433	Myh10	mRNA	1	1
79462	Txn2	mRNA	1	1
81507	Bmpr1a	mRNA	1	1
81522	Mtr	mRNA	1	1
81526	Ccn3	mRNA	1	1
81646	Creb1	mRNA	1	1
81733	Nell1	mRNA	1	1
81750	Pros1	mRNA	1	1
81775	Rps21	mRNA	1	1
81801	Stc1	mRNA	1	1
81812	Thra	mRNA	1	1
83470	Bmp1	mRNA	1	1
83507	Parg	mRNA	1	1
83585	Gda	mRNA	1	1
83614	Pias3	mRNA	1	1
83616	Trim3	mRNA	1	1
83727	Fbn1	mRNA	1	1
83836	Nde1	mRNA	1	1
83838	Ltbp3	mRNA	1	1
84022	Ghsr	mRNA	1	1
84351	Ikbkb	mRNA	1	1
84394	Dcx	mRNA	1	1
84470	Gnpat	mRNA	1	1
84475	Cxcr3	mRNA	1	1
84580	Hdac5	mRNA	1	1
84590	Rab27b	mRNA	1	1
85264	Abcg1	mRNA	1	1
89842	Mbtps1	mRNA	1	1
Down-regulated miRNAs and targeting mRNAs
Gene ID	Gene Symbol	Type	target_total	target_rno-miR-3556a	target_novel-rno-miR297-3p	target_rno-miR-323-5p	target_rno-miR-425-3p
312846	Rassf8	mRNA	4	1	1	1	1
114587	Dlk1	mRNA	3	0	1	1	1
117028	Bin1	mRNA	3	0	1	1	1
191573	Grin3a	mRNA	3	0	1	1	1
24212	Atp1a2	mRNA	3	0	1	1	1
24586	Ncam1	mRNA	3	1	1	1	0
246296	Lrrc15	mRNA	3	1	1	1	0
24781	Slc4a3	mRNA	3	0	1	1	1
24896	Gnas	mRNA	3	0	1	1	1
24914	Lox	mRNA	3	1	1	1	0
25095	Ampd3	mRNA	3	1	1	1	0
25356	Cntn2	mRNA	3	1	1	1	0
25546	Shox2	mRNA	3	0	1	1	1
25549	Slc18a2	mRNA	3	0	1	1	1
25744	Nf2	mRNA	3	0	1	1	1
266777	Nptx1	mRNA	3	0	1	1	1
289080	Rgl1	mRNA	3	1	1	1	0
289175	Slc19a2	mRNA	3	1	1	1	0
289712	Evc	mRNA	3	0	1	1	1
289754	Xbp1	mRNA	3	0	1	1	1
29138	Bsn	mRNA	3	0	1	1	1
292126	Habp2	mRNA	3	0	1	1	1
292584	Fiz1	mRNA	3	0	1	1	1
292622	Bicra	mRNA	3	1	1	1	0
292820	Zfp536	mRNA	3	0	1	1	1
293004	Adamts17	mRNA	3	0	1	1	1
293514	Bcl7c	mRNA	3	1	1	1	0
294014	Cnnm2	mRNA	3	1	1	1	0
294744	Gpx8	mRNA	3	1	1	1	0
29476	Glg1	mRNA	3	0	1	1	1
296911	ST7	mRNA	3	0	1	1	1
296935	Lmod2	mRNA	3	0	1	1	1
297480	Foxp1	mRNA	3	0	1	1	1
299199	Ylpm1	mRNA	3	0	1	1	1
300644	Gramd1b	mRNA	3	0	1	1	1
301285	Tfap2b	mRNA	3	0	1	1	1
301333	Ptpn18	mRNA	3	0	1	1	1
303407	Gdpd1	mRNA	3	1	1	1	0
303798	Arvcf	mRNA	3	0	1	1	1
304569	Ep400	mRNA	3	0	1	1	1
305482	Mtmr3	mRNA	3	1	1	1	0
306459	Stox2	mRNA	3	0	1	1	1
307940	Disc1	mRNA	3	1	1	1	0
308493	Clip3	mRNA	3	1	1	1	0
309659	Mdga1	mRNA	3	0	1	1	1
310097	Snx18	mRNA	3	0	1	1	1
310695	Kirrel1	mRNA	3	0	1	1	1
310849	Sgms2	mRNA	3	1	1	1	0
311093	Csrnp3	mRNA	3	1	1	1	0
311209	Tp53i11	mRNA	3	1	1	1	0
311545	Hm13	mRNA	3	1	1	1	0
312195	Nrf1	mRNA	3	1	1	1	0
314245	Zbtb25	mRNA	3	0	1	1	1
314249	Plekhg3	mRNA	3	0	1	1	1
314856	Mdm2	mRNA	3	0	1	1	1
315294	Wnt10b	mRNA	3	1	1	1	0
315658	Zc3h12c	mRNA	3	1	1	1	0
315879	Adamts7	mRNA	3	0	1	1	1
353256	Gtf2i	mRNA	3	0	1	1	1
361789	Atat1	mRNA	3	0	1	1	1
362278	Peds1	mRNA	3	1	1	1	0
362280	Tfap2c	mRNA	3	0	1	1	1
362283	Stx16	mRNA	3	0	1	1	1
362286	Dido1	mRNA	3	0	1	1	1
362391	Mxd1	mRNA	3	0	1	1	1
362530	Akna	mRNA	3	1	1	1	0
362567	Pomgnt1	mRNA	3	0	1	1	1
362650	Fblim1	mRNA	3	0	1	1	1
362891	Os9	mRNA	3	0	1	1	1
363005	Pcbp2	mRNA	3	1	1	1	0
365367	Cd19	mRNA	3	0	1	1	1
365657	Marveld2	mRNA	3	0	1	1	1
366262	Rbm38	mRNA	3	0	1	1	1
366489	Sh2d5	mRNA	3	0	1	1	1
498112	Yeats2	mRNA	3	1	1	0	1
498823	Ankrd29	mRNA	3	1	1	1	0
498987	Tmem200a	mRNA	3	0	1	1	1
499973	Atg9b	mRNA	3	0	1	1	1
500200	Atoh8	mRNA	3	0	1	1	1
500526	Mknk1	mRNA	3	0	1	1	1
501129	Tmem182	mRNA	3	1	1	1	0
502916	Rerg	mRNA	3	0	1	1	1
56083	Tgm2	mRNA	3	0	1	1	1
60669	Cmklr1	mRNA	3	0	1	1	1
63885	Pde10a	mRNA	3	1	1	1	0
64832	Cplx1	mRNA	3	0	1	1	1
65040	Dlgap1	mRNA	3	1	1	1	0
65277	Vti1a	mRNA	3	1	1	1	0
685244	Iqsec2	mRNA	3	1	1	1	0
690130	Rhof	mRNA	3	0	1	1	1
79213	Slc6a11	mRNA	3	0	1	1	1
81812	Thra	mRNA	3	0	1	1	1
83516	Ppargc1a	mRNA	3	0	1	1	1
83785	Vegfa	mRNA	3	0	1	1	1
85471	Gata3	mRNA	3	0	1	1	1
100125374	Adat3	mRNA	2	0	1	1	0
100125378	Nudcd3	mRNA	2	0	1	1	0
100147704	Usp43	mRNA	2	0	1	1	0
100169747	Phykpl	mRNA	2	0	1	1	0
100196907	Tmem59	mRNA	2	0	1	1	0
100322897	Prr30	mRNA	2	0	1	1	0
100359562	Mroh6	mRNA	2	0	1	1	0
100359680	Lpcat2	mRNA	2	0	1	1	0
100359916	LOC100359916	mRNA	2	0	1	1	0
100359930	LOC100359930	mRNA	2	0	1	1	0
100360334	Fhod3	mRNA	2	0	1	1	0
100360412	Dnajc1	mRNA	2	0	1	1	0
100360457	Fmn2	mRNA	2	0	1	1	0
100360518	Hsh2d	mRNA	2	0	1	1	0
100361134	Shisa9	mRNA	2	0	1	1	0
100361272	Ankub1	mRNA	2	0	1	1	0
100361294	Tyk2	mRNA	2	0	1	1	0
100361376	Kank2	mRNA	2	0	1	1	0
100361389	Fam171a2	mRNA	2	0	1	1	0
100361417	Tbcd	mRNA	2	0	1	1	0
100361633	Cd300ld	mRNA	2	0	1	1	0
100361818	Nfatc1	mRNA	2	0	1	1	0
100361907	LOC100361907	mRNA	2	0	1	1	0
100361923	Ikzf4	mRNA	2	0	1	1	0
100362155	Cyhr1	mRNA	2	0	1	1	0
100362241	Plekhg6	mRNA	2	0	1	1	0
100362346	Mta3	mRNA	2	0	1	1	0
100362785	Ankdd1a	mRNA	2	0	1	1	0
100363535	LOC100363535	mRNA	2	0	1	1	0
100364984	Rab37	mRNA	2	0	1	1	0
100365370	Ctdsp2	mRNA	2	0	1	1	0
100365450	LOC100365450	mRNA	2	0	1	1	0
100909537	Iqck	mRNA	2	0	1	1	0
100909657	Zfp239	mRNA	2	0	1	1	0
100910047	Gfy	mRNA	2	0	1	1	0
100910460	Ccdc180	mRNA	2	0	0	1	1
100910508	Zfp41	mRNA	2	0	1	1	0
100910536	Elfn2	mRNA	2	0	1	1	0
100910621	LOC100910621	mRNA	2	0	1	1	0
100910839	Luzp2	mRNA	2	0	1	1	0
100910872	Naa80	mRNA	2	0	1	1	0
100911432	LOC100911432	mRNA	2	0	1	1	0
100911668	LOC100911668	mRNA	2	0	1	1	0
100911796	LOC100911796	mRNA	2	0	1	1	0
100912115	Mia2	mRNA	2	0	1	1	0
100912521	Nmrk2	mRNA	2	0	1	1	0
102547294	Iqcn	mRNA	2	0	1	1	0
102547753	LOC102547753	mRNA	2	0	1	1	0
102548778	Parp10	mRNA	2	0	1	1	0
102549716	LOC102549716	mRNA	2	0	1	1	0
102551034	Crocc2	mRNA	2	0	1	1	0
102551403	Ankfn1	mRNA	2	0	1	1	0
102551660	Eml3	mRNA	2	0	1	1	0
102552000	LOC102552000	mRNA	2	0	1	1	0
102552055	Angptl7	mRNA	2	0	1	1	0
102552920	Armcx5	mRNA	2	0	1	1	0
102554106	LOC102554106	mRNA	2	0	1	0	1
102554746	LOC102554746	mRNA	2	0	1	1	0
102555023	LOC102555023	mRNA	2	0	1	1	0
102555329	LOC102555329	mRNA	2	0	1	1	0
102556681	LOC102556681	mRNA	2	0	1	1	0
103689991	Ect2l	mRNA	2	0	1	1	0
103690045	NEWGENE_1310139	mRNA	2	0	1	1	0
103690123	Hoxa2	mRNA	2	0	1	0	1
103690132	Hoxa1	mRNA	2	0	1	1	0
103690203	Znf48	mRNA	2	0	1	1	0
103691072	LOC103691072	mRNA	2	0	1	1	0
103691095	Wdr87l	mRNA	2	0	1	1	0
103692036	LOC103692036	mRNA	2	0	1	1	0
103692048	Pttg1ip2	mRNA	2	0	0	1	1
103692755	LOC103692755	mRNA	2	0	1	1	0
103693432	Ptges3l	mRNA	2	0	1	1	0
108348076	Ksr1	mRNA	2	0	1	1	0
108348102	LOC108348102	mRNA	2	0	1	1	0
108351606	LOC108351606	mRNA	2	0	1	1	0
112400	Nrg1	mRNA	2	0	1	1	0
113907	Sbk1	mRNA	2	0	1	1	0
113918	Slc6a20	mRNA	2	0	1	1	0
113927	Csnk1a1	mRNA	2	0	1	1	0
113960	Cdc42bpb	mRNA	2	0	1	1	0
113975	Pom121	mRNA	2	0	1	1	0
114028	Ctnnd2	mRNA	2	0	1	1	0
114029	Megf8	mRNA	2	0	1	1	0
114089	Inpp5e	mRNA	2	0	1	1	0
114090	Egr2	mRNA	2	0	1	1	0
114102	Cdh23	mRNA	2	0	1	1	0
114110	Flt4	mRNA	2	0	1	1	0
114116	Cdc42bpa	mRNA	2	0	1	1	0
114120	Gng12	mRNA	2	1	1	0	0
114122	Vcan	mRNA	2	0	1	1	0
114123	Sardh	mRNA	2	0	1	1	0
114213	Rax	mRNA	2	0	1	0	1
114216	S100a3	mRNA	2	0	1	1	0
114481	Dnajc14	mRNA	2	0	1	1	0
114489	Dag1	mRNA	2	0	1	1	0
114490	Cited2	mRNA	2	0	0	1	1
114500	Gbx2	mRNA	2	0	1	1	0
114506	Ankh	mRNA	2	0	1	1	0
114554	Pi4k2a	mRNA	2	0	1	0	1
114559	Arhgef7	mRNA	2	0	1	1	0
114561	Pitpnb	mRNA	2	0	1	1	0
114633	Plce1	mRNA	2	0	1	1	0
114636	Zyx	mRNA	2	0	1	1	0
114638	Hps1	mRNA	2	0	1	1	0
114766	Phb2	mRNA	2	0	1	1	0
114862	Cacna1h	mRNA	2	0	1	1	0
114901	Sorbs2	mRNA	2	0	1	1	0
115769	Tjp2	mRNA	2	0	1	1	0
116477	Wnk1	mRNA	2	0	1	1	0
116502	Bak1	mRNA	2	0	1	1	0
116508	Nrxn3	mRNA	2	0	1	1	0
116549	Csnk2a1	mRNA	2	0	1	1	0
116560	Kcnj9	mRNA	2	0	1	1	0
116590	Mapk1	mRNA	2	0	1	1	0
116593	Upb1	mRNA	2	0	1	1	0
116595	Nrxn2	mRNA	2	0	1	1	0
116657	Cplx2	mRNA	2	0	1	1	0
116664	Atp6v1f	mRNA	2	1	1	0	0
116665	Rere	mRNA	2	0	1	1	0
116669	Vwf	mRNA	2	0	1	1	0
116673	Sdc3	mRNA	2	0	1	1	0
116680	Ptpru	mRNA	2	0	1	1	0
116681	Dlgap2	mRNA	2	0	1	1	0
116690	Nfasc	mRNA	2	0	1	1	0
116691	Cyth1	mRNA	2	0	1	1	0
116694	Capn9	mRNA	2	0	1	1	0
116698	Trim28	mRNA	2	0	1	1	0
116719	Acacb	mRNA	2	0	1	1	0
116721	Abcc5	mRNA	2	0	1	1	0
116745	Kcnh6	mRNA	2	0	1	1	0
116782	Pcdhgc3	mRNA	2	0	1	1	0
116839	Rims2	mRNA	2	0	1	1	0
116996	Il16	mRNA	2	0	1	1	0
117018	Kcnh2	mRNA	2	0	1	1	0
117020	Mcf2l	mRNA	2	0	1	1	0
117023	Kcns1	mRNA	2	0	1	0	1
117024	Crym	mRNA	2	0	1	1	0
117052	Kcnj12	mRNA	2	0	1	1	0
117058	Pou2f2	mRNA	2	0	1	1	0
117061	Mmp10	mRNA	2	0	1	0	1
117062	Hmga1	mRNA	2	0	1	1	0
117097	Gpr50	mRNA	2	0	1	1	0
117099	Bdh1	mRNA	2	0	1	1	0
117101	Kcnc3	mRNA	2	0	1	1	0
117107	Zbtb7a	mRNA	2	0	1	1	0
117152	Cand1	mRNA	2	0	1	1	0
117242	Tenm2	mRNA	2	0	1	1	0
117251	Dnah9	mRNA	2	0	1	1	0
117252	Dnah10	mRNA	2	0	1	1	0
117257	Gpr176	mRNA	2	0	1	1	0
117265	Pex6	mRNA	2	0	1	1	0
117267	Slc26a2	mRNA	2	0	1	1	0
117269	Rps6ka2	mRNA	2	0	1	1	0
117276	Pfkfb3	mRNA	2	0	1	1	0
117279	Cflar	mRNA	2	0	1	1	0
117282	Hnrnpk	mRNA	2	0	1	1	0
117513	Sec22a	mRNA	2	0	1	1	0
117514	Txnip	mRNA	2	0	1	0	1
117539	Il10ra	mRNA	2	0	1	1	0
117558	Mylk2	mRNA	2	0	1	1	0
117560	Klf9	mRNA	2	0	1	1	0
117855	Sf1	mRNA	2	0	1	1	0
120093091	LOC120093091	mRNA	2	0	1	1	0
120093163	LOC120093163	mRNA	2	0	0	1	1
120093537	LOC120093537	mRNA	2	0	1	1	0
120094123	LOC120094123	mRNA	2	0	1	1	0
120094289	LOC120094289	mRNA	2	0	1	1	0
120094305	C8H3orf86	mRNA	2	0	1	1	0
120095229	LOC120095229	mRNA	2	0	1	1	0
120095283	LOC120095283	mRNA	2	0	1	1	0
120096223	LOC120096223	mRNA	2	0	1	1	0
120096689	LOC120096689	mRNA	2	0	1	1	0
120096908	LOC120096908	mRNA	2	0	1	1	0
120098328	LOC120098328	mRNA	2	0	1	1	0
120100659	LOC120100659	mRNA	2	0	1	1	0
120102971	LOC120102971	mRNA	2	0	1	1	0
120103584	LOC120103584	mRNA	2	0	1	1	0
120103588	LOC120103588	mRNA	2	0	1	1	0
140433	Lama5	mRNA	2	0	1	1	0
140448	Slc8a3	mRNA	2	0	1	1	0
140568	Chst10	mRNA	2	0	1	1	0
140583	Chek1	mRNA	2	0	1	1	0
140589	Gli1	mRNA	2	0	1	1	0
140591	Ppfia3	mRNA	2	0	1	1	0
140595	Gpr83	mRNA	2	0	1	1	0
140607	Pip4k2c	mRNA	2	0	1	1	0
140665	Rab3d	mRNA	2	1	1	0	0
140671	Phkg2	mRNA	2	0	1	1	0
140725	Cacng4	mRNA	2	0	1	1	0
140728	Cacng7	mRNA	2	0	1	1	0
140860	Slco2b1	mRNA	2	0	1	1	0
140898	Arhgef5	mRNA	2	0	1	1	0
140915	Slco3a1	mRNA	2	0	1	1	0
140926	Daxx	mRNA	2	0	1	1	0
140929	Pde7b	mRNA	2	0	1	1	0
140940	Arf3	mRNA	2	0	1	1	0
155205	Slc36a1	mRNA	2	0	1	1	0
170501	Galnt10	mRNA	2	0	1	1	0
170567	Slc38a1	mRNA	2	0	1	1	0
170582	Fgf19	mRNA	2	0	1	1	0
170668	Rasgrp4	mRNA	2	0	1	1	0
170739	Kcnh7	mRNA	2	0	1	1	0
170751	Xpnpep1	mRNA	2	0	1	0	1
170818	Icmt	mRNA	2	0	1	0	1
170900	Rbm14	mRNA	2	0	1	1	0
170905	Lfng	mRNA	2	0	1	1	0
170907	Serinc5	mRNA	2	0	1	1	0
170926	Cysltr2	mRNA	2	0	1	1	0
170933	Syf2	mRNA	2	0	1	0	1
170944	Dkc1	mRNA	2	0	0	1	1
170945	Chrna2	mRNA	2	1	1	0	0
170956	Ythdc1	mRNA	2	0	1	1	0
171039	Rph3a	mRNA	2	0	1	1	0
171046	Tcf3	mRNA	2	0	1	1	0
171063	Gtf3c1	mRNA	2	0	1	1	0
171068	Pou2f1	mRNA	2	0	1	1	0
171073	Hdgfl2	mRNA	2	0	1	1	0
171085	Pcsk4	mRNA	2	0	1	1	0
171091	Zbp1	mRNA	2	0	1	1	0
171093	Shank2	mRNA	2	0	1	1	0
171112	Wfdc1	mRNA	2	0	1	1	0
171114	Ndrg2	mRNA	2	0	1	1	0
171119	Dscam	mRNA	2	0	1	1	0
171123	Rph3al	mRNA	2	0	1	1	0
171124	Mms19	mRNA	2	0	1	1	0
171140	Camk2g	mRNA	2	0	1	1	0
171146	Kcnh5	mRNA	2	0	1	1	0
171297	Nlgn3	mRNA	2	0	1	1	0
171299	Foxd1	mRNA	2	0	1	1	0
171333	Il12rb1	mRNA	2	0	1	1	0
171373	Slc12a5	mRNA	2	0	1	1	0
171380	Cyp2t1	mRNA	2	0	0	1	1
171414	Pmfbp1	mRNA	2	0	1	1	0
171434	Phldb1	mRNA	2	0	1	1	0
171452	Rab3il1	mRNA	2	0	1	1	0
171496	Atp2c2	mRNA	2	0	1	1	0
171522	Cyp2d4	mRNA	2	0	1	1	0
171563	Nav2	mRNA	2	0	1	1	0
171572	Ttl	mRNA	2	0	1	1	0
171574	Dnm3	mRNA	2	0	1	1	0
191572	Ahnak	mRNA	2	0	1	0	1
192109	Pou3f3	mRNA	2	0	1	1	0
192117	Syngap1	mRNA	2	0	1	1	0
192152	Tgoln2	mRNA	2	0	1	1	0
192154	Hip1	mRNA	2	0	1	1	0
192178	Tnrc6b	mRNA	2	0	1	1	0
192183	Nectin1	mRNA	2	0	1	1	0
192211	Prom2	mRNA	2	0	1	1	0
192226	Cand2	mRNA	2	0	1	1	0
192245	Hspb6	mRNA	2	0	1	1	0
192259	Plb1	mRNA	2	0	1	1	0
192274	Foxe1	mRNA	2	0	1	1	0
192276	Coro7	mRNA	2	0	1	1	0
24159	Acly	mRNA	2	0	1	1	0
24167	Adcyap1r1	mRNA	2	0	1	1	0
24171	Add2	mRNA	2	0	1	1	0
24173	Adra1b	mRNA	2	0	1	1	0
24174	Adra2b	mRNA	2	0	1	1	0
24185	Akt1	mRNA	2	0	1	1	0
24223	B2m	mRNA	2	0	1	1	0
24224	Bcl2	mRNA	2	0	1	1	0
24239	Cacna1c	mRNA	2	0	1	1	0
24245	Camk2b	mRNA	2	0	1	1	0
24246	Camk2d	mRNA	2	0	1	1	0
24247	Casr	mRNA	2	0	1	1	0
24248	Cat	mRNA	2	0	1	1	0
24250	Cbs	mRNA	2	0	1	1	0
24252	Cebpa	mRNA	2	0	1	1	0
24264	Ckb	mRNA	2	0	1	1	0
24267	Comt	mRNA	2	0	1	1	0
24311	Ddc	mRNA	2	1	0	1	0
24337	Erbb2	mRNA	2	0	1	1	0
24361	Fancc	mRNA	2	0	1	1	0
24377	G6pd	mRNA	2	0	1	1	0
24383	Gapdh	mRNA	2	0	1	1	0
24387	Gfap	mRNA	2	0	1	1	0
24388	Gfi1	mRNA	2	0	1	1	0
24401	Got1	mRNA	2	0	1	1	0
24406	Grik4	mRNA	2	0	1	1	0
24408	Grin1	mRNA	2	0	1	1	0
24410	Grin2b	mRNA	2	0	1	1	0
24412	Grin2d	mRNA	2	0	1	1	0
24413	Nr3c1	mRNA	2	0	1	1	0
24414	Grm1	mRNA	2	0	1	1	0
24415	Grm2	mRNA	2	0	1	1	0
24434	Gusb	mRNA	2	0	0	1	1
24459	Hoxc4	mRNA	2	0	1	1	0
24471	Hspb1	mRNA	2	0	0	1	1
24477	Ibsp	mRNA	2	0	1	1	0
24499	Il6r	mRNA	2	0	1	1	0
24504	Inha	mRNA	2	0	1	1	0
24518	Jund	mRNA	2	0	1	1	0
24582	Myh11	mRNA	2	0	1	1	0
24591	Neu1	mRNA	2	0	1	1	0
245953	Tmem37	mRNA	2	0	1	1	0
245955	Lgals3bp	mRNA	2	1	1	0	0
245956	Scn3b	mRNA	2	0	1	1	0
24596	Ngfr	mRNA	2	0	1	1	0
24599	Nos2	mRNA	2	0	1	1	0
24603	Npr1	mRNA	2	0	1	1	0
24611	Gnal	mRNA	2	0	1	1	0
246116	Ptpn4	mRNA	2	0	1	1	0
246142	Bmf	mRNA	2	0	1	1	0
246153	Kcnc2	mRNA	2	0	1	1	0
24616	Pah	mRNA	2	0	0	1	1
246212	Sipa1l1	mRNA	2	0	1	1	0
246246	Pnpla7	mRNA	2	0	1	1	0
24626	Pde4b	mRNA	2	0	1	1	0
246297	Myocd	mRNA	2	0	1	1	0
246302	Pcyox1	mRNA	2	0	1	1	0
246324	Rab31	mRNA	2	0	1	1	0
246325	Kcnh8	mRNA	2	0	1	1	0
246331	Nrp1	mRNA	2	0	1	1	0
24650	Pkd1	mRNA	2	0	1	1	0
24654	Plcb1	mRNA	2	0	1	1	0
24687	Prp15	mRNA	2	0	1	1	0
24689	Prps2	mRNA	2	0	1	1	0
24705	Rara	mRNA	2	0	1	1	0
24711	Rbp3	mRNA	2	0	1	1	0
24716	Ret	mRNA	2	0	1	1	0
24717	Rho	mRNA	2	0	1	1	0
24718	Reln	mRNA	2	0	1	1	0
24782	Slc9a1	mRNA	2	0	1	1	0
24783	Slc9a2	mRNA	2	0	1	1	0
24805	Syt2	mRNA	2	0	1	1	0
24816	Tbxa2r	mRNA	2	0	1	1	0
24817	Hnf1a	mRNA	2	0	1	1	0
24827	Tgfa	mRNA	2	0	1	1	0
24832	Thy1	mRNA	2	0	1	0	1
24837	Tnnt2	mRNA	2	0	1	1	0
24856	Ttr	mRNA	2	0	1	1	0
24867	Smr3b	mRNA	2	0	1	1	0
24881	Wnt1	mRNA	2	0	1	1	0
24883	Wt1	mRNA	2	0	1	1	0
24888	Bcl2l1	mRNA	2	0	1	1	0
24890	Esr1	mRNA	2	0	1	1	0
24907	Dmd	mRNA	2	0	1	1	0
24922	Gabrb3	mRNA	2	0	1	1	0
24929	Ptger3	mRNA	2	0	1	1	0
24941	Atp7a	mRNA	2	0	1	1	0
24948	Fmr1	mRNA	2	0	1	0	1
24954	Insr	mRNA	2	0	1	1	0
25009	Vars1	mRNA	2	0	1	1	0
25017	Myo5a	mRNA	2	0	1	1	0
25023	Prkcb	mRNA	2	0	1	1	0
25027	Slc16a1	mRNA	2	0	1	1	0
25037	Mobp	mRNA	2	0	1	1	0
25043	Eln	mRNA	2	0	1	1	0
25046	Pigr	mRNA	2	0	1	1	0
25049	Atxn1	mRNA	2	0	1	1	0
25050	Camk4	mRNA	2	0	1	1	0
25056	Rbp1	mRNA	2	0	1	1	0
25084	Il4r	mRNA	2	0	1	1	0
25085	Th	mRNA	2	0	1	1	0
25121	Pcsk2	mRNA	2	0	1	1	0
25124	Stat1	mRNA	2	0	1	1	0
25125	Stat3	mRNA	2	0	1	1	0
25129	Egr4	mRNA	2	0	0	1	1
25136	Gfra2	mRNA	2	0	1	1	0
25148	Egr3	mRNA	2	0	1	1	0
25149	Esr2	mRNA	2	0	1	1	0
25155	Syk	mRNA	2	0	1	1	0
25157	Plagl1	mRNA	2	0	1	1	0
25172	Gata1	mRNA	2	0	1	1	0
25179	Idh3g	mRNA	2	0	1	1	0
25183	Gdi1	mRNA	2	0	1	1	0
25186	Efnb1	mRNA	2	0	1	1	0
25197	St6gal1	mRNA	2	0	1	1	0
25217	Tapbp	mRNA	2	0	1	0	1
25227	Arsb	mRNA	2	0	1	0	1
25233	Akt2	mRNA	2	0	1	1	0
25236	Gpc3	mRNA	2	0	1	1	0
25241	Aqp5	mRNA	2	0	1	1	0
25243	Arnt2	mRNA	2	0	1	1	0
25247	Nsg1	mRNA	2	0	1	1	0
25255	Dyrk1a	mRNA	2	1	1	0	0
25262	Itpr1	mRNA	2	1	1	0	0
25271	Rxra	mRNA	2	0	1	1	0
25272	Mapk10	mRNA	2	0	1	1	0
25275	Cnp	mRNA	2	0	1	1	0
25280	St8sia1	mRNA	2	0	1	1	0
25283	Gclc	mRNA	2	0	1	1	0
25285	Igfbp5	mRNA	2	0	1	1	0
252882	Mamdc4	mRNA	2	0	1	1	0
252919	Slc38a3	mRNA	2	0	1	1	0
252929	Ctsz	mRNA	2	0	1	1	0
252939	Gpr37l1	mRNA	2	0	1	1	0
25297	Cacnb3	mRNA	2	0	1	1	0
25301	Cebpg	mRNA	2	0	1	1	0
25312	Dmp1	mRNA	2	0	1	1	0
25327	Kcnc1	mRNA	2	0	1	1	0
25330	Lipe	mRNA	2	0	1	1	0
25342	Oxtr	mRNA	2	0	1	0	1
25366	Acvr2b	mRNA	2	0	1	1	0
25367	Adarb1	mRNA	2	0	1	1	0
25387	Arrb1	mRNA	2	0	1	1	0
25398	Cacna1a	mRNA	2	0	1	1	0
25408	Cd80	mRNA	2	0	1	1	0
25409	Cdh6	mRNA	2	0	1	1	0
25435	Eef2k	mRNA	2	0	1	1	0
25444	Fgf9	mRNA	2	0	1	1	0
25445	Fosl1	mRNA	2	1	1	0	0
25454	Gfra1	mRNA	2	0	1	1	0
25464	Icam1	mRNA	2	0	1	1	0
25470	Kcna5	mRNA	2	0	1	1	0
25473	Lamb2	mRNA	2	0	1	1	0
25483	Msx2	mRNA	2	0	1	1	0
25484	Myo1e	mRNA	2	0	1	1	0
25496	Notch1	mRNA	2	0	1	1	0
25507	Pcsk6	mRNA	2	0	1	1	0
25509	Pax6	mRNA	2	0	1	0	1
25528	Sirpa	mRNA	2	0	1	1	0
25551	Slc2a3	mRNA	2	0	1	1	0
25567	Tnr	mRNA	2	0	1	1	0
25573	Ube2i	mRNA	2	0	1	1	0
25595	Map2	mRNA	2	0	1	1	0
25600	Utrn	mRNA	2	0	1	1	0
25608	Lep	mRNA	2	0	1	1	0
25613	Ptprz1	mRNA	2	0	0	1	1
25617	Hspa5	mRNA	2	0	1	1	0
25621	Cd81	mRNA	2	0	1	1	0
25628	Nkx2-1	mRNA	2	0	1	1	0
25629	Plin1	mRNA	2	0	1	1	0
25638	Pde4a	mRNA	2	0	1	1	0
25639	Fkbp1a	mRNA	2	0	1	0	1
25640	Hnf1b	mRNA	2	0	1	1	0
25644	Bmp6	mRNA	2	0	1	1	0
25645	Adrb3	mRNA	2	0	1	1	0
25648	Slc7a1	mRNA	2	0	1	1	0
25655	Gja4	mRNA	2	0	0	1	1
25660	Cd28	mRNA	2	0	1	1	0
25665	Scn5a	mRNA	2	0	1	1	0
25672	Nr3c2	mRNA	2	0	1	1	0
25678	Ddr1	mRNA	2	0	1	1	0
25682	Ppard	mRNA	2	0	1	1	0
25718	Igf1r	mRNA	2	0	1	1	0
25724	Itgb4	mRNA	2	0	1	1	0
25725	Prkar1a	mRNA	2	1	1	0	0
25731	Syt3	mRNA	2	0	1	1	0
25740	Gnaz	mRNA	2	0	1	1	0
25745	Myh9	mRNA	2	0	1	1	0
25749	Clcn5	mRNA	2	0	1	1	0
25750	Maob	mRNA	2	0	1	1	0
25751	Dnm2	mRNA	2	0	1	1	0
257647	Slc35a4	mRNA	2	0	1	1	0
257648	Cacna1b	mRNA	2	0	1	1	0
257649	Cenpf	mRNA	2	0	1	1	0
259237	Dock9	mRNA	2	0	1	1	0
259242	Wipf3	mRNA	2	0	1	1	0
259248	Slc16a2	mRNA	2	0	1	1	0
260323	Snx27	mRNA	2	0	1	1	0
260327	Fndc5	mRNA	2	0	1	1	0
266611	Ptpn9	mRNA	2	0	1	1	0
266668	Grina	mRNA	2	0	1	1	0
266680	St18	mRNA	2	0	1	1	0
266734	Npas4	mRNA	2	0	1	1	0
266769	Gpr3	mRNA	2	0	1	1	0
266770	Soat2	mRNA	2	0	1	1	0
266805	Has3	mRNA	2	0	1	1	0
266806	Erc1	mRNA	2	0	1	1	0
266807	Duox1	mRNA	2	0	1	1	0
266976	Rims4	mRNA	2	0	1	1	0
27080	Hbp1	mRNA	2	0	1	1	0
282546	Arid1b	mRNA	2	0	1	1	0
286897	Dpy30	mRNA	2	0	1	1	0
286908	Pdlim7	mRNA	2	0	1	1	0
286923	Dlgap3	mRNA	2	0	1	1	0
286974	Chst15	mRNA	2	0	1	1	0
286993	Taok1	mRNA	2	1	1	0	0
286998	Zfand4	mRNA	2	0	1	1	0
287044	Clec16a	mRNA	2	0	1	1	0
287060	Sec14l5	mRNA	2	0	1	1	0
287148	Rpusd1	mRNA	2	0	1	1	0
287275	Sec24a	mRNA	2	0	1	1	0
287285	Shroom1	mRNA	2	0	1	1	0
287299	Mfap3	mRNA	2	1	0	0	1
287362	Nlrp3	mRNA	2	0	1	1	0
287420	Pfas	mRNA	2	0	1	1	0
287433	Fxr2	mRNA	2	0	1	1	0
287435	Cd68	mRNA	2	0	1	1	0
287441	Zbtb4	mRNA	2	0	1	1	0
287451	Slc16a13	mRNA	2	0	1	1	0
287476	Zzef1	mRNA	2	0	1	1	0
287479	Shpk	mRNA	2	0	1	1	0
287481	Olr1467	mRNA	2	0	1	1	0
287522	Smg6	mRNA	2	0	1	1	0
287535	Vps53	mRNA	2	0	1	1	0
287537	Abr	mRNA	2	0	1	1	0
287545	Sarm1	mRNA	2	0	1	1	0
287552	Blmh	mRNA	2	0	1	1	0
287631	Wfikkn2	mRNA	2	0	1	1	0
287633	Lrrc59	mRNA	2	1	1	0	0
287644	Phospho1	mRNA	2	0	1	1	0
287656	Mrpl45	mRNA	2	0	1	1	0
287662	Pcgf2	mRNA	2	0	1	1	0
287731	Lsm12	mRNA	2	0	1	1	0
287788	Abca9	mRNA	2	0	1	1	0
287798	MGC95210	mRNA	2	0	1	1	0
287803	Ttyh2	mRNA	2	0	1	1	0
287818	Cd300lf	mRNA	2	0	1	1	0
287830	Nup85	mRNA	2	0	1	1	0
287876	Actg1	mRNA	2	0	1	1	0
287899	Adamts2	mRNA	2	0	1	1	0
287986	Eif4g1	mRNA	2	0	1	1	0
288006	Rtp1	mRNA	2	0	1	1	0
288010	Lpp	mRNA	2	0	1	1	0
288091	Poglut1	mRNA	2	0	1	1	0
288093	Arhgap31	mRNA	2	0	1	1	0
288105	Zbtb20	mRNA	2	0	1	1	0
288153	Hoxd4	mRNA	2	0	1	1	0
288181	Gpr15	mRNA	2	0	1	1	0
288227	Bace2	mRNA	2	0	1	1	0
288239	Ripply3	mRNA	2	0	1	1	0
288240	Hlcs	mRNA	2	0	0	1	1
288484	Grid2ip	mRNA	2	0	1	1	0
288499	Slc29a4	mRNA	2	0	1	1	0
288514	Ints1	mRNA	2	0	1	1	0
288515	Micall2	mRNA	2	0	1	1	0
288517	Cyp2w1	mRNA	2	0	1	1	0
288611	Galnt17	mRNA	2	0	1	1	0
288647	Dhx37	mRNA	2	0	1	1	0
288665	Cux2	mRNA	2	0	1	1	0
288744	RGD1306556	mRNA	2	0	1	1	0
288919	Get3	mRNA	2	0	1	1	0
288921	Fbxw9	mRNA	2	0	1	1	0
289036	Adipor1	mRNA	2	0	1	1	0
289095	Nmnat2	mRNA	2	0	1	1	0
289125	Acbd6	mRNA	2	0	1	1	0
289199	Lrrc52	mRNA	2	0	1	1	0
289233	Pex19	mRNA	2	1	1	0	0
289338	Disp1	mRNA	2	0	1	1	0
289342	Rps6kc1	mRNA	2	0	1	1	0
289392	Plxna2	mRNA	2	0	1	1	0
289397	Kif21b	mRNA	2	0	1	1	0
289399	Inava	mRNA	2	0	1	1	0
289443	Lrrc8c	mRNA	2	0	1	1	0
289486	Fras1	mRNA	2	0	1	1	0
289502	Ccdc158	mRNA	2	0	1	1	0
289584	Usp46	mRNA	2	0	1	1	0
289657	Tbc1d19	mRNA	2	0	1	1	0
289727	Nat8l	mRNA	2	0	1	1	0
289734	Smtn	mRNA	2	0	1	1	0
289753	Rhbdd3	mRNA	2	0	1	1	0
289783	Zmiz2	mRNA	2	0	1	1	0
289822	Cep68	mRNA	2	0	1	1	0
289928	RGD1306063	mRNA	2	0	1	1	0
289990	Psmc6	mRNA	2	0	1	1	0
290212	Efs	mRNA	2	0	1	1	0
290447	Mycbp2	mRNA	2	0	1	1	0
290551	Chdh	mRNA	2	0	1	1	0
290567	Chat	mRNA	2	0	1	0	1
290577	Wapl	mRNA	2	0	1	1	0
290614	Cherp	mRNA	2	0	1	1	0
290633	Gtpbp3	mRNA	2	0	1	1	0
290646	Pde4c	mRNA	2	0	1	1	0
290658	Cers1	mRNA	2	0	1	1	0
290669	Gatad2a	mRNA	2	0	1	1	0
290794	Tnks	mRNA	2	0	1	1	0
290829	Ash2l	mRNA	2	0	1	1	0
290831	Nsd3	mRNA	2	0	1	1	0
290905	Col4a1	mRNA	2	0	1	1	0
290963	Aopep	mRNA	2	0	1	1	0
290995	Prelid1	mRNA	2	0	1	1	0
291006	Diras2	mRNA	2	0	1	1	0
291105	E2f3	mRNA	2	0	1	1	0
291130	Dcdc2	mRNA	2	0	1	1	0
291209	Hecw1	mRNA	2	0	1	1	0
291228	Mkx	mRNA	2	0	1	1	0
291324	Trdmt1	mRNA	2	0	1	1	0
29134	Axin2	mRNA	2	0	1	1	0
29135	Hpn	mRNA	2	0	1	1	0
291388	Cbln2	mRNA	2	0	1	1	0
29140	Snn	mRNA	2	0	1	1	0
291403	Zadh2	mRNA	2	0	1	1	0
291406	Zfp516	mRNA	2	0	1	1	0
291433	Dym	mRNA	2	0	1	1	0
291440	Cxxc1	mRNA	2	0	1	1	0
291450	Aldh7a1	mRNA	2	0	0	1	1
29149	Strn	mRNA	2	0	1	1	0
29161	Cav3	mRNA	2	0	1	1	0
29179	Syn2	mRNA	2	0	1	1	0
291813	Cmtm3	mRNA	2	0	1	1	0
291848	Mmp15	mRNA	2	0	1	1	0
29185	Cd37	mRNA	2	0	1	1	0
291874	Nup93	mRNA	2	0	1	1	0
291940	Zfp827	mRNA	2	0	1	1	0
29195	Chad	mRNA	2	0	1	1	0
29201	Ctf1	mRNA	2	0	1	1	0
292017	Hydin	mRNA	2	0	1	1	0
292019	Sf3b3	mRNA	2	0	1	1	0
29204	Neu2	mRNA	2	0	1	1	0
292041	Wwox	mRNA	2	0	0	1	1
292073	Galns	mRNA	2	0	1	1	0
292085	Nup133	mRNA	2	0	1	1	0
292100	RGD1562218	mRNA	2	0	1	1	0
292101	Sprtn	mRNA	2	0	1	1	0
292124	Tectb	mRNA	2	1	1	0	0
292148	Eif3a	mRNA	2	0	1	1	0
292155	Hs2st1	mRNA	2	0	1	1	0
292156	Sh3glb1	mRNA	2	0	1	1	0
292199	Kiaa0408L	mRNA	2	0	1	1	0
29228	Nfic	mRNA	2	0	1	1	0
29232	Clcn2	mRNA	2	0	0	1	1
29241	Adcy8	mRNA	2	0	1	1	0
292474	RGD1560633	mRNA	2	0	1	1	0
29254	Mgll	mRNA	2	0	1	1	0
292572	RGD1564651	mRNA	2	0	1	1	0
29264	Clip2	mRNA	2	0	1	1	0
292658	Prkd2	mRNA	2	0	1	1	0
292673	Ercc1	mRNA	2	0	1	1	0
292681	Nova2	mRNA	2	0	1	1	0
292690	Ppm1n	mRNA	2	0	1	1	0
292696	Clptm1	mRNA	2	0	1	1	0
292708	Irgq	mRNA	2	0	1	0	1
29272	Dpp6	mRNA	2	0	1	1	0
292721	Erf	mRNA	2	0	1	1	0
292724	Ccdc97	mRNA	2	0	1	1	0
292732	Numbl	mRNA	2	0	1	1	0
292734	Ltbp4	mRNA	2	0	1	1	0
292756	Pak4	mRNA	2	0	1	1	0
292765	Ggn	mRNA	2	0	1	0	1
292771	Sipa1l3	mRNA	2	0	1	1	0
292793	Sbsn	mRNA	2	0	1	1	0
29290	Adora1	mRNA	2	0	1	1	0
292905	Hrc	mRNA	2	0	1	1	0
292912	Rasip1	mRNA	2	0	1	1	0
292918	Otog	mRNA	2	0	1	1	0
29295	Cyp2b12	mRNA	2	0	1	1	0
292999	Chsy1	mRNA	2	0	1	1	0
29300	Gata6	mRNA	2	0	1	1	0
293023	Klhl25	mRNA	2	0	1	1	0
293044	Zfp710	mRNA	2	0	1	1	0
293047	Kif7	mRNA	2	0	1	1	0
293050	Abhd2	mRNA	2	0	1	1	0
293140	Olr35	mRNA	2	0	1	1	0
293155	Anapc15	mRNA	2	0	1	1	0
293166	Insc	mRNA	2	1	1	0	0
293302	Olr155	mRNA	2	0	1	1	0
29337	Plcg2	mRNA	2	0	1	1	0
29344	Zfp36l1	mRNA	2	0	1	1	0
293505	Cd2bp2	mRNA	2	0	1	1	0
293537	Hmx3	mRNA	2	0	1	1	0
29354	Pla2g5	mRNA	2	0	1	1	0
293546	Gprc5b	mRNA	2	0	1	1	0
29361	Sox10	mRNA	2	0	1	1	0
293617	Ifitm5	mRNA	2	0	1	1	0
293623	Rassf7	mRNA	2	0	1	1	0
29363	Cxcr5	mRNA	2	0	1	1	0
293631	Brsk2	mRNA	2	0	1	1	0
293665	Zdhhc24	mRNA	2	0	1	1	0
293669	Cd248	mRNA	2	0	1	1	0
293684	Scyl1	mRNA	2	0	1	1	0
293692	Ehd1	mRNA	2	0	1	1	0
29372	Rasa3	mRNA	2	1	1	0	0
293774	Dtx4	mRNA	2	0	1	1	0
29381	Acvr1b	mRNA	2	0	1	1	0
293860	Flna	mRNA	2	0	1	1	0
293894	Tpd52l3	mRNA	2	0	1	1	0
29390	Ptpmt1	mRNA	2	0	1	1	0
29392	Bace1	mRNA	2	0	1	1	0
293937	Pkd2l1	mRNA	2	0	1	0	1
294010	Actr1a	mRNA	2	1	1	0	0
29402	Unc119	mRNA	2	0	1	1	0
294027	Col17a1	mRNA	2	0	1	1	0
294043	Sorcs3	mRNA	2	0	1	1	0
294074	Cep55	mRNA	2	0	1	1	0
294075	Ffar4	mRNA	2	0	1	1	0
29410	Neurog1	mRNA	2	0	0	1	1
29412	Adra1a	mRNA	2	0	1	1	0
29415	S1pr2	mRNA	2	0	1	1	0
29424	Htt	mRNA	2	0	1	1	0
294252	Msh5	mRNA	2	0	1	1	0
294276	Brd2	mRNA	2	0	1	1	0
294279	Col11a2	mRNA	2	0	1	1	0
294286	Kifc1	mRNA	2	0	1	1	0
294292	Nudt3	mRNA	2	0	1	1	0
294311	RGD735065	mRNA	2	0	1	1	0
294324	Agpat3	mRNA	2	1	1	0	0
294329	Trpm2	mRNA	2	0	1	1	0
294337	Col6a1	mRNA	2	0	1	1	0
29437	Acta1	mRNA	2	0	1	1	0
294380	Lrrtm3	mRNA	2	0	1	1	0
294508	Pald1	mRNA	2	0	1	1	0
294513	Dnajb12	mRNA	2	0	1	1	0
29456	Map1b	mRNA	2	0	1	1	0
294560	Mcu	mRNA	2	0	1	1	0
294565	Fam13c	mRNA	2	0	1	1	0
29464	Slc6a6	mRNA	2	0	1	1	0
294640	Otp	mRNA	2	0	1	1	0
294643	Lhfpl2	mRNA	2	0	1	1	0
29465	Trpv2	mRNA	2	0	1	1	0
29470	Mecr	mRNA	2	0	1	1	0
29474	Coro1b	mRNA	2	0	1	1	0
294747	Cspg4b	mRNA	2	0	1	1	0
294762	Parp8	mRNA	2	0	1	1	0
294783	Wdr70	mRNA	2	1	1	0	0
294809	Adamts12	mRNA	2	0	1	1	0
29483	Slc1a3	mRNA	2	0	1	1	0
29492	Notch2	mRNA	2	0	1	1	0
294925	Fndc3b	mRNA	2	0	1	1	0
295027	Pcdh18	mRNA	2	0	1	1	0
29504	Slc22a3	mRNA	2	0	1	1	0
29509	Slc22a6	mRNA	2	0	1	1	0
29515	Atn1	mRNA	2	0	1	1	0
295248	Zbtb7b	mRNA	2	0	1	1	0
295251	Pygo2	mRNA	2	0	1	1	0
295252	Ube2q1	mRNA	2	0	1	1	0
295270	Sf3b4	mRNA	2	0	1	1	0
29530	Amhr2	mRNA	2	0	1	1	0
295323	Trim45	mRNA	2	0	1	1	0
295344	St7l	mRNA	2	0	1	1	0
295356	Slc16a4	mRNA	2	0	1	1	0
295361	Eps8l3	mRNA	2	0	1	1	0
29544	Tspyl1	mRNA	2	0	1	1	0
29555	Vipr2	mRNA	2	0	1	1	0
29556	Myh6	mRNA	2	0	1	1	0
29561	Lsamp	mRNA	2	0	1	1	0
29567	Hes2	mRNA	2	0	1	0	1
29568	Map2k5	mRNA	2	0	1	1	0
295707	Tnks1bp1	mRNA	2	0	1	1	0
29575	Tcea2	mRNA	2	0	1	1	0
29582	Mgat3	mRNA	2	0	1	1	0
295934	Chst1	mRNA	2	0	1	1	0
295961	Apip	mRNA	2	0	1	1	0
29600	Atp2b4	mRNA	2	0	1	1	0
29602	Ptgfrn	mRNA	2	0	1	1	0
29606	Pcsk7	mRNA	2	0	1	1	0
296078	Pak6	mRNA	2	0	1	1	0
296083	Vps18	mRNA	2	0	1	1	0
296098	Lcmt2	mRNA	2	0	1	1	0
29610	Tgfbr3	mRNA	2	0	1	1	0
29622	Ralgds	mRNA	2	0	1	1	0
296279	Tm9sf4	mRNA	2	0	1	1	0
296281	Plagl2	mRNA	2	0	1	1	0
296300	Zfp341	mRNA	2	0	1	0	1
296313	Myl9	mRNA	2	0	1	1	0
296320	Ctnnbl1	mRNA	2	0	1	1	0
29633	Ndst1	mRNA	2	0	1	0	1
296374	Zmynd8	mRNA	2	0	1	1	0
296380	Arfgef2	mRNA	2	0	1	1	0
296384	Znfx1	mRNA	2	0	1	1	0
296390	Ube2v1	mRNA	2	0	1	1	0
296395	Kcng1	mRNA	2	0	1	1	0
296408	Fam210b	mRNA	2	0	1	1	0
296466	Gid8	mRNA	2	0	1	1	0
296474	Helz2	mRNA	2	0	1	1	0
296500	Dlx1	mRNA	2	0	1	1	0
296510	Sp5	mRNA	2	0	1	1	0
296512	Fmn1	mRNA	2	0	1	1	0
296558	Anapc2	mRNA	2	0	1	1	0
296562	Npdc1	mRNA	2	0	1	1	0
296583	Nacc2	mRNA	2	0	1	1	0
296623	Miga2	mRNA	2	0	1	1	0
29663	Ap1b1	mRNA	2	0	1	1	0
296653	Phf19	mRNA	2	0	1	1	0
29667	Srsf5	mRNA	2	0	1	1	0
296708	Olfml2a	mRNA	2	0	1	1	0
296753	Srpk2	mRNA	2	0	1	1	0
296757	Napepld	mRNA	2	0	1	1	0
29681	C1qbp	mRNA	2	0	1	1	0
296872	Eda2r	mRNA	2	0	1	1	0
29693	Atp2a2	mRNA	2	0	1	1	0
29695	Gabrr2	mRNA	2	0	0	1	1
296981	Atp6v0a4	mRNA	2	0	1	1	0
29700	Pcbd1	mRNA	2	0	1	1	0
29701	Scn11a	mRNA	2	0	1	0	1
29704	Pacsin1	mRNA	2	0	1	1	0
297077	Tmem176a	mRNA	2	0	1	1	0
297109	Mturn	mRNA	2	0	1	1	0
29714	Ptprn2	mRNA	2	0	1	1	0
29718	Kcnj10	mRNA	2	0	1	1	0
29722	Apbb1	mRNA	2	0	1	1	0
29728	Mcm4	mRNA	2	0	1	0	1
29733	S1pr1	mRNA	2	0	1	1	0
29735	Slc16a7	mRNA	2	0	1	1	0
29738	Kcnab2	mRNA	2	0	1	1	0
297386	Slc4a5	mRNA	2	0	1	1	0
297411	Tprkb	mRNA	2	0	1	0	1
29743	Slc25a1	mRNA	2	0	1	1	0
29745	Sema4f	mRNA	2	0	1	1	0
297516	Cpne9	mRNA	2	0	1	1	0
297523	Vgll4	mRNA	2	0	1	0	1
29758	St6galnac3	mRNA	2	0	1	1	0
297695	Wbp11	mRNA	2	0	1	1	0
297705	Aebp2	mRNA	2	0	1	0	1
297720	Cfap94	mRNA	2	0	1	1	0
297801	Xkr4	mRNA	2	0	1	1	0
297824	Dpy19l4	mRNA	2	0	1	0	1
297867	Arid1a	mRNA	2	0	1	1	0
297879	Zfp362	mRNA	2	0	1	1	0
297890	Bsdc1	mRNA	2	0	1	1	0
297910	Slc26a7	mRNA	2	0	1	1	0
297942	Pnisr	mRNA	2	0	1	1	0
298012	Rad23b	mRNA	2	0	1	1	0
298033	Snx30	mRNA	2	0	1	1	0
298074	Xpa	mRNA	2	0	1	1	0
298095	Prpf4	mRNA	2	0	1	1	0
298101	Col27a1	mRNA	2	0	1	1	0
298184	Zdhhc21	mRNA	2	0	1	1	0
298296	Pcsk9	mRNA	2	0	0	1	1
298496	Kcnq4	mRNA	2	0	1	1	0
298504	Mfsd2a	mRNA	2	0	1	1	0
298518	Csf3r	mRNA	2	0	1	1	0
298521	Grik3	mRNA	2	1	0	1	0
298528	Epha10	mRNA	2	0	1	1	0
298543	Crybg2	mRNA	2	0	1	1	0
298559	Tcea3	mRNA	2	0	1	1	0
298577	Ubxn10	mRNA	2	1	0	1	0
298586	Mrto4	mRNA	2	0	1	0	1
298652	Ube4b	mRNA	2	0	1	1	0
298705	Raver1	mRNA	2	0	1	1	0
298851	Slc35f6	mRNA	2	0	1	1	0
298867	Klhl29	mRNA	2	0	1	1	0
298878	Osr1	mRNA	2	0	1	1	0
298947	Pik3cg	mRNA	2	0	1	1	0
298992	Nova1	mRNA	2	0	1	1	0
299103	Klhl28	mRNA	2	0	1	1	0
299116	Sav1	mRNA	2	0	1	0	1
299142	Syt16	mRNA	2	0	1	1	0
299156	Rab15	mRNA	2	0	1	1	0
299188	Zfyve1	mRNA	2	0	1	1	0
299194	Ptgr2	mRNA	2	0	1	0	1
299195	Coq6	mRNA	2	0	1	1	0
299197	Arel1	mRNA	2	0	0	1	1
299210	Esrrb	mRNA	2	0	1	1	0
299246	Ttc8	mRNA	2	0	1	1	0
299266	Asb2	mRNA	2	0	1	1	0
299285	Clmn	mRNA	2	0	1	1	0
299499	Sp8	mRNA	2	0	1	1	0
299509	Myo1a	mRNA	2	0	1	1	0
299510	Zbtb39	mRNA	2	0	1	1	0
299567	Pglyrp2	mRNA	2	0	1	1	0
299618	Mknk2	mRNA	2	0	1	1	0
299639	Ankrd24	mRNA	2	0	1	1	0
299694	Nuak1	mRNA	2	0	1	1	0
299738	Vezt	mRNA	2	0	1	1	0
299800	Tmem19	mRNA	2	0	1	1	0
299805	Cnot2	mRNA	2	0	1	1	0
299857	Shmt2	mRNA	2	0	1	1	0
299858	Lrp1	mRNA	2	0	1	1	0
299897	Trps1	mRNA	2	0	1	1	0
299933	Dscc1	mRNA	2	0	1	0	1
299940	Sntb1	mRNA	2	0	1	1	0
299957	Nsmce2	mRNA	2	0	1	1	0
300095	Srebf2	mRNA	2	0	1	1	0
300105	Ttll12	mRNA	2	0	1	1	0
300114	Rtl6	mRNA	2	0	1	1	0
300146	Ppp6r2	mRNA	2	0	1	1	0
300193	Senp1	mRNA	2	0	1	1	0
300225	Fmnl3	mRNA	2	0	1	1	0
300228	Lima1	mRNA	2	0	1	1	0
300289	Amot	mRNA	2	0	1	1	0
300317	Kctd17	mRNA	2	0	1	1	0
300438	Ldlr	mRNA	2	0	1	1	0
300443	Plppr2	mRNA	2	0	1	1	0
300455	Bmper	mRNA	2	0	1	1	0
300475	Adamts8	mRNA	2	0	1	1	0
300514	Ei24	mRNA	2	0	1	1	0
300520	Vsig2	mRNA	2	0	1	1	0
300664	Abcg4	mRNA	2	0	1	1	0
300673	Bcl9l	mRNA	2	0	1	1	0
300675	Ift46	mRNA	2	0	1	1	0
300682	Tmprss13	mRNA	2	0	1	1	0
300711	Atm	mRNA	2	0	1	1	0
300721	Dnaja4	mRNA	2	0	1	1	0
300743	Lman1l	mRNA	2	0	1	1	0
300776	Iqch	mRNA	2	1	1	0	0
300802	Aph1b	mRNA	2	0	1	1	0
300944	Xrn1	mRNA	2	0	1	1	0
300947	Tfdp2	mRNA	2	0	1	1	0
300980	Dusp7	mRNA	2	0	1	1	0
300999	Mst1r	mRNA	2	0	1	1	0
301020	Smarcc1	mRNA	2	0	1	0	1
301024	Scap	mRNA	2	0	1	1	0
301065	Ttc21a	mRNA	2	0	1	1	0
301081	Zdhhc3	mRNA	2	0	1	1	0
301083	RGD1566368	mRNA	2	0	1	1	0
301085	Fyco1	mRNA	2	0	1	1	0
301112	Crb3	mRNA	2	0	1	1	0
301113	Slc25a23	mRNA	2	1	0	1	0
301119	Mllt1	mRNA	2	0	1	1	0
301221	Mocs1	mRNA	2	0	1	1	0
301345	Cnnm3	mRNA	2	0	1	0	1
301388	Mfsd6	mRNA	2	0	1	1	0
301415	Ankrd44	mRNA	2	0	1	1	0
301419	Tyw5	mRNA	2	1	0	1	0
301446	Carf	mRNA	2	0	1	1	0
301455	Pard3b	mRNA	2	1	1	0	0
301509	Tns1	mRNA	2	0	1	1	0
301516	Stk36	mRNA	2	0	1	1	0
301518	Prkag3	mRNA	2	0	1	1	0
301535	Stk11ip	mRNA	2	0	1	1	0
301606	Espnl	mRNA	2	0	1	1	0
301617	Pask	mRNA	2	0	1	1	0
302248	Nid2	mRNA	2	0	1	1	0
302424	Eda	mRNA	2	0	1	1	0
302591	Nxf3	mRNA	2	0	1	1	0
302642	Sat1	mRNA	2	0	1	1	0
302656	Frmpd4	mRNA	2	0	1	1	0
302808	Zdhhc9	mRNA	2	0	1	1	0
302811	Elf4	mRNA	2	0	1	1	0
302822	Igsf1	mRNA	2	0	1	1	0
302890	Cpped1	mRNA	2	0	1	1	0
302938	Mgrn1	mRNA	2	0	1	1	0
303000	Capn15	mRNA	2	0	1	0	1
303019	Neurl1b	mRNA	2	0	1	1	0
303021	Sh3pxd2b	mRNA	2	0	1	1	0
303059	Ccnjl	mRNA	2	0	1	1	0
303060	Pwwp2a	mRNA	2	0	1	1	0
303068	Adam19	mRNA	2	0	1	1	0
303073	Cyfip2	mRNA	2	0	1	1	0
303101	Maml1	mRNA	2	0	1	1	0
303135	Septin8	mRNA	2	1	0	1	0
303188	Rai1	mRNA	2	0	1	1	0
303196	Tmem11	mRNA	2	1	1	0	0
303205	Slc5a10	mRNA	2	0	1	1	0
303208	Specc1	mRNA	2	0	1	1	0
303222	Arhgap44	mRNA	2	0	1	1	0
303236	Odf4	mRNA	2	0	1	1	0
303241	Chd3	mRNA	2	0	1	1	0
303251	Dvl2	mRNA	2	0	1	1	0
303274	Phf12	mRNA	2	0	1	1	0
303277	Pigs	mRNA	2	0	1	1	0
303281	Supt6h	mRNA	2	0	1	1	0
303285	Traf4	mRNA	2	0	1	1	0
303298	Rap1gap2	mRNA	2	0	1	1	0
303310	Hic1	mRNA	2	0	1	1	0
303337	Rab11fip4	mRNA	2	0	1	1	0
303342	Ssh2	mRNA	2	0	1	1	0
303351	Rhot1	mRNA	2	0	1	1	0
303369	Lig3	mRNA	2	0	1	1	0
303372	Nle1	mRNA	2	0	1	1	0
303399	Tbx4	mRNA	2	0	1	1	0
303476	Abi3	mRNA	2	0	1	1	0
303477	Igf2bp1	mRNA	2	0	1	1	0
303480	Hoxb13	mRNA	2	0	1	1	0
303501	Arhgap23	mRNA	2	0	1	1	0
303505	Plxdc1	mRNA	2	0	1	0	1
303511	Ikzf3	mRNA	2	0	1	1	0
303536	Dnajc7	mRNA	2	0	1	1	0
303542	Ghdc	mRNA	2	0	1	1	0
303547	Ezh1	mRNA	2	0	1	1	0
303565	G6pc3	mRNA	2	0	1	1	0
303575	Kif18b	mRNA	2	0	1	1	0
303583	Arhgap27	mRNA	2	0	1	1	0
303586	Wnt9b	mRNA	2	0	1	1	0
303589	Efcab3	mRNA	2	0	1	1	0
303602	Dcaf7	mRNA	2	0	1	1	0
303630	Wipi1	mRNA	2	0	1	1	0
303652	Cog1	mRNA	2	0	1	1	0
303670	Tmem104	mRNA	2	0	1	1	0
303689	Ube2o	mRNA	2	0	1	1	0
303700	Usp36	mRNA	2	0	1	0	1
303702	Engase	mRNA	2	0	1	1	0
303730	Cbx2	mRNA	2	0	1	1	0
303735	Rnf213	mRNA	2	0	1	1	0
303746	Mrpl12	mRNA	2	0	1	1	0
303749	Ogfod3	mRNA	2	0	1	1	0
303772	Slc16a6	mRNA	2	0	1	1	0
303812	Vwa5b2	mRNA	2	0	1	1	0
303823	Map3k13	mRNA	2	0	1	1	0
303835	Rtp2	mRNA	2	0	1	1	0
303872	Pigz	mRNA	2	0	1	1	0
303886	Muc20	mRNA	2	0	1	1	0
304021	Col8a1	mRNA	2	0	1	1	0
304054	Prdm15	mRNA	2	0	1	1	0
304061	Brwd1	mRNA	2	0	1	1	0
304063	Ets2	mRNA	2	0	1	1	0
304092	Son	mRNA	2	1	0	1	0
304103	Olig2	mRNA	2	0	1	1	0
304109	Tiam1	mRNA	2	0	1	0	1
304138	Cyyr1	mRNA	2	0	1	1	0
304201	Evi5l	mRNA	2	0	1	1	0
304244	Fry	mRNA	2	0	1	1	0
304278	Ptcd1	mRNA	2	0	1	1	0
304286	Lmtk2	mRNA	2	0	1	1	0
304302	Tnrc18	mRNA	2	0	1	1	0
304325	Tmem184a	mRNA	2	0	1	1	0
304375	Agfg2	mRNA	2	0	1	1	0
304376	Nyap1	mRNA	2	0	1	1	0
304379	Zan	mRNA	2	0	1	1	0
304445	Glt1d1	mRNA	2	1	0	1	0
304479	Mlxip	mRNA	2	0	1	1	0
304484	Ccdc63	mRNA	2	0	1	1	0
304495	Kdm2b	mRNA	2	0	1	1	0
304498	Cfap251	mRNA	2	0	1	1	0
304503	Hectd4	mRNA	2	0	1	1	0
304521	Rnft2	mRNA	2	0	1	1	0
304530	Taok3	mRNA	2	0	1	1	0
304537	Bicdl1	mRNA	2	0	1	1	0
304554	Sez6l	mRNA	2	0	1	1	0
304558	Ttc28	mRNA	2	0	1	1	0
304580	Ssh1	mRNA	2	0	1	1	0
304592	Orai2	mRNA	2	0	1	1	0
304601	Baz2a	mRNA	2	0	1	1	0
304648	Asf1b	mRNA	2	0	1	1	0
304656	Ccdc130	mRNA	2	0	1	1	0
304670	Tnpo2	mRNA	2	0	0	1	1
304733	Epb41l5	mRNA	2	0	1	0	1
304763	R3hdm1	mRNA	2	0	1	1	0
304785	Slc45a3	mRNA	2	0	1	0	1
304786	Elk4	mRNA	2	0	1	1	0
304813	Ppp1r12b	mRNA	2	0	1	1	0
304822	Pkp1	mRNA	2	0	1	1	0
304827	Kcnt2	mRNA	2	0	1	1	0
304914	Rabgap1l	mRNA	2	0	1	1	0
304918	Zbtb37	mRNA	2	0	1	1	0
304935	Tbx19	mRNA	2	0	1	1	0
304944	Uck2	mRNA	2	0	1	1	0
305012	Kif26b	mRNA	2	0	1	1	0
305025	Tp53bp2	mRNA	2	0	1	1	0
305035	Angel2	mRNA	2	0	1	1	0
305064	Ptpn14	mRNA	2	0	1	1	0
305095	Tmcc2	mRNA	2	0	1	1	0
305101	RGD1304622	mRNA	2	0	1	1	0
305164	Wdfy3	mRNA	2	0	1	1	0
305230	Shroom3	mRNA	2	0	1	1	0
305251	Rassf6	mRNA	2	0	1	1	0
305419	Pi4k2b	mRNA	2	0	1	1	0
305438	Sorcs2	mRNA	2	0	1	1	0
305443	Trmt44	mRNA	2	0	1	1	0
305450	Sh3bp2	mRNA	2	0	1	1	0
305454	Zfyve28	mRNA	2	1	1	0	0
305466	Prr14l	mRNA	2	0	1	1	0
305471	Patz1	mRNA	2	0	1	1	0
305476	RGD1308775	mRNA	2	0	1	1	0
305497	Cobl	mRNA	2	0	1	1	0
305501	Ikzf1	mRNA	2	0	1	1	0
305509	Adcy1	mRNA	2	0	1	1	0
305540	Slc1a4	mRNA	2	0	1	1	0
305556	Ehbp1	mRNA	2	0	1	1	0
305604	Efemp1	mRNA	2	0	1	1	0
305614	Sptbn1	mRNA	2	1	1	0	0
305679	Vcl	mRNA	2	0	1	1	0
305719	Fezf2	mRNA	2	0	1	1	0
305795	Abhd6	mRNA	2	0	1	1	0
305812	Gpr137c	mRNA	2	0	1	0	1
305826	Samd4a	mRNA	2	0	1	1	0
305880	Lrp10	mRNA	2	0	1	1	0
305882	Haus4	mRNA	2	0	1	1	0
305884	Acin1	mRNA	2	0	1	1	0
305888	Zfhx2	mRNA	2	0	1	0	1
305940	Sacs	mRNA	2	0	1	1	0
305968	Hmbox1	mRNA	2	0	1	1	0
305984	Cdca2	mRNA	2	0	1	1	0
306004	Rhobtb2	mRNA	2	0	1	1	0
306009	Slc39a14	mRNA	2	0	1	1	0
306055	Pcdh17	mRNA	2	0	1	1	0
306127	Acod1	mRNA	2	0	1	1	0
306137	Rbm26	mRNA	2	0	1	1	0
306197	Tm9sf2	mRNA	2	0	1	0	1
306261	Eaf1	mRNA	2	1	0	1	0
306270	Oxnad1	mRNA	2	0	1	1	0
306279	Arhgap22	mRNA	2	0	1	1	0
306328	Med26	mRNA	2	0	1	1	0
306376	Sh2d4a	mRNA	2	0	1	1	0
306417	Sh3rf1	mRNA	2	0	1	1	0
306487	Mtus1	mRNA	2	0	1	1	0
306504	Trmt9b	mRNA	2	0	1	1	0
306570	Ank1	mRNA	2	0	1	1	0
306600	Atp11a	mRNA	2	0	1	1	0
306655	Irx4	mRNA	2	0	1	1	0
306790	Sema4d	mRNA	2	0	1	1	0
306811	Wnk2	mRNA	2	0	1	1	0
306814	Phf2	mRNA	2	0	1	1	0
306862	Tfap2a	mRNA	2	0	1	1	0
306873	Rreb1	mRNA	2	0	1	1	0
307067	Dip2c	mRNA	2	0	1	1	0
307075	Wdr37	mRNA	2	0	1	1	0
307098	Net1	mRNA	2	0	1	1	0
307106	Sfmbt2	mRNA	2	0	1	1	0
307200	Socs6	mRNA	2	0	1	1	0
307206	Neto1	mRNA	2	0	1	1	0
307213	Zfp407	mRNA	2	0	1	1	0
307217	Tshz1	mRNA	2	0	1	1	0
307302	Cep120	mRNA	2	0	1	1	0
307380	Piezo2	mRNA	2	1	1	0	0
307393	Sh3tc2	mRNA	2	0	1	1	0
307429	Dmxl1	mRNA	2	0	1	1	0
307474	Tcerg1	mRNA	2	0	1	1	0
307482	Fchsd1	mRNA	2	0	1	1	0
307483	Diaph1	mRNA	2	0	1	1	0
307500	Psd2	mRNA	2	0	1	1	0
307511	Cdc25c	mRNA	2	0	1	1	0
307524	Wdr33	mRNA	2	0	1	1	0
307553	Nol4	mRNA	2	0	1	1	0
307562	Dsg2	mRNA	2	0	1	1	0
307594	Mib1	mRNA	2	0	1	1	0
307641	Csnk2a2	mRNA	2	0	1	1	0
307740	Sall1	mRNA	2	0	1	1	0
307774	Otud4	mRNA	2	0	1	1	0
307796	Plekhg4	mRNA	2	0	1	1	0
307798	Acd	mRNA	2	0	1	1	0
307842	Vac14	mRNA	2	0	1	1	0
307845	Mtss2	mRNA	2	0	1	1	0
307851	Clec18a	mRNA	2	0	1	1	0
307852	Pdpr	mRNA	2	0	1	1	0
307893	Gan	mRNA	2	0	1	1	0
307900	Kcng4	mRNA	2	0	1	1	0
307913	Gse1	mRNA	2	0	1	1	0
307919	Snai3	mRNA	2	0	1	1	0
307950	Map3k21	mRNA	2	0	1	1	0
307986	Nhlrc2	mRNA	2	0	1	1	0
307992	Atrnl1	mRNA	2	0	1	1	0
307997	Hspa12a	mRNA	2	0	1	1	0
308000	Pdzd8	mRNA	2	0	1	1	0
308023	Ssx2ip	mRNA	2	0	1	1	0
308099	Fndc1	mRNA	2	0	1	1	0
308106	Map3k4	mRNA	2	0	1	1	0
308108	Zfp541	mRNA	2	0	1	1	0
308126	Zbtb2	mRNA	2	0	1	1	0
308129	Iyd	mRNA	2	0	1	1	0
308222	Wdr27	mRNA	2	0	1	1	0
308266	Zc3h12d	mRNA	2	0	1	1	0
308291	Phactr2	mRNA	2	0	1	1	0
308344	Fam71e2	mRNA	2	0	1	1	0
308390	Fkrp	mRNA	2	0	1	1	0
308406	Six5	mRNA	2	0	1	1	0
308408	Gpr4	mRNA	2	0	1	1	0
308409	Opa3	mRNA	2	0	1	1	0
308415	Ercc2	mRNA	2	0	1	1	0
308416	Tomm40	mRNA	2	0	1	1	0
308428	Irgc	mRNA	2	0	1	1	0
308435	Cic	mRNA	2	0	1	1	0
308440	B3gnt8	mRNA	2	0	1	1	0
308468	Dyrk1b	mRNA	2	0	1	1	0
308473	Samd4b	mRNA	2	0	1	1	0
308478	Spred3	mRNA	2	0	1	1	0
308492	Wdr62	mRNA	2	0	1	1	0
308495	Lrfn3	mRNA	2	0	1	1	0
308496	Nfkbid	mRNA	2	0	1	1	0
308519	Dpy19l3	mRNA	2	0	1	1	0
308523	Tshz3	mRNA	2	0	1	1	0
308556	Vsig10l	mRNA	2	0	1	1	0
308561	Zfp819	mRNA	2	0	1	1	0
308589	Sphk2	mRNA	2	0	1	1	0
308631	Nhsl1	mRNA	2	0	1	1	0
308668	Nipa1	mRNA	2	0	1	0	1
308669	Herc2	mRNA	2	0	1	1	0
308703	Lrrk1	mRNA	2	0	1	1	0
308738	Chd2	mRNA	2	0	1	1	0
308739	Rgma	mRNA	2	0	1	1	0
308742	Mctp2	mRNA	2	1	1	0	0
308790	Mex3b	mRNA	2	0	1	1	0
308853	Olr37	mRNA	2	0	1	1	0
308854	Chrdl2	mRNA	2	0	1	1	0
308911	Rrp8	mRNA	2	0	1	1	0
308944	Dennd2b	mRNA	2	0	1	1	0
308954	Pdzd9	mRNA	2	0	1	1	0
308968	Rbbp6	mRNA	2	0	1	1	0
308971	Tnrc6a	mRNA	2	0	1	1	0
308988	Sez6l2	mRNA	2	0	1	1	0
308993	Sephs2	mRNA	2	0	1	1	0
309010	Sec23ip	mRNA	2	0	1	1	0
309016	Wdr11	mRNA	2	0	1	1	0
309025	Tacc2	mRNA	2	0	1	1	0
309071	Fank1	mRNA	2	0	1	1	0
309081	Dock1	mRNA	2	0	1	1	0
309114	Muc5b	mRNA	2	0	1	1	0
309144	Ppp6r3	mRNA	2	0	1	1	0
309150	Carns1	mRNA	2	0	1	1	0
309153	Rce1	mRNA	2	0	1	1	0
309156	Bbs1	mRNA	2	0	1	1	0
309164	Ovol1	mRNA	2	0	1	1	0
309172	Frmd8	mRNA	2	0	1	1	0
309186	Fermt3	mRNA	2	0	1	1	0
309187	Atl3	mRNA	2	0	1	1	0
309201	Rom1	mRNA	2	0	1	1	0
309207	Dagla	mRNA	2	0	1	1	0
309209	Vwce	mRNA	2	0	1	1	0
309242	Gna14	mRNA	2	0	1	1	0
309255	Mtmr10	mRNA	2	0	1	1	0
309288	Rorb	mRNA	2	0	1	1	0
309295	Ikbkg	mRNA	2	0	1	1	0
309301	Rcl1	mRNA	2	0	1	1	0
309307	RGD1311595	mRNA	2	0	1	1	0
309362	Dnmbp	mRNA	2	0	1	1	0
309375	Marveld1	mRNA	2	0	1	1	0
309376	Zfyve27	mRNA	2	0	1	1	0
309391	Cox15	mRNA	2	0	1	1	0
309407	Trpm3	mRNA	2	0	1	1	0
309415	Fam189a2	mRNA	2	0	1	1	0
309429	Kank1	mRNA	2	0	1	0	1
309433	Sec31b	mRNA	2	0	1	1	0
309444	Fbxw4	mRNA	2	0	1	1	0
309454	Mfsd13a	mRNA	2	0	1	1	0
309460	Sh3pxd2a	mRNA	2	0	1	1	0
309486	Tctn3	mRNA	2	0	1	1	0
309557	Epb41l2	mRNA	2	0	1	1	0
309596	Vars2	mRNA	2	0	1	1	0
309622	RT1-Bb	mRNA	2	0	1	1	0
309637	Uhrf1bp1	mRNA	2	0	1	1	0
309639	Anks1a	mRNA	2	0	1	1	0
309647	Brpf3	mRNA	2	0	1	1	0
309650	Cpne5	mRNA	2	0	1	1	0
309653	Fgd2	mRNA	2	0	1	1	0
309666	Ubash3a	mRNA	2	0	1	1	0
309673	Rrp1b	mRNA	2	0	1	1	0
309772	Vgll2	mRNA	2	0	1	1	0
309804	Cdk19	mRNA	2	0	1	1	0
309812	Rev3l	mRNA	2	1	1	0	0
309828	Tspyl4	mRNA	2	0	1	0	1
309837	Adamts14	mRNA	2	0	1	1	0
309860	Sobp	mRNA	2	0	1	1	0
309866	Crybg1	mRNA	2	0	0	1	1
309888	Sim1	mRNA	2	0	1	1	0
309962	Pde8b	mRNA	2	0	1	1	0
309969	Ap3b1	mRNA	2	1	1	0	0
310131	Rictor	mRNA	2	0	1	1	0
310192	Trio	mRNA	2	0	1	1	0
310200	Ankrd33b	mRNA	2	0	1	1	0
310306	Usp13	mRNA	2	0	1	1	0
310417	Proser1	mRNA	2	0	1	1	0
310448	Igsf10	mRNA	2	0	1	1	0
310463	Plch1	mRNA	2	0	1	1	0
310506	Ppm1l	mRNA	2	0	1	1	0
310533	Rapgef2	mRNA	2	0	1	1	0
310611	Pglyrp4	mRNA	2	0	1	1	0
310614	Gatad2b	mRNA	2	0	1	1	0
310621	Iqgap3	mRNA	2	0	1	1	0
310630	Sema4a	mRNA	2	0	1	1	0
310631	Mex3a	mRNA	2	0	1	0	1
310643	Efna4	mRNA	2	0	1	1	0
310653	mrpl9	mRNA	2	0	1	1	0
310658	Pogz	mRNA	2	0	1	1	0
310661	Vps72	mRNA	2	0	1	1	0
310664	Prune1	mRNA	2	0	1	1	0
310665	Mindy1	mRNA	2	0	1	1	0
310670	Adamtsl4	mRNA	2	0	1	1	0
310672	Tars2	mRNA	2	0	1	1	0
310689	Lrrc71	mRNA	2	0	1	1	0
310698	Dclk2	mRNA	2	0	1	1	0
310704	Bcl9	mRNA	2	0	1	1	0
310707	Chd1l	mRNA	2	0	1	1	0
310721	Tent5c	mRNA	2	0	1	1	0
310732	Slc22a15	mRNA	2	0	1	0	1
310756	Mov10	mRNA	2	0	1	1	0
310764	Inka2	mRNA	2	0	1	1	0
310780	Gpr61	mRNA	2	0	1	1	0
310859	Tet2	mRNA	2	0	0	1	1
310879	Alpk1	mRNA	2	0	1	1	0
310999	Plekhg5	mRNA	2	0	1	1	0
311071	Zeb2	mRNA	2	0	1	1	0
311113	Ccdc173	mRNA	2	0	1	1	0
311118	Tlk1	mRNA	2	0	1	1	0
311129	Osbpl6	mRNA	2	1	1	0	0
311144	Itga4	mRNA	2	0	1	1	0
311163	Ctnnd1	mRNA	2	0	1	1	0
311165	Med19	mRNA	2	0	1	1	0
311171	Lrrc55	mRNA	2	0	1	1	0
311185	Kbtbd4	mRNA	2	0	1	1	0
311210	Tspan18	mRNA	2	0	1	1	0
311224	Ttc17	mRNA	2	0	1	1	0
311236	Lrrc4c	mRNA	2	0	1	1	0
311245	Traf6	mRNA	2	0	1	1	0
311311	Meis2	mRNA	2	0	1	1	0
311324	Disp2	mRNA	2	0	1	1	0
311331	Spint1	mRNA	2	0	1	1	0
311362	Frmd5	mRNA	2	0	1	1	0
311404	Ap4e1	mRNA	2	0	1	1	0
311419	Stk35	mRNA	2	0	1	1	0
311437	Rassf2	mRNA	2	1	1	0	0
311441	Trmt6	mRNA	2	0	1	0	1
311443	Lrrn4	mRNA	2	0	1	1	0
311478	Kif16b	mRNA	2	0	1	1	0
311505	Pax1	mRNA	2	0	1	1	0
311573	Cep250	mRNA	2	0	1	1	0
311580	Samhd1	mRNA	2	0	1	1	0
311592	RGD1563354	mRNA	2	0	1	1	0
311604	Zhx3	mRNA	2	0	1	1	0
311607	Chd6	mRNA	2	0	1	0	1
311615	Tox2	mRNA	2	0	1	1	0
311647	Prex1	mRNA	2	0	1	1	0
311658	Nfatc2	mRNA	2	0	1	1	0
311661	Zfp64	mRNA	2	0	1	1	0
311692	Fam217b	mRNA	2	0	1	1	0
311703	Cables2	mRNA	2	0	1	1	0
311716	Col20a1	mRNA	2	0	1	1	0
311721	Zfp512b	mRNA	2	0	1	1	0
311742	Cdca7	mRNA	2	1	1	0	0
311783	Il36rn	mRNA	2	0	1	1	0
311797	Fam166a	mRNA	2	0	1	1	0
311799	Ndor1	mRNA	2	0	1	1	0
311840	Urm1	mRNA	2	0	1	1	0
311846	Lrrc8a	mRNA	2	0	1	1	0
311848	Sh3glb2	mRNA	2	0	1	1	0
311857	Gpr107	mRNA	2	0	1	1	0
311860	Abl1	mRNA	2	0	1	1	0
311880	Gapvd1	mRNA	2	0	1	1	0
311901	Lhx6	mRNA	2	0	1	1	0
311902	Rbm18	mRNA	2	0	1	1	0
311926	Lrp1b	mRNA	2	0	1	1	0
311959	Abcf2	mRNA	2	0	1	1	0
312115	Col28a1	mRNA	2	0	1	0	1
312225	Wdr91	mRNA	2	0	1	1	0
312227	Cnot4	mRNA	2	0	1	1	0
312309	Zfp775	mRNA	2	0	1	0	1
312320	Igf2bp3	mRNA	2	0	1	1	0
312495	Cyp26b1	mRNA	2	0	1	1	0
312503	Smyd5	mRNA	2	0	1	1	0
312563	Prickle2	mRNA	2	0	1	1	0
312649	Tsen2	mRNA	2	0	1	1	0
312668	Cacna2d4	mRNA	2	0	1	1	0
312679	Il17ra	mRNA	2	0	1	1	0
312705	C1r	mRNA	2	0	1	1	0
[truncated: 8,745 more rows]
