# Supplementary material for: Analysis of shared ceRNA networks and related-hub genes in rats with primary and secondary photoreceptor degeneration
Source: Front Neurosci. 2023 Sep 21;17:1259622. doi: 10.3389/fnins.2023.1259622 (PMC10552924; doi:10.3389/fnins.2023.1259622)
Supplement: Supplementary file 1 [file Data_Sheet_1.ZIP › Original data/Fig 3/Table 7. The basic information of 109 DEmRNAs.xls]

Gene ID	Gene Symbol	Type	p1_MNU1 TPM	p1_MNU2 TPM	p1_MNU3 TPM	p1_RCS1 TPM	p1_RCS2 TPM	p1_RCS3 TPM	p1_RDY1 TPM	p1_RDY2 TPM	p1_RDY3 TPM	p1_MNU Average TPM	p1_RCS Average TPM	p1_RDY Average TPM	log2(MNU/RDY)	log2 (mRNARCS / mRNARDY)	Qvalue(MNU/RDY)	Qvalue(RCS/RDY)
100360801	Ddx60	mRNA	11.33	9.27	17.66	2.72	3.56	4.98	0.47	0.9	2.48	12.75333333	3.753333333	1.283333333	3.321788624	1.968244605	4.51E-42	3.38E-10
100363332	Card11	mRNA	1.66	2.12	2.14	2.13	1.18	1.62	0.53	0.56	0.4	1.973333333	1.643333333	0.496666667	1.662198529	1.545210338	1.82E-05	8.77E-04
103690031	LOC103690031	mRNA	55.67	44.53	33.01	16.47	18.32	10.93	9.54	3.84	5.44	44.40333333	15.24	6.273333333	2.400945361	0.998232506	1.77E-59	1.16E-07
114107	Kremen1	mRNA	51.24	47.51	51	37.69	28.01	29.18	15.33	13.62	12.31	49.91666667	31.62666667	13.75333333	1.629386994	1.090912034	7.22E-46	2.56E-17
116677	F2rl1	mRNA	4.78	5.93	4.44	2.22	0.81	0.57	0.41	0.09	0.27	5.05	1.2	0.256666667	3.974177484	2.045105367	4.22E-18	0.015379609
117029	Ccr5	mRNA	1.6	2.16	2.79	2.65	2.03	2.1	0.72	0.97	0.61	2.183333333	2.26	0.766666667	1.195780813	1.392503114	0.018017564	0.00761506
117264	P2ry6	mRNA	2.53	2.49	2.21	3.17	1.79	1.77	0.36	0.47	0.69	2.41	2.243333333	0.506666667	1.893960397	1.961967851	0.001135857	0.002929578
117269	Rps6ka2	mRNA	118.73	82.89	83.83	88.07	77.49	86.17	38.99	34.86	36.14	95.15	83.91	36.66333333	1.179962069	1.131935743	2.37E-14	1.23E-44
170496	Lcn2	mRNA	756.62	812.99	848.88	19.24	9.71	12.16	3.83	3.37	5.37	806.1633333	13.70333333	4.19	7.324390901	1.560219577	3.72E-291	2.06E-04
171081	Csf2rb	mRNA	3.72	4.41	2.89	6.7	2.49	3.24	0.87	0.38	0.23	3.673333333	4.143333333	0.493333333	3.845916375	4.180876348	7.03E-16	3.34E-05
171164	Gbp2	mRNA	108.51	94.8	109.2	1.91	1.2	1.33	0.23	0.47	0.46	104.17	1.48	0.386666667	7.76634174	1.765001429	1.58E-111	0.013656514
171493	Osgin1	mRNA	1.04	2.06	2.3	2.33	1.97	1.14	0.35	0.66	0.81	1.8	1.813333333	0.606666667	1.474066898	1.56401761	0.027503449	0.032483928
24387	Gfap	mRNA	308.97	321.94	327.87	65.47	17.9	42.77	8.22	6.5	9.87	319.5933333	42.04666667	8.196666667	4.945334275	2.086490516	0	4.55E-04
24471	Hspb1	mRNA	28.01	38.97	37.76	25.58	7.81	9.15	3.99	3.71	4.57	34.91333333	14.18	4.09	2.820217282	1.662769017	3.80E-24	0.001134934
24546	Slco2a1	mRNA	6.64	8.03	8.27	2.7	1.37	1.9	0.52	0.24	0.6	7.646666667	1.99	0.453333333	3.665586053	1.863272883	9.70E-28	5.00E-04
24617	Serpine1	mRNA	7.63	8.93	8.53	1.65	0.55	0.56	0.04	0.09	0.35	8.363333333	0.92	0.16	5.370201578	2.322214981	4.51E-27	0.01784254
246766	Ggta1	mRNA	4.93	4.25	6.98	4.36	4.91	4.56	2.85	0.64	2.92	5.386666667	4.61	2.136666667	1.752524609	1.534054725	1.76E-05	7.27E-04
246781	Ptpn7	mRNA	1.78	1.54	2.23	1.18	0.8	0.94	0	0	0	1.85	0.973333333	0	6.290357612	5.496208931	1.91E-05	0.001901264
24750	RT1-N3	mRNA	9.1	7.84	10.25	1.67	2.16	1.91	0.47	0.48	0.71	9.063333333	1.913333333	0.553333333	3.763402264	1.616441536	1.36E-19	0.023223355
25156	Vav1	mRNA	1.03	1.02	1.32	1.62	1.49	1.33	0.41	0.25	0.45	1.123333333	1.48	0.37	1.291338476	1.852065374	0.039147446	0.001616955
25241	Aqp5	mRNA	1.98	30.8	2.43	1.8	1.18	0.87	0.21	0	0.31	11.73666667	1.283333333	0.173333333	5.762135222	2.688714284	0.001511623	0.033891609
252929	Ctsz	mRNA	11.89	13.23	13.03	13.8	9.77	10.54	2.4	3.46	2.3	12.71666667	11.37	2.72	1.921964627	1.898883695	1.16E-10	6.81E-09
25439	F2r	mRNA	8	8.89	10.1	6.19	5.13	5.08	1.85	2.3	2.33	8.996666667	5.466666667	2.16	1.751115496	1.170700063	3.63E-16	4.94E-06
25464	Icam1	mRNA	16.51	12.54	12.62	2.71	1.79	2.06	0.65	0.77	0.79	13.89	2.186666667	0.736666667	3.941187118	1.408489568	2.53E-39	0.00544244
25625	Tnfrsf1a	mRNA	43.53	48.22	50.46	14.42	9.51	10.34	3.77	3.81	6.22	47.40333333	11.42333333	4.6	3.152463415	1.330569531	5.20E-76	2.68E-07
25661	Fn1	mRNA	10.73	15.21	14.57	31.81	17.09	25.89	6.71	4.42	5.78	13.50333333	24.93	5.636666667	0.992295752	1.916098081	1.83E-10	2.97E-09
25663	Il1r1	mRNA	4.71	6.09	6.38	4.79	1.76	2.39	1.41	1.07	0.88	5.726666667	2.98	1.12	2.02172693	1.281413349	4.96E-19	6.68E-04
25695	Cebpd	mRNA	45.64	42.99	52.08	17.77	4.32	9.14	2.14	2.6	4.3	46.90333333	10.41	3.013333333	3.655168962	1.623242356	1.96E-48	0.001802689
288077	Hcls1	mRNA	3.28	2.26	3.34	2.77	1.51	2.12	0.65	0.37	0.43	2.96	2.133333333	0.483333333	2.310611604	2.007749019	2.62E-05	0.00262379
288227	Bace2	mRNA	3.6	4.21	7.87	8.56	7.16	3.83	2.97	1.86	1.3	5.226666667	6.516666667	2.043333333	1.049724594	1.526685351	0.031188106	0.001559408
289801	Upp1	mRNA	11.42	10.38	11.67	9.51	0.98	2.13	0.56	1.14	1.12	11.15666667	4.206666667	0.94	3.535473505	2.295468849	7.05E-16	0.007096579
290905	Col4a1	mRNA	10.92	17.15	14.87	13.52	38.1	7.7	3.51	6.38	5.95	14.31333333	19.77333333	5.28	1.509328192	2.048304136	3.67E-16	0.021431689
291813	Cmtm3	mRNA	3	3.81	4.52	2.88	4.19	3.12	1.82	1.18	0.67	3.776666667	3.396666667	1.223333333	1.285808982	1.284987557	0.014000043	0.031714817
29345	Serpinh1	mRNA	51.1	59.79	58.55	44.27	31.77	24.76	11.09	11.61	15.07	56.48	33.6	12.59	1.846361356	1.245152956	6.16E-38	1.76E-04
29373	Bmp2	mRNA	3.08	3.19	7.19	8.16	1.82	3.24	1.06	1.08	2.47	4.486666667	4.406666667	1.536666667	1.468712531	1.476072351	0.008148972	0.03795128
294048	Pik3ap1	mRNA	3.37	4.45	1.43	1.35	2.05	0.67	0.43	0.43	0.67	3.083333333	1.356666667	0.51	1.910626294	1.525492193	8.62E-07	0.001393695
294706	Cd180	mRNA	2.07	1.52	2.12	2.45	4.8	2.37	0.7	0.44	0.62	1.903333333	3.206666667	0.586666667	1.334631155	2.155568228	0.013697147	4.51E-06
295342	Rhoc	mRNA	62.35	77.85	82.12	53.8	46.49	46.06	21.56	19.51	17.02	74.10666667	48.78333333	19.36333333	1.636552479	1.17398578	9.38E-27	3.75E-14
295475	Neurog2	mRNA	2.85	5.19	5.84	1.93	1.64	1.34	0.41	0.36	0.53	4.626666667	1.636666667	0.433333333	3.108861395	1.759566146	4.24E-11	0.007604559
29687	C1qb	mRNA	12.72	12.19	17.21	23.73	21.74	15.63	3	2.49	4.16	14.04	20.36666667	3.216666667	1.818992817	2.491155026	5.92E-08	3.49E-16
296953	Irf5	mRNA	2.02	4.02	1.96	4.38	3	3.01	0.46	1.52	1.14	2.666666667	3.463333333	1.04	1.103618979	1.70274286	0.020109427	8.84E-05
297077	Tmem176a	mRNA	22.08	17.9	23.9	26.61	21.23	19.53	5.59	5.89	6.6	21.29333333	22.45666667	6.026666667	1.520088218	1.729648655	3.09E-08	1.98E-10
298566	C1qa	mRNA	13.23	17.18	17.46	21.09	19.53	23.5	4.22	5.6	5.33	15.95666667	21.37333333	5.05	1.351205676	1.914935392	6.84E-06	2.90E-12
298947	Pik3cg	mRNA	1.19	1.1	1.66	2.36	1.85	1.65	1.35	0.16	0.22	1.316666667	1.953333333	0.576666667	1.637587254	2.788534388	3.92E-04	9.95E-13
302248	Nid2	mRNA	4.38	6.49	4.92	9.74	8.03	5.12	1.34	1.69	3.35	5.263333333	7.63	2.126666667	0.993289906	1.666484675	0.001797179	0.004992694
302811	Elf4	mRNA	1.58	3.2	3.12	2.33	0.9	1.77	0.24	2.02	0.41	2.633333333	1.666666667	0.89	2.26408339	1.68644562	2.32E-09	3.05E-04
303163	Igtp	mRNA	9.12	11.41	9.98	3.51	3.83	2.39	1.32	1.47	1.4	10.17	3.243333333	1.396666667	2.569108525	1.051190142	2.62E-19	0.026651026
303903	Parp14	mRNA	16.19	16.32	15.81	3.42	2.79	2.13	1.05	1.06	1.24	16.10666667	2.78	1.116666667	3.54572582	1.147469868	8.39E-111	1.24E-05
303905	Parp9	mRNA	16.57	13.42	12.89	5.02	3.48	2.52	1.29	2.14	1.49	14.29333333	3.673333333	1.64	2.848010146	1.016775764	6.31E-38	0.00402649
305501	Ikzf1	mRNA	1.43	1.81	2.67	2.95	2.42	2.15	0.55	0.62	0.77	1.97	2.506666667	0.646666667	1.309307683	1.802781167	0.010088684	1.28E-04
306628	Col4a2	mRNA	11.64	16.49	15.07	13.13	26.07	9.53	5.13	4.96	5.81	14.4	16.24333333	5.3	1.129828452	1.434627054	3.42E-14	0.006128375
307351	Tubb6	mRNA	16.98	21.86	20.26	3.04	2.38	1.62	0.49	0.5	0.82	19.7	2.346666667	0.603333333	4.723609843	1.791908285	1.41E-37	0.007720284
308444	Axl	mRNA	57.54	76.77	70.46	13.08	10.67	8.39	2.64	4.36	4.92	68.25666667	10.71333333	3.973333333	3.87616873	1.271209615	4.49E-142	1.26E-08
308901	Trim21	mRNA	10.55	12.7	11.05	3.38	3.29	2.86	1.05	1.38	1.28	11.43333333	3.176666667	1.236666667	2.915824392	1.248411113	2.26E-38	1.49E-04
308995	Itgal	mRNA	1.59	1.31	1.23	1.69	1.51	0.8	0.28	0.21	0.21	1.376666667	1.333333333	0.233333333	2.332482053	2.403724739	8.54E-06	3.84E-05
309684	Itgb2	mRNA	2.37	2.94	2.55	5.25	3.69	2.86	0.56	0.82	0.53	2.62	3.933333333	0.636666667	1.933046048	2.683710866	9.42E-06	1.21E-10
310843	Sec24d	mRNA	5.69	5.66	4.53	2.81	2.47	2.16	1	1.04	1.63	5.293333333	2.48	1.223333333	2.034837541	1.157589474	4.06E-14	0.001247478
312566	Adamts9	mRNA	1.21	2.11	3.16	3.75	1.57	2.32	0.58	0.62	0.35	2.16	2.546666667	0.516666667	1.735411094	1.925336777	1.27E-06	0.034075692
312705	C1r	mRNA	30.68	30.12	28.57	6.46	7.37	4.78	2.63	2.44	2.89	29.79	6.203333333	2.653333333	3.196076619	1.038300395	5.23E-72	2.76E-04
313022	Map3k6	mRNA	5.84	6.4	5.79	3.29	1.92	2.32	1.11	0.82	1.13	6.01	2.51	1.02	2.23820502	1.104139463	2.11E-21	0.002523129
313507	Tal1	mRNA	1.41	1.18	1.83	1.4	1.19	1.07	0.27	0.71	0.51	1.473333333	1.22	0.496666667	1.338521937	1.154677644	0.002321835	0.032388872
313641	Hspg2	mRNA	9.25	18.53	13.09	10.06	16.31	5.83	9.35	3.16	9.33	13.62333333	10.73333333	7.28	1.515639992	1.330769541	2.50E-23	0.023938525
313892	Togaram2	mRNA	2.17	1.83	1.97	1.9	2.4	1.51	0.47	0.59	0.37	1.99	1.936666667	0.476666667	1.769547527	1.822112244	2.60E-05	6.81E-05
314670	RGD1564409	mRNA	2.06	1.5	2.41	3	1.91	2.12	1.07	0.43	0.34	1.99	2.343333333	0.613333333	1.250037655	1.712070536	0.003560615	8.71E-06
315196	Wnt7b	mRNA	11.97	13.01	6.32	0.87	2.78	0.67	0.57	0.37	0.52	10.43333333	1.44	0.486666667	4.216511484	1.495652524	7.49E-30	0.038068127
315806	Prtg	mRNA	13.65	13.88	14.61	9.88	6.84	7.25	3.48	3.44	3.77	14.04666667	7.99	3.563333333	1.898942379	1.277827983	1.08E-50	7.23E-17
316519	Slc11a1	mRNA	2.38	3.19	2.96	2.37	2.16	1.45	0.34	0.51	0.41	2.843333333	1.993333333	0.42	2.471037598	2.217571646	2.57E-05	0.001339986
316580	Sp140	mRNA	2	1.97	2.16	2.19	1.39	1.29	0.47	0.43	0.67	2.043333333	1.623333333	0.523333333	1.669238683	1.340249017	2.01E-04	0.02512456
317227	Tlr13	mRNA	0.62	0.67	0.9	1.88	1.05	1.49	0.23	0.13	0.23	0.73	1.473333333	0.196666667	1.306853674	2.499050716	0.040744206	7.17E-07
361972	Tmem154	mRNA	0.48	1.64	2.42	0.83	0.55	0.92	0.17	0.09	0.21	1.513333333	0.766666667	0.156666667	2.936086914	2.121235262	1.44E-04	0.028615077
362211	Mall	mRNA	0.35	1.64	3.02	1	0.33	0.17	0	0	0	1.67	0.5	0	6.443991756	4.902566981	2.67E-05	0.020284865
362456	Arhgdib	mRNA	8.25	10.5	12.52	9.28	7.32	7.95	3.78	1.82	2.98	10.42333333	8.183333333	2.86	1.541711515	1.336894015	2.89E-05	0.001458374
362597	Eva1b	mRNA	5.24	7.9	7.26	7.17	6.47	6.72	2.21	2.76	2.07	6.8	6.786666667	2.346666667	1.222831206	1.37727078	0.00803782	0.004531316
362792	Pld4	mRNA	4.68	3.6	4.54	12.22	10.18	8.84	1.92	1.76	1.08	4.273333333	10.41333333	1.586666667	1.034622737	2.465826342	0.007783211	6.72E-18
362893	Arhgap9	mRNA	1.28	3.56	2.19	1.6	1.85	1.95	0.1	0.26	0.17	2.343333333	1.8	0.176666667	3.114933553	2.880310332	0.001492148	0.012564759
363269	Sp100	mRNA	9.43	8.37	8.56	14.69	9.15	8.3	2.55	3.81	4.59	8.786666667	10.71333333	3.65	1.265688304	1.37705193	5.14E-05	1.78E-05
366957	Rac2	mRNA	5.17	3.5	5.25	7.81	5.42	4.96	0.75	0.57	0.8	4.64	6.063333333	0.706666667	2.248533923	2.881227624	7.24E-05	7.12E-08
367455	Lrg1	mRNA	2.99	4.54	5.65	6.72	0.74	1.27	0.11	0.35	0.69	4.393333333	2.91	0.383333333	3.298094968	2.945671801	1.08E-06	0.002607901
444983	Apold1	mRNA	3.86	3.58	4.11	10.56	0.97	2.54	1.24	0.62	0.37	3.85	4.69	0.743333333	2.200503549	2.680579719	5.25E-09	0.036656461
497010	Eng	mRNA	15.3	16.24	16.55	12.51	11.21	9.95	4.66	3.91	4.87	16.03	11.22333333	4.48	1.533278049	1.156002797	3.22E-19	2.47E-09
498185	Slc8b1	mRNA	4.84	3.82	5.7	1.7	2.65	2.54	0.81	0.96	1.03	4.786666667	2.296666667	0.933333333	2.18928774	1.184754673	1.08E-09	0.024482721
498582	Wdfy4	mRNA	0.51	0.68	0.49	0.97	0.96	0.82	0.16	0.17	0.1	0.56	0.916666667	0.143333333	1.669197279	2.265640902	4.74E-04	1.26E-06
499271	Itgax	mRNA	0.84	1.06	1.6	0.43	0.32	0.38	0.08	0.03	0.05	1.166666667	0.376666667	0.053333333	3.32082811	2.297886302	7.06E-11	0.001083026
499885	Itpripl1	mRNA	4.21	3.93	3.83	1.25	2.62	1.67	0.56	0.63	0.68	3.99	1.846666667	0.623333333	2.367439676	1.364270389	1.56E-09	0.018778809
499991	Steap4	mRNA	1.76	2.88	3.01	1.64	0.69	1.01	0.25	0.09	0.04	2.55	1.113333333	0.126666667	4.31239415	3.269606603	5.91E-10	2.60E-04
500906	Cyth4	mRNA	1.52	1.91	1.68	3.1	2.64	2.76	0.82	0.66	0.45	1.703333333	2.833333333	0.643333333	1.110789006	1.909946686	0.034993046	3.03E-05
501854	Rab7b	mRNA	7.84	12.15	9.51	2.56	3.03	1.76	0.93	1.29	0.79	9.833333333	2.45	1.003333333	3.013228159	1.177117514	3.17E-19	0.033378177
50662	Runx1	mRNA	3.05	5.55	5.27	1.66	1.12	1.26	0.4	0.71	0.58	4.623333333	1.346666667	0.563333333	2.878145151	1.517685299	2.01E-12	0.010091365
54223	Adcy4	mRNA	1.91	2.38	2.18	2.34	2.21	1.63	0.66	0.34	0.63	2.156666667	2.06	0.543333333	1.599572953	1.426701093	7.80E-04	0.013495667
54227	Arpc1b	mRNA	12.67	14.95	16.49	6.17	5.69	4.46	1.98	1.21	2.45	14.70333333	5.44	1.88	2.612575215	1.335696094	1.29E-18	0.002045351
54259	Inpp5d	mRNA	2.3	2.42	2.52	3.57	2.61	2.59	0.94	0.85	0.92	2.413333333	2.923333333	0.903333333	1.111672931	1.527394936	2.21E-04	4.29E-07
56083	Tgm2	mRNA	17.63	21.19	24.61	11.13	5.14	5.12	2	1.11	2.02	21.14333333	7.13	1.71	3.375854703	1.834102491	2.22E-54	6.02E-08
60669	Cmklr1	mRNA	1.42	3.41	2.72	2.08	0.96	3.26	0.43	0.29	0.37	2.516666667	2.1	0.363333333	1.864092322	1.882925575	9.24E-06	8.25E-05
65048	Fat2	mRNA	0.01	0.29	0.24	0.27	0.11	0.04	0.02	0	0.02	0.18	0.14	0.013333333	3.659027551	3.431455688	0.00356417	0.007562919
65190	Rsad2	mRNA	64.09	53.7	53.71	2.35	1.78	1.33	0.48	0.65	0.45	57.16666667	1.82	0.526666667	6.442027508	1.572492165	5.13E-136	0.001616955
66015	Adamts4	mRNA	14.6	10.24	10.21	2.47	1.26	1.48	0.52	0.25	0.12	11.68333333	1.736666667	0.296666667	4.995897862	2.38279897	2.78E-38	8.26E-05
680611	Bcl3	mRNA	43.81	28.67	37.92	9.1	4.71	4.29	1.21	1.84	0.72	36.8	6.033333333	1.256666667	4.939626115	2.438172944	7.83E-47	5.62E-06
689616	Apcdd1	mRNA	22.38	21.65	20.71	22.48	11.17	12.46	7.85	9.27	6	21.58	15.37	7.706666667	1.500631094	1.037391911	1.35E-26	0.019856167
79129	Cyba	mRNA	8.92	9.67	10.31	8.03	6.74	8.4	3.75	2.04	2.26	9.633333333	7.723333333	2.683333333	1.545523165	1.363234827	0.002224741	0.027908252
79252	Adamts1	mRNA	37.21	49.01	51.54	28.49	19.2	20.44	9.51	10.29	7.9	45.92	22.71	9.233333333	2.003790047	1.132730263	5.23E-49	2.54E-13
81515	Lyn	mRNA	2.73	3.5	3.71	3.63	2.96	2.42	0.88	0.52	0.72	3.313333333	3.003333333	0.706666667	1.9175478	1.908614606	7.42E-08	7.91E-07
81686	Mmp2	mRNA	2.8	3.52	3.66	2.96	2.75	2.11	0.53	0.27	0.36	3.326666667	2.606666667	0.386666667	2.78584804	2.573356683	9.88E-11	7.49E-08
83580	Thbd	mRNA	2.44	2.79	2.27	2.48	1.61	0.89	0.44	0.49	0.85	2.5	1.66	0.593333333	1.769172532	1.310755844	8.19E-06	0.023238886
84032	Col3a1	mRNA	1.92	2.96	2.6	1.96	2.47	1.11	0.44	0.23	0.36	2.493333333	1.846666667	0.343333333	2.375851715	2.062495117	1.34E-09	9.53E-06
84398	Cd93	mRNA	7	6.44	6.91	4.77	2.18	1.84	0.73	0.75	0.65	6.783333333	2.93	0.71	2.984293555	1.92491721	1.28E-41	1.25E-07
89829	Socs3	mRNA	127.34	120.12	148.84	22.9	3.83	12.89	0.05	0.15	0.69	132.1	13.20666667	0.296666667	8.585169423	5.118326939	4.86E-58	5.62E-06
Gene ID	Gene Symbol	Type	p1_MNU1 TPM	p1_MNU2 TPM	p1_MNU3 TPM	p1_RCS1 TPM	p1_RCS2 TPM	p1_RCS3 TPM	p1_RDY1 TPM	p1_RDY2 TPM	p1_RDY3 TPM	p1_MNU Average TPM	p1_RCS Average TPM	p1_RDY Average TPM	log2 (mRNAMNU / mRNARDY)	log2 (mRNARCS / mRNARDY)	Qvalue (mRNAMNU / mRNARDY)	Qvalue (mRNARCS / mRNARDY)
103694537	LOC103694537	mRNA	0	0	0	0	0.02	0	13.19	12.33	12.59	0	0.006666667	12.70333333	-12.00097203	-10.73308914	1.80E-22	1.55E-17
304646	Mgat4d	mRNA	0.19	0.44	0.56	2.05	3.03	2.67	7.01	7.44	4.54	0.396666667	2.583333333	6.33	-4.062820137	-1.336623187	1.09E-11	0.003400901
690442	Tmem116	mRNA	26.01	12.62	15.95	33.08	37.44	35.76	78.3	67.67	76.17	18.19333333	35.42666667	74.04666667	-2.122749382	-1.135484383	1.08E-24	3.09E-24
