# Supplementary material for: Analysis of shared ceRNA networks and related-hub genes in rats with primary and secondary photoreceptor degeneration
Source: Front Neurosci. 2023 Sep 21;17:1259622. doi: 10.3389/fnins.2023.1259622 (PMC10552924; doi:10.3389/fnins.2023.1259622)
Supplement: Supplementary file 1 [file Data_Sheet_1.ZIP › Original data/Fig 3/Table 8. Shared lncRNA-miRNA-mRNA network in two photoreceptor degeneration ( 3LncRNAs, 5miRNAs and 109 mRNAs).xlsx]

## Sheet: Sheet1
Shared LncRNA-miRNA-mRNA network
LncRNA	DEmiRNA	DEmRNA
LOC100911498	rno-miR-3556a	Prtg, RGD1564409, Steap4, Adamts1
LOC100911499	rno-miR-425-3p	Tgm2, Cmklr1, Hspb1, Pld4, Lyn, Lrg1
URS0000B2E4CC	rno-miR-323-5p	Tgm2, Cmklr1, Rps6ka2, Gfap, Hspb, Aqp5, Ctsz, Icam1, Bace2, Col4a1, Cmtm3, Tmem176a, Pik3cg, Nid2, Elf4, Ikzf1, C1r, Hspg2, Wnt7b, Prtg, Sp140, Tlr13, Arhgdib, Pld4, Eng, Wdfy4, Itgax, Runx1, Fat2, Adamts4, Apcdd1, Lyn, Ddx60, Upp1, Serpinh1, Bmp2, Igtp, Parp14, Col4a2, Tubb6, Togaram2, Mall, Sp100, Itpripl1, Rsad2, Col3a1
URS0000B28F2F	rno-miR-181d-5p	Tmem116, LOC103694537, Mgat4d
LOC100911498	novel-rno-miR297-3p	Tgm2, Cmklr1, Rps6ka2, Gfap, Aqp5, Ctsz, Icam1, Bace2, Col4a1, Cmtm3, Tmem176a, Pik3cg, Nid2, Elf4, Ikzf1, C1r, Hspg2, Wnt7b, Sp140, Tlr13, Arhgdib, Eng, Wdfy4, Itgax, Runx1, Fat2, Adamts4, Apcdd1, Card11, LOC103690031, Kremen1, F2rl1, Ccr5, P2ry6, Lcn2, Csf2rb, Gbp2, Osgin1, Slco2a1, Serpine1, Ggta1, Ptpn7, RT1-N3, Vav1, F2r, Tnfrsf1a, Fn1, Il1r1, Cebpd, Hcls1, Pik3ap1, Cd180, Rhoc, Neurog2, C1q…
