# Supplementary material for: Analysis of shared ceRNA networks and related-hub genes in rats with primary and secondary photoreceptor degeneration
Source: Front Neurosci. 2023 Sep 21;17:1259622. doi: 10.3389/fnins.2023.1259622 (PMC10552924; doi:10.3389/fnins.2023.1259622)
Supplement: Supplementary file 1 [file Data_Sheet_1.ZIP › Original data/Fig 4/Table 1. Edge.xlsx]

## Sheet: 999
shared name	interacts with
rno-miR-181d-5p	Mgat4d
rno-miR-181d-5p	LOC103694537
rno-miR-181d-5p	Tmem116
rno-miR-181d-5p	URS0000B28F2F
rno-miR-425-3p	Lrg1
rno-miR-425-3p	Lyn
rno-miR-425-3p	Pld4
rno-miR-425-3p	Hspb1
rno-miR-425-3p	Cmklr1
rno-miR-425-3p	Tgm2
rno-miR-425-3p	100911498
rno-miR-3556a	Adamts1
rno-miR-3556a	Steap4
rno-miR-3556a	RGD1564409
rno-miR-3556a	Prtg
rno-miR-3556a	100911498
rno-miR-323-5p	Col3a1
rno-miR-323-5p	Rsad2
rno-miR-323-5p	Itpripl1
rno-miR-323-5p	Sp100
rno-miR-323-5p	Mall
rno-miR-323-5p	Togaram2
rno-miR-323-5p	Tubb6
rno-miR-323-5p	Col4a2
rno-miR-323-5p	Parp14
rno-miR-323-5p	Igtp
rno-miR-323-5p	Bmp2
rno-miR-323-5p	Serpinh1
rno-miR-323-5p	Upp1
rno-miR-323-5p	Ddx60
rno-miR-323-5p	Lyn
rno-miR-323-5p	Apcdd1
rno-miR-323-5p	Adamts4
rno-miR-323-5p	Fat2
rno-miR-323-5p	Runx1
rno-miR-323-5p	Itgax
rno-miR-323-5p	Wdfy4
rno-miR-323-5p	Eng
rno-miR-323-5p	Pld4
rno-miR-323-5p	Arhgdib
rno-miR-323-5p	Tlr13
rno-miR-323-5p	Sp140
rno-miR-323-5p	Prtg
rno-miR-323-5p	Wnt7b
rno-miR-323-5p	Hspg2
rno-miR-323-5p	C1r
rno-miR-323-5p	Ikzf1
rno-miR-323-5p	Elf4
rno-miR-323-5p	Nid2
rno-miR-323-5p	Pik3cg
rno-miR-323-5p	Tmem176a
rno-miR-323-5p	Cmtm3
rno-miR-323-5p	Col4a1
rno-miR-323-5p	Bace2
rno-miR-323-5p	Icam1
rno-miR-323-5p	Ctsz
rno-miR-323-5p	Aqp5
rno-miR-323-5p	Hspb1
rno-miR-323-5p	Gfap
rno-miR-323-5p	Rps6ka2
rno-miR-323-5p	Cmklr1
rno-miR-323-5p	Tgm2
rno-miR-323-5p	URS0000B2E4CC
novel-rno-miR297-3p	Socs3
novel-rno-miR297-3p	Cd93
novel-rno-miR297-3p	Thbd
novel-rno-miR297-3p	Mmp2
novel-rno-miR297-3p	Cyba
novel-rno-miR297-3p	Bcl3
novel-rno-miR297-3p	Inpp5d
novel-rno-miR297-3p	Arpc1b
novel-rno-miR297-3p	Adcy4
novel-rno-miR297-3p	Rab7b
novel-rno-miR297-3p	Cyth4
novel-rno-miR297-3p	Slc8b1
novel-rno-miR297-3p	Apold1
novel-rno-miR297-3p	Rac2
novel-rno-miR297-3p	Arhgap9
novel-rno-miR297-3p	Eva1b
novel-rno-miR297-3p	Tmem154
novel-rno-miR297-3p	Slc11a1
novel-rno-miR297-3p	Tal1
novel-rno-miR297-3p	Map3k6
novel-rno-miR297-3p	Adamts9
novel-rno-miR297-3p	Sec24d
novel-rno-miR297-3p	Itgb2
novel-rno-miR297-3p	Itgal
novel-rno-miR297-3p	Trim21
novel-rno-miR297-3p	Axl
novel-rno-miR297-3p	Parp9
novel-rno-miR297-3p	C1qa
novel-rno-miR297-3p	Irf5
novel-rno-miR297-3p	C1qb
novel-rno-miR297-3p	Neurog2
novel-rno-miR297-3p	Rhoc
novel-rno-miR297-3p	Cd180
novel-rno-miR297-3p	Pik3ap1
novel-rno-miR297-3p	Hcls1
novel-rno-miR297-3p	Cebpd
novel-rno-miR297-3p	Il1r1
novel-rno-miR297-3p	Fn1
novel-rno-miR297-3p	Tnfrsf1a
novel-rno-miR297-3p	F2r
novel-rno-miR297-3p	Vav1
novel-rno-miR297-3p	RT1-N3
novel-rno-miR297-3p	Ptpn7
novel-rno-miR297-3p	Ggta1
novel-rno-miR297-3p	Serpine1
novel-rno-miR297-3p	Slco2a1
novel-rno-miR297-3p	Osgin1
novel-rno-miR297-3p	Gbp2
novel-rno-miR297-3p	Csf2rb
novel-rno-miR297-3p	Lcn2
novel-rno-miR297-3p	P2ry6
novel-rno-miR297-3p	Ccr5
novel-rno-miR297-3p	F2rl1
novel-rno-miR297-3p	Kremen1
novel-rno-miR297-3p	LOC103690031
novel-rno-miR297-3p	Card11
novel-rno-miR297-3p	Apcdd1
novel-rno-miR297-3p	Adamts4
novel-rno-miR297-3p	Fat2
novel-rno-miR297-3p	Runx1
novel-rno-miR297-3p	Itgax
novel-rno-miR297-3p	Wdfy4
novel-rno-miR297-3p	Eng
novel-rno-miR297-3p	Arhgdib
novel-rno-miR297-3p	Tlr13
novel-rno-miR297-3p	Sp140
novel-rno-miR297-3p	Wnt7b
novel-rno-miR297-3p	Hspg2
novel-rno-miR297-3p	C1r
novel-rno-miR297-3p	Ikzf1
novel-rno-miR297-3p	Elf4
novel-rno-miR297-3p	Nid2
novel-rno-miR297-3p	Pik3cg
novel-rno-miR297-3p	Tmem176a
novel-rno-miR297-3p	Cmtm3
novel-rno-miR297-3p	Col4a1
novel-rno-miR297-3p	Bace2
novel-rno-miR297-3p	Icam1
novel-rno-miR297-3p	Ctsz
novel-rno-miR297-3p	Aqp5
novel-rno-miR297-3p	Gfap
novel-rno-miR297-3p	Rps6ka2
novel-rno-miR297-3p	Cmklr1
novel-rno-miR297-3p	Tgm2
novel-rno-miR297-3p	100911498
