# Supplementary material for: Analysis of shared ceRNA networks and related-hub genes in rats with primary and secondary photoreceptor degeneration
Source: Front Neurosci. 2023 Sep 21;17:1259622. doi: 10.3389/fnins.2023.1259622 (PMC10552924; doi:10.3389/fnins.2023.1259622)
Supplement: Supplementary file 1 [file Data_Sheet_1.ZIP › Original data/Fig 4/Table 2. Node.xlsx]

## Sheet: Sheet1
shared name	type
URS0000B28F2F	lncRNA
URS0000B2E4CC	lncRNA
LOC100911498	lncRNA
rno-miR-181d-5p	miRNA
rno-miR-425-3p	miRNA
rno-miR-3556a	miRNA
rno-miR-323-5p	miRNA
novel-rno-miR297-3p	miRNA
Mgat4d	mRNA
LOC103694537	mRNA
Tmem116	mRNA
Socs3	mRNA
Cd93	mRNA
Thbd	mRNA
Mmp2	mRNA
Cyba	mRNA
Bcl3	mRNA
Inpp5d	mRNA
Arpc1b	mRNA
Adcy4	mRNA
Rab7b	mRNA
Cyth4	mRNA
Slc8b1	mRNA
Apold1	mRNA
Rac2	mRNA
Arhgap9	mRNA
Eva1b	mRNA
Tmem154	mRNA
Slc11a1	mRNA
Tal1	mRNA
Map3k6	mRNA
Adamts9	mRNA
Sec24d	mRNA
Itgb2	mRNA
Itgal	mRNA
Trim21	mRNA
Axl	mRNA
Parp9	mRNA
C1qa	mRNA
Irf5	mRNA
C1qb	mRNA
Neurog2	mRNA
Rhoc	mRNA
Cd180	mRNA
Pik3ap1	mRNA
Hcls1	mRNA
Cebpd	mRNA
Il1r1	mRNA
Fn1	mRNA
Tnfrsf1a	mRNA
F2r	mRNA
Vav1	mRNA
RT1-N3	mRNA
Ptpn7	mRNA
Ggta1	mRNA
Serpine1	mRNA
Slco2a1	mRNA
Osgin1	mRNA
Gbp2	mRNA
Csf2rb	mRNA
Lcn2	mRNA
P2ry6	mRNA
Ccr5	mRNA
F2rl1	mRNA
Kremen1	mRNA
LOC103690031	mRNA
Card11	mRNA
Col3a1	mRNA
Rsad2	mRNA
Itpripl1	mRNA
Sp100	mRNA
Mall	mRNA
Togaram2	mRNA
Tubb6	mRNA
Col4a2	mRNA
Parp14	mRNA
Igtp	mRNA
Bmp2	mRNA
Serpinh1	mRNA
Upp1	mRNA
Ddx60	mRNA
Apcdd1	mRNA
Adamts4	mRNA
Fat2	mRNA
Runx1	mRNA
Itgax	mRNA
Wdfy4	mRNA
Eng	mRNA
Arhgdib	mRNA
Tlr13	mRNA
Sp140	mRNA
Wnt7b	mRNA
Hspg2	mRNA
C1r	mRNA
Ikzf1	mRNA
Elf4	mRNA
Nid2	mRNA
Pik3cg	mRNA
Tmem176a	mRNA
Cmtm3	mRNA
Col4a1	mRNA
Bace2	mRNA
Icam1	mRNA
Ctsz	mRNA
Aqp5	mRNA
Gfap	mRNA
Rps6ka2	mRNA
Lrg1	mRNA
Lyn	mRNA
Pld4	mRNA
Hspb1	mRNA
Cmklr1	mRNA
Tgm2	mRNA
Adamts1	mRNA
Steap4	mRNA
RGD1564409	mRNA
Prtg	mRNA
