# Supplementary material for: Analysis of shared ceRNA networks and related-hub genes in rats with primary and secondary photoreceptor degeneration
Source: Front Neurosci. 2023 Sep 21;17:1259622. doi: 10.3389/fnins.2023.1259622 (PMC10552924; doi:10.3389/fnins.2023.1259622)
Supplement: Supplementary file 1 [file Data_Sheet_1.ZIP › Original data/Fig 4/Table 3. Heatmap.xls]

## Sheet: Sheet1
group	MNU	MNU	MNU	RCS	RCS	RCS	RDY	RDY	RDY
sample	MNU1	MNU2	MNU3	RCS1	RCS2	RCS3	RDY1	RDY2	RDY3
Ddx60	11.33	9.27	17.66	2.72	3.56	4.98	0.47	0.9	2.48
Card11	1.66	2.12	2.14	2.13	1.18	1.62	0.53	0.56	0.4
LOC103690031	55.67	44.53	33.01	16.47	18.32	10.93	9.54	3.84	5.44
LOC103694537	0	0	0	0	0.02	0	13.19	12.33	12.59
Kremen1	51.24	47.51	51	37.69	28.01	29.18	15.33	13.62	12.31		https://international.biocloud.net/zh/software/tools/heatmap
F2rl1	4.78	5.93	4.44	2.22	0.81	0.57	0.41	0.09	0.27
Ccr5	1.6	2.16	2.79	2.65	2.03	2.1	0.72	0.97	0.61
P2ry6	2.53	2.49	2.21	3.17	1.79	1.77	0.36	0.47	0.69
Rps6ka2	118.73	82.89	83.83	88.07	77.49	86.17	38.99	34.86	36.14
Lcn2	756.62	812.99	848.88	19.24	9.71	12.16	3.83	3.37	5.37
Csf2rb	3.72	4.41	2.89	6.7	2.49	3.24	0.87	0.38	0.23
Gbp2	108.51	94.8	109.2	1.91	1.2	1.33	0.23	0.47	0.46
Osgin1	1.04	2.06	2.3	2.33	1.97	1.14	0.35	0.66	0.81
Gfap	308.97	321.94	327.87	65.47	17.9	42.77	8.22	6.5	9.87
Hspb1	28.01	38.97	37.76	25.58	7.81	9.15	3.99	3.71	4.57
Slco2a1	6.64	8.03	8.27	2.7	1.37	1.9	0.52	0.24	0.6
Serpine1	7.63	8.93	8.53	1.65	0.55	0.56	0.04	0.09	0.35
Ggta1	4.93	4.25	6.98	4.36	4.91	4.56	2.85	0.64	2.92
Ptpn7	1.78	1.54	2.23	1.18	0.8	0.94	0	0	0
RT1-N3	9.1	7.84	10.25	1.67	2.16	1.91	0.47	0.48	0.71
Vav1	1.03	1.02	1.32	1.62	1.49	1.33	0.41	0.25	0.45
Aqp5	1.98	30.8	2.43	1.8	1.18	0.87	0.21	0	0.31
Ctsz	11.89	13.23	13.03	13.8	9.77	10.54	2.4	3.46	2.3
F2r	8	8.89	10.1	6.19	5.13	5.08	1.85	2.3	2.33
Icam1	16.51	12.54	12.62	2.71	1.79	2.06	0.65	0.77	0.79
Tnfrsf1a	43.53	48.22	50.46	14.42	9.51	10.34	3.77	3.81	6.22
Fn1	10.73	15.21	14.57	31.81	17.09	25.89	6.71	4.42	5.78
Il1r1	4.71	6.09	6.38	4.79	1.76	2.39	1.41	1.07	0.88
Cebpd	45.64	42.99	52.08	17.77	4.32	9.14	2.14	2.6	4.3
Hcls1	3.28	2.26	3.34	2.77	1.51	2.12	0.65	0.37	0.43
Bace2	3.6	4.21	7.87	8.56	7.16	3.83	2.97	1.86	1.3
Upp1	11.42	10.38	11.67	9.51	0.98	2.13	0.56	1.14	1.12
Col4a1	10.92	17.15	14.87	13.52	38.1	7.7	3.51	6.38	5.95
Cmtm3	3	3.81	4.52	2.88	4.19	3.12	1.82	1.18	0.67
Serpinh1	51.1	59.79	58.55	44.27	31.77	24.76	11.09	11.61	15.07
Bmp2	3.08	3.19	7.19	8.16	1.82	3.24	1.06	1.08	2.47
Pik3ap1	3.37	4.45	1.43	1.35	2.05	0.67	0.43	0.43	0.67
Cd180	2.07	1.52	2.12	2.45	4.8	2.37	0.7	0.44	0.62
Rhoc	62.35	77.85	82.12	53.8	46.49	46.06	21.56	19.51	17.02
Neurog2	2.85	5.19	5.84	1.93	1.64	1.34	0.41	0.36	0.53
C1qb	12.72	12.19	17.21	23.73	21.74	15.63	3	2.49	4.16
Irf5	2.02	4.02	1.96	4.38	3	3.01	0.46	1.52	1.14
Tmem176a	22.08	17.9	23.9	26.61	21.23	19.53	5.59	5.89	6.6
C1qa	13.23	17.18	17.46	21.09	19.53	23.5	4.22	5.6	5.33
Pik3cg	1.19	1.1	1.66	2.36	1.85	1.65	1.35	0.16	0.22
Nid2	4.38	6.49	4.92	9.74	8.03	5.12	1.34	1.69	3.35
Elf4	1.58	3.2	3.12	2.33	0.9	1.77	0.24	2.02	0.41
Igtp	9.12	11.41	9.98	3.51	3.83	2.39	1.32	1.47	1.4
Parp14	16.19	16.32	15.81	3.42	2.79	2.13	1.05	1.06	1.24
Parp9	16.57	13.42	12.89	5.02	3.48	2.52	1.29	2.14	1.49
Mgat4d	0.19	0.44	0.56	2.05	3.03	2.67	7.01	7.44	4.54
Ikzf1	1.43	1.81	2.67	2.95	2.42	2.15	0.55	0.62	0.77
Col4a2	11.64	16.49	15.07	13.13	26.07	9.53	5.13	4.96	5.81
Tubb6	16.98	21.86	20.26	3.04	2.38	1.62	0.49	0.5	0.82
Axl	57.54	76.77	70.46	13.08	10.67	8.39	2.64	4.36	4.92
Trim21	10.55	12.7	11.05	3.38	3.29	2.86	1.05	1.38	1.28
Itgal	1.59	1.31	1.23	1.69	1.51	0.8	0.28	0.21	0.21
Itgb2	2.37	2.94	2.55	5.25	3.69	2.86	0.56	0.82	0.53
Sec24d	5.69	5.66	4.53	2.81	2.47	2.16	1	1.04	1.63
Adamts9	1.21	2.11	3.16	3.75	1.57	2.32	0.58	0.62	0.35
C1r	30.68	30.12	28.57	6.46	7.37	4.78	2.63	2.44	2.89
Map3k6	5.84	6.4	5.79	3.29	1.92	2.32	1.11	0.82	1.13
Tal1	1.41	1.18	1.83	1.4	1.19	1.07	0.27	0.71	0.51
Hspg2	9.25	18.53	13.09	10.06	16.31	5.83	9.35	3.16	9.33
Togaram2	2.17	1.83	1.97	1.9	2.4	1.51	0.47	0.59	0.37
RGD1564409	2.06	1.5	2.41	3	1.91	2.12	1.07	0.43	0.34
Wnt7b	11.97	13.01	6.32	0.87	2.78	0.67	0.57	0.37	0.52
Prtg	13.65	13.88	14.61	9.88	6.84	7.25	3.48	3.44	3.77
Slc11a1	2.38	3.19	2.96	2.37	2.16	1.45	0.34	0.51	0.41
Sp140	2	1.97	2.16	2.19	1.39	1.29	0.47	0.43	0.67
Tlr13	0.62	0.67	0.9	1.88	1.05	1.49	0.23	0.13	0.23
Tmem154	0.48	1.64	2.42	0.83	0.55	0.92	0.17	0.09	0.21
Mall	0.35	1.64	3.02	1	0.33	0.17	0	0	0
Arhgdib	8.25	10.5	12.52	9.28	7.32	7.95	3.78	1.82	2.98
Eva1b	5.24	7.9	7.26	7.17	6.47	6.72	2.21	2.76	2.07
Pld4	4.68	3.6	4.54	12.22	10.18	8.84	1.92	1.76	1.08
Arhgap9	1.28	3.56	2.19	1.6	1.85	1.95	0.1	0.26	0.17
Sp100	9.43	8.37	8.56	14.69	9.15	8.3	2.55	3.81	4.59
Rac2	5.17	3.5	5.25	7.81	5.42	4.96	0.75	0.57	0.8
Lrg1	2.99	4.54	5.65	6.72	0.74	1.27	0.11	0.35	0.69
Apold1	3.86	3.58	4.11	10.56	0.97	2.54	1.24	0.62	0.37
Eng	15.3	16.24	16.55	12.51	11.21	9.95	4.66	3.91	4.87
Slc8b1	4.84	3.82	5.7	1.7	2.65	2.54	0.81	0.96	1.03
Wdfy4	0.51	0.68	0.49	0.97	0.96	0.82	0.16	0.17	0.1
Itgax	0.84	1.06	1.6	0.43	0.32	0.38	0.08	0.03	0.05
Itpripl1	4.21	3.93	3.83	1.25	2.62	1.67	0.56	0.63	0.68
Steap4	1.76	2.88	3.01	1.64	0.69	1.01	0.25	0.09	0.04
Cyth4	1.52	1.91	1.68	3.1	2.64	2.76	0.82	0.66	0.45
Rab7b	7.84	12.15	9.51	2.56	3.03	1.76	0.93	1.29	0.79
Runx1	3.05	5.55	5.27	1.66	1.12	1.26	0.4	0.71	0.58
Adcy4	1.91	2.38	2.18	2.34	2.21	1.63	0.66	0.34	0.63
Arpc1b	12.67	14.95	16.49	6.17	5.69	4.46	1.98	1.21	2.45
Inpp5d	2.3	2.42	2.52	3.57	2.61	2.59	0.94	0.85	0.92
Tgm2	17.63	21.19	24.61	11.13	5.14	5.12	2	1.11	2.02
Cmklr1	1.42	3.41	2.72	2.08	0.96	3.26	0.43	0.29	0.37
Fat2	0.01	0.29	0.24	0.27	0.11	0.04	0.02	0	0.02
Rsad2	64.09	53.7	53.71	2.35	1.78	1.33	0.48	0.65	0.45
Adamts4	14.6	10.24	10.21	2.47	1.26	1.48	0.52	0.25	0.12
Bcl3	43.81	28.67	37.92	9.1	4.71	4.29	1.21	1.84	0.72
Apcdd1	22.38	21.65	20.71	22.48	11.17	12.46	7.85	9.27	6
Tmem116	26.01	12.62	15.95	33.08	37.44	35.76	78.3	67.67	76.17
Cyba	8.92	9.67	10.31	8.03	6.74	8.4	3.75	2.04	2.26
Adamts1	37.21	49.01	51.54	28.49	19.2	20.44	9.51	10.29	7.9
Lyn	2.73	3.5	3.71	3.63	2.96	2.42	0.88	0.52	0.72
Mmp2	2.8	3.52	3.66	2.96	2.75	2.11	0.53	0.27	0.36
Thbd	2.44	2.79	2.27	2.48	1.61	0.89	0.44	0.49	0.85
Col3a1	1.92	2.96	2.6	1.96	2.47	1.11	0.44	0.23	0.36
Cd93	7	6.44	6.91	4.77	2.18	1.84	0.73	0.75	0.65
Socs3	127.34	120.12	148.84	22.9	3.83	12.89	0.05	0.15	0.69
