# Supplementary material for: Analysis of shared ceRNA networks and related-hub genes in rats with primary and secondary photoreceptor degeneration
Source: Front Neurosci. 2023 Sep 21;17:1259622. doi: 10.3389/fnins.2023.1259622 (PMC10552924; doi:10.3389/fnins.2023.1259622)
Supplement: Supplementary file 1 [file Data_Sheet_1.ZIP › Original data/Fig 5/GO-C.xls]

GO_C Term ID	GO_C Term Desc	GO_C Term Level1	GO_C Term Level2	Term Candidate Gene Num	Total Candidate Gene Num	Term Gene Num	Total Gene Num	Rich Ratio	P value	Q value
GO:0031012	extracellular matrix	cellular_component	extracellular region	12	102	272	18180	0.0441176470588235	4.036734E-8	5.341471E-6
GO:0009986	cell surface	cellular_component	cell	18	102	699	18180	0.0257510729613734	5.968124E-8	5.341471E-6
GO:0005615	extracellular space	cellular_component	extracellular region	24	102	1471	18180	0.0163154316791298	1.473371E-6	8.791114E-5
GO:0005604	basement membrane	cellular_component	extracellular region	7	102	113	18180	0.0619469026548673	3.3746530000000002E-6	1.510157E-4
GO:0005581	collagen trimer	cellular_component	protein-containing complex	5	102	57	18180	0.087719298245614	1.673078E-5	5.989619E-4
GO:0034687	integrin alphaL-beta2 complex	cellular_component	membrane	2	102	2	18180	1.0	3.11715E-5	9.299497E-4
GO:0005886	plasma membrane	cellular_component	cell	46	102	5079	18180	0.00905690096475684	1.5380030000000002E-4	0.003932893
GO:0005576	extracellular region	cellular_component	extracellular region	19	102	1445	18180	0.0131487889273356	3.877618E-4	0.008232257
GO:0008305	integrin complex	cellular_component	cell	3	102	27	18180	0.111111111111111	4.547657E-4	0.008232257
GO:0045121	membrane raft	cellular_component	membrane	8	102	322	18180	0.0248447204968944	4.5990260000000003E-4	0.008232257
GO:0009897	external side of plasma membrane	cellular_component	cell	9	102	419	18180	0.0214797136038186	5.823422E-4	0.009476296
GO:0005587	collagen type IV trimer	cellular_component	extracellular region	2	102	7	18180	0.28571428571428603	6.426956E-4	0.009586876
GO:0062023	collagen-containing extracellular matrix	cellular_component	extracellular region	5	102	135	18180	0.037037037037037	9.812036E-4	0.01351042
GO:0031410	cytoplasmic vesicle	cellular_component	cell	11	102	664	18180	0.016566265060241	0.00124148	0.01587321
GO:0001772	immunological synapse	cellular_component	cell	3	102	45	18180	0.0666666666666667	0.002050646	0.02447104
GO:0016020	membrane	cellular_component	membrane	56	102	7515	18180	0.0074517631403858905	0.003823299	0.04184543
GO:0030061	mitochondrial crista	cellular_component	cell	2	102	17	18180	0.11764705882352902	0.004012657	0.04184543
GO:0005586	collagen type III trimer	cellular_component	extracellular region	1	102	1	18180	1.0	0.005610561	0.04184543
GO:0005602	complement component C1 complex	cellular_component	extracellular region	1	102	1	18180	1.0	0.005610561	0.04184543
GO:0032996	Bcl3-Bcl10 complex	cellular_component	cell	1	102	1	18180	1.0	0.005610561	0.04184543
GO:0033193	Lsd1/2 complex	cellular_component	cell	1	102	1	18180	1.0	0.005610561	0.04184543
GO:0036284	tubulobulbar complex	cellular_component	protein-containing complex	1	102	1	18180	1.0	0.005610561	0.04184543
GO:0044228	host cell surface	cellular_component	other organism	1	102	1	18180	1.0	0.005610561	0.04184543
GO:0099568	cytoplasmic region	cellular_component	cell	1	102	1	18180	1.0	0.005610561	0.04184543
GO:0005942	phosphatidylinositol 3-kinase complex	cellular_component	membrane	2	102	22	18180	0.0909090909090909	0.006692435	0.04791783
GO:0005793	endoplasmic reticulum-Golgi intermediate compartment	cellular_component	cell	3	102	79	18180	0.0379746835443038	0.009962641999999999	0.0667667
GO:0016513	core-binding factor complex	cellular_component	cell	1	102	2	18180	0.5	0.01118995	0.0667667
GO:0033257	Bcl3/NF-kappaB2 complex	cellular_component	cell	1	102	2	18180	0.5	0.01118995	0.0667667
GO:0034688	integrin alphaM-beta2 complex	cellular_component	cell	1	102	2	18180	0.5	0.01118995	0.0667667
GO:0072563	endothelial microparticle	cellular_component	extracellular region	1	102	2	18180	0.5	0.01118995	0.0667667
GO:0070062	extracellular exosome	cellular_component	extracellular region	3	102	92	18180	0.0326086956521739	0.01501702	0.08560465
GO:0005943	phosphatidylinositol 3-kinase complex, class IA	cellular_component	membrane part	1	102	3	18180	0.33333333333333304	0.01673834	0.08560465
GO:0031094	platelet dense tubular network	cellular_component	cell	1	102	3	18180	0.33333333333333304	0.01673834	0.08560465
GO:0034666	integrin alpha2-beta1 complex	cellular_component	cell	1	102	3	18180	0.33333333333333304	0.01673834	0.08560465
GO:0070821	tertiary granule membrane	cellular_component	cell	1	102	3	18180	0.33333333333333304	0.01673834	0.08560465
GO:0005884	actin filament	cellular_component	cell	3	102	99	18180	0.0303030303030303	0.01823815	0.09068413
GO:0005944	phosphatidylinositol 3-kinase complex, class IB	cellular_component	membrane part	1	102	4	18180	0.25	0.022255900000000002	0.097166
GO:0032449	CBM complex	cellular_component	cell part	1	102	4	18180	0.25	0.022255900000000002	0.097166
GO:0042583	chromaffin granule	cellular_component	cell	1	102	4	18180	0.25	0.022255900000000002	0.097166
GO:0070724	BMP receptor complex	cellular_component	cell	1	102	4	18180	0.25	0.022255900000000002	0.097166
GO:0098574	cytoplasmic side of lysosomal membrane	cellular_component	cell part	1	102	4	18180	0.25	0.022255900000000002	0.097166
GO:0020005	symbiont-containing vacuole membrane	cellular_component	extracellular region	1	102	5	18180	0.2	0.027742799999999998	0.1154875
GO:0060205	cytoplasmic vesicle lumen	cellular_component	cell	1	102	5	18180	0.2	0.027742799999999998	0.1154875
GO:0005577	fibrinogen complex	cellular_component	extracellular region	1	102	6	18180	0.166666666666667	0.03319921	0.1320591
GO:0030427	site of polarized growth	cellular_component	cell part	1	102	6	18180	0.166666666666667	0.03319921	0.1320591
GO:0043235	receptor complex	cellular_component	protein-containing complex	4	102	220	18180	0.0181818181818182	0.03539529	0.1377338
GO:0097450	astrocyte end-foot	cellular_component	cell part	1	102	7	18180	0.14285714285714302	0.0386253	0.1440402
GO:0099091	postsynaptic specialization, intracellular component	cellular_component	cell	1	102	7	18180	0.14285714285714302	0.0386253	0.1440402
GO:0072562	blood microparticle	cellular_component	extracellular region	1	102	8	18180	0.125	0.04402122	0.16081220000000002
GO:0005885	Arp2/3 protein complex	cellular_component	cell	1	102	9	18180	0.111111111111111	0.04938716	0.176806
GO:0097512	cardiac myofibril	cellular_component	cell part	1	102	10	18180	0.1	0.05472328	0.19206800000000002
GO:0005770	late endosome	cellular_component	cell	3	102	155	18180	0.0193548387096774	0.05667703	0.1950998
GO:0032991	protein-containing complex	cellular_component	protein-containing complex	9	102	883	18180	0.0101925254813137	0.05981695	0.2020233
GO:0016021	integral component of membrane	cellular_component	membrane	42	102	6083	18180	0.00690448791714614	0.06208305	0.2057938
GO:0043020	NADPH oxidase complex	cellular_component	cell	1	102	12	18180	0.0833333333333333	0.06530668	0.20874810000000002
GO:0099738	cell cortex region	cellular_component	cell	1	102	12	18180	0.0833333333333333	0.06530668	0.20874810000000002
GO:0032592	integral component of mitochondrial membrane	cellular_component	cell	1	102	13	18180	0.0769230769230769	0.0705543	0.2215653
GO:0030127	COPII vesicle coat	cellular_component	cell	1	102	14	18180	0.0714285714285714	0.07577274	0.2298868
GO:0031143	pseudopodium	cellular_component	cell	1	102	14	18180	0.0714285714285714	0.07577274	0.2298868
GO:0043231	intracellular membrane-bounded organelle	cellular_component	organelle	10	102	1072	18180	0.00932835820895522	0.07806419	0.23277989999999998
GO:0005794	Golgi apparatus	cellular_component	cell	11	102	1218	18180	0.0090311986863711	0.07932723	0.23277989999999998
GO:0000139	Golgi membrane	cellular_component	cell	5	102	412	18180	0.0121359223300971	0.08225485	0.23357529999999996
GO:0045335	phagocytic vesicle	cellular_component	cell part	2	102	87	18180	0.0229885057471264	0.08581623	0.23357529999999996
GO:0034399	nuclear periphery	cellular_component	cell	1	102	16	18180	0.0625	0.08612275	0.23357529999999996
GO:0097386	glial cell projection	cellular_component	cell	1	102	16	18180	0.0625	0.08612275	0.23357529999999996
GO:0097449	astrocyte projection	cellular_component	cell	1	102	16	18180	0.0625	0.08612275	0.23357529999999996
GO:0031985	Golgi cisterna	cellular_component	cell	1	102	17	18180	0.0588235294117647	0.09125463	0.24021439999999997
GO:0072687	meiotic spindle	cellular_component	cell	1	102	17	18180	0.0588235294117647	0.09125463	0.24021439999999997
GO:0016605	PML body	cellular_component	cell	2	102	93	18180	0.021505376344086002	0.09607602	0.2492407
GO:0005774	vacuolar membrane	cellular_component	cell part	1	102	20	18180	0.05	0.1064797	0.2684488
GO:0043292	contractile fiber	cellular_component	cell	1	102	20	18180	0.05	0.1064797	0.2684488
GO:0031045	dense core granule	cellular_component	cell	1	102	22	18180	0.0454545454545455	0.11648910000000001	0.2896048
GO:0012507	ER to Golgi transport vesicle membrane	cellular_component	cell	1	102	23	18180	0.0434782608695652	0.1214521	0.2898657
GO:0031430	M band	cellular_component	cell	1	102	23	18180	0.0434782608695652	0.1214521	0.2898657
GO:0097038	perinuclear endoplasmic reticulum	cellular_component	cell	1	102	23	18180	0.0434782608695652	0.1214521	0.2898657
GO:0005887	integral component of plasma membrane	cellular_component	cell	9	102	1034	18180	0.008704061895551259	0.1260785	0.2938099
GO:0031674	I band	cellular_component	cell part	1	102	24	18180	0.0416666666666667	0.1263875	0.2938099
GO:0016327	apicolateral plasma membrane	cellular_component	cell	1	102	25	18180	0.04	0.1312954	0.30130609999999997
GO:0005721	pericentric heterochromatin	cellular_component	cell part	1	102	26	18180	0.0384615384615385	0.1361761	0.3048869
GO:0005856	cytoskeleton	cellular_component	cell	8	102	906	18180	0.008830022075055191	0.13626229999999998	0.3048869
GO:0072686	mitotic spindle	cellular_component	cell	2	102	116	18180	0.0172413793103448	0.1381811	0.3053632
GO:0070971	endoplasmic reticulum exit site	cellular_component	cell	1	102	28	18180	0.0357142857142857	0.14585599999999999	0.31455690000000003
GO:0090734	site of DNA damage	cellular_component	cell	1	102	28	18180	0.0357142857142857	0.14585599999999999	0.31455690000000003
GO:0030863	cortical cytoskeleton	cellular_component	cell part	1	102	30	18180	0.0333333333333333	0.1554285	0.3312107
GO:0030670	phagocytic vesicle membrane	cellular_component	cell	1	102	32	18180	0.03125	0.16489479999999998	0.347249
GO:0005764	lysosome	cellular_component	cell	4	102	384	18180	0.0104166666666667	0.1695315	0.35286209999999996
GO:0001650	fibrillar center	cellular_component	organelle	2	102	139	18180	0.0143884892086331	0.183454	0.367991
GO:0005795	Golgi stack	cellular_component	cell	1	102	36	18180	0.0277777777777778	0.1835133	0.367991
GO:0031226	intrinsic component of plasma membrane	cellular_component	cell	1	102	36	18180	0.0277777777777778	0.1835133	0.367991
GO:0016324	apical plasma membrane	cellular_component	cell	4	102	398	18180	0.0100502512562814	0.1850234	0.367991
GO:0032588	trans-Golgi network membrane	cellular_component	cell part	1	102	37	18180	0.027027027027027	0.18810339999999998	0.37000559999999993
GO:0005912	adherens junction	cellular_component	cell junction	2	102	145	18180	0.0137931034482759	0.1956084	0.37683649999999996
GO:0016592	mediator complex	cellular_component	cell	1	102	39	18180	0.0256410256410256	0.1972069	0.37683649999999996
GO:0005769	early endosome	cellular_component	cell	3	102	273	18180	0.010989010989011	0.19789179999999998	0.37683649999999996
GO:0044853	plasma membrane raft	cellular_component	cell	1	102	40	18180	0.025	0.2017207	0.3800843
GO:0005876	spindle microtubule	cellular_component	organelle	1	102	42	18180	0.0238095238095238	0.21067310000000003	0.3928176
GO:0005819	spindle	cellular_component	cell	2	102	154	18180	0.012987012987013	0.2140209	0.3949458
GO:0000118	histone deacetylase complex	cellular_component	cell	1	102	44	18180	0.0227272727272727	0.21952600000000003	0.3969207
GO:0098839	postsynaptic density membrane	cellular_component	cell	1	102	44	18180	0.0227272727272727	0.21952600000000003	0.3969207
GO:0032420	stereocilium	cellular_component	cell part	1	102	47	18180	0.0212765957446809	0.2326214	0.4163923
GO:0030017	sarcomere	cellular_component	cell	1	102	48	18180	0.0208333333333333	0.236938	0.4199198
GO:0032154	cleavage furrow	cellular_component	cell	1	102	49	18180	0.0204081632653061	0.2412305	0.42333590000000004
GO:0005938	cell cortex	cellular_component	cell	2	102	170	18180	0.0117647058823529	0.247108	0.42531090000000005
GO:0031982	vesicle	cellular_component	organelle	2	102	170	18180	0.0117647058823529	0.247108	0.42531090000000005
GO:0032993	protein-DNA complex	cellular_component	protein-containing complex	1	102	52	18180	0.0192307692307692	0.2539652	0.43295020000000006
GO:0098794	postsynapse	cellular_component	cell	2	102	180	18180	0.0111111111111111	0.26789759999999996	0.45239309999999994
GO:0045111	intermediate filament cytoskeleton	cellular_component	cell	1	102	57	18180	0.0175438596491228	0.274721	0.45678459999999993
GO:0016604	nuclear body	cellular_component	cell part	3	102	328	18180	0.00914634146341463	0.279646	0.45678459999999993
GO:0010008	endosome membrane	cellular_component	cell	2	102	187	18180	0.0106951871657754	0.2824545	0.45678459999999993
GO:0005881	cytoplasmic microtubule	cellular_component	cell	1	102	59	18180	0.0169491525423729	0.2828623	0.45678459999999993
GO:0000502	proteasome complex	cellular_component	cell	1	102	60	18180	0.0166666666666667	0.2868989	0.45678459999999993
GO:0005925	focal adhesion	cellular_component	cell junction	2	102	190	18180	0.0105263157894737	0.28868790000000005	0.45678459999999993
GO:0009925	basal plasma membrane	cellular_component	cell	1	102	61	18180	0.0163934426229508	0.2909131	0.45678459999999993
GO:0032580	Golgi cisterna membrane	cellular_component	cell	1	102	61	18180	0.0163934426229508	0.2909131	0.45678459999999993
GO:0030864	cortical actin cytoskeleton	cellular_component	cell part	1	102	62	18180	0.0161290322580645	0.29490479999999997	0.45902570000000004
GO:0009898	cytoplasmic side of plasma membrane	cellular_component	cell	1	102	65	18180	0.0153846153846154	0.30674709999999994	0.4733425
GO:0030136	clathrin-coated vesicle	cellular_component	cell	1	102	67	18180	0.0149253731343284	0.3145323	0.47892640000000003
GO:0019005	SCF ubiquitin ligase complex	cellular_component	cell	1	102	68	18180	0.0147058823529412	0.3183924	0.47892640000000003
GO:1904115	axon cytoplasm	cellular_component	cell	1	102	68	18180	0.0147058823529412	0.3183924	0.47892640000000003
GO:0005802	trans-Golgi network	cellular_component	cell part	2	102	207	18180	0.00966183574879227	0.3238611	0.4830928
GO:0000785	chromatin	cellular_component	cell	3	102	362	18180	0.00828729281767956	0.33180370000000003	0.48948969999999997
GO:0031234	extrinsic component of cytoplasmic side of plasma membrane	cellular_component	cell	1	102	72	18180	0.0138888888888889	0.3336187	0.48948969999999997
GO:0005737	cytoplasm	cellular_component	cell	36	102	6030	18180	0.00597014925373134	0.3587263	0.5157871
GO:0005788	endoplasmic reticulum lumen	cellular_component	cell	1	102	79	18180	0.0126582278481013	0.3594585	0.5157871
GO:0005911	cell-cell junction	cellular_component	cell junction	2	102	225	18180	0.00888888888888889	0.3606252	0.5157871
GO:0045171	intercellular bridge	cellular_component	extracellular region	1	102	80	18180	0.0125	0.363068	0.5157871
GO:0005902	microvillus	cellular_component	cell	1	102	82	18180	0.0121951219512195	0.37022659999999996	0.5218154
GO:0005783	endoplasmic reticulum	cellular_component	cell	9	102	1385	18180	0.006498194945848379	0.3739813	0.5229895
GO:0005768	endosome	cellular_component	cell	4	102	555	18180	0.007207207207207209	0.378693	0.5254732
GO:0001725	stress fiber	cellular_component	cell	1	102	87	18180	0.0114942528735632	0.38777659999999997	0.5339385
GO:0005758	mitochondrial intermembrane space	cellular_component	cell	1	102	89	18180	0.0112359550561798	0.3946602	0.5392685
GO:0015629	actin cytoskeleton	cellular_component	cell	2	102	245	18180	0.00816326530612245	0.4006004	0.5432384
GO:0005667	transcription factor complex	cellular_component	cell	2	102	247	18180	0.008097165991902829	0.404537	0.5444521
GO:0005901	caveola	cellular_component	cell	1	102	98	18180	0.0102040816326531	0.4247	0.5673231
GO:0005811	lipid droplet	cellular_component	organelle	1	102	101	18180	0.0099009900990099	0.4343815	0.5759228
GO:0031594	neuromuscular junction	cellular_component	synapse	1	102	102	18180	0.00980392156862745	0.4375726	0.5759228
GO:0034451	centriolar satellite	cellular_component	cell	1	102	107	18180	0.009345794392523359	0.453263	0.5922195
GO:0005829	cytosol	cellular_component	cell	21	102	3617	18180	0.00580591650539121	0.46967070000000005	0.6092105
GO:0005789	endoplasmic reticulum membrane	cellular_component	cell	5	102	806	18180	0.00620347394540943	0.47458459999999997	0.6111557
GO:0005882	intermediate filament	cellular_component	cell part	1	102	120	18180	0.00833333333333333	0.4920584	0.6291318
GO:0044297	cell body	cellular_component	cell part	1	102	125	18180	0.008	0.5062426999999999	0.6406523000000001
GO:0045202	synapse	cellular_component	synapse	5	102	838	18180	0.00596658711217184	0.5091083	0.6406523000000001
GO:0031901	early endosome membrane	cellular_component	cell	1	102	127	18180	0.0078740157480315	0.5118060000000001	0.6406523000000001
GO:0030659	cytoplasmic vesicle membrane	cellular_component	cell part	1	102	129	18180	0.0077519379844961205	0.5173072	0.6430416
GO:0005743	mitochondrial inner membrane	cellular_component	cell part	2	102	313	18180	0.00638977635782748	0.5266042	0.6500838000000001
GO:0030018	Z disc	cellular_component	cell	1	102	136	18180	0.007352941176470591	0.5360823	0.6572515999999999
GO:0042383	sarcolemma	cellular_component	cell	1	102	141	18180	0.00709219858156028	0.5490486	0.6649759
GO:0030424	axon	cellular_component	cell	3	102	511	18180	0.00587084148727984	0.5498125	0.6649759
GO:0031966	mitochondrial membrane	cellular_component	cell	1	102	151	18180	0.00662251655629139	0.5739141999999999	0.6894674
GO:0005741	mitochondrial outer membrane	cellular_component	cell	1	102	156	18180	0.00641025641025641	0.5858329000000001	0.6990939
GO:0030496	midbody	cellular_component	cell	1	102	158	18180	0.006329113924050629	0.5905074	0.6995484000000001
GO:0005634	nucleus	cellular_component	cell	30	102	5465	18180	0.00548947849954254	0.5940299	0.6995484000000001
GO:0014069	postsynaptic density	cellular_component	cell	2	102	365	18180	0.005479452054794521	0.6103706	0.7140936999999999
GO:0030426	growth cone	cellular_component	cell part	1	102	187	18180	0.0053475935828877	0.6526991	0.7556696999999999
GO:0030027	lamellipodium	cellular_component	cell	1	102	188	18180	0.00531914893617021	0.6546679	0.7556696999999999
GO:0005635	nuclear envelope	cellular_component	organelle	1	102	190	18180	0.00526315789473684	0.6585725	0.7556696999999999
GO:0005575	cellular_component	cellular_component	cellular_component	11	102	2137	18180	0.00514740290126345	0.6654814	0.7565387
GO:0030425	dendrite	cellular_component	cell	3	102	608	18180	0.00493421052631579	0.6677828	0.7565387
GO:0005765	lysosomal membrane	cellular_component	cell	1	102	200	18180	0.005	0.6774489	0.7585354999999999
GO:0015630	microtubule cytoskeleton	cellular_component	cell	1	102	203	18180	0.00492610837438424	0.6829075	0.7585354999999999
GO:0043204	perikaryon	cellular_component	cell part	1	102	205	18180	0.0048780487804878	0.6864958000000001	0.7585354999999999
GO:0045211	postsynaptic membrane	cellular_component	cell	1	102	205	18180	0.0048780487804878	0.6864958000000001	0.7585354999999999
GO:0031965	nuclear membrane	cellular_component	cell	1	102	222	18180	0.0045045045045045	0.7154162	0.7856411
GO:0005815	microtubule organizing center	cellular_component	cell	1	102	227	18180	0.0044052863436123395	0.7234079000000001	0.7895733
GO:0005739	mitochondrion	cellular_component	cell	7	102	1494	18180	0.00468540829986613	0.7430460999999999	0.8060924
GO:0005840	ribosome	cellular_component	cell	1	102	255	18180	0.0039215686274509795	0.7642227	0.8240715000000001
GO:0016323	basolateral plasma membrane	cellular_component	cell	1	102	272	18180	0.0036764705882352897	0.7860309	0.8425121999999999
GO:0048471	perinuclear region of cytoplasm	cellular_component	cell	3	102	757	18180	0.00396301188903567	0.8028645000000001	0.8511417
GO:0042995	cell projection	cellular_component	cell part	3	102	758	18180	0.00395778364116095	0.8035919	0.8511417
GO:0005874	microtubule	cellular_component	cell	1	102	296	18180	0.00337837837837838	0.8134585	0.856524
GO:0005929	cilium	cellular_component	cell	1	102	307	18180	0.00325732899022801	0.8248367	0.8634255999999999
GO:0005694	chromosome	cellular_component	cell	1	102	356	18180	0.00280898876404494	0.8677228000000001	0.9030370999999999
GO:0043025	neuronal cell body	cellular_component	cell	2	102	644	18180	0.0031055900621118	0.8808478000000001	0.9113974
GO:0016607	nuclear speck	cellular_component	cell	1	102	382	18180	0.00261780104712042	0.8860706	0.9115324
GO:0005654	nucleoplasm	cellular_component	cell	12	102	2960	18180	0.00405405405405405	0.9202201999999999	0.9412538
GO:0098978	glutamatergic synapse	cellular_component	synapse	1	102	532	18180	0.0018796992481203	0.9520662	0.9682946
GO:0043005	neuron projection	cellular_component	cell	1	102	558	18180	0.0017921146953405	0.9587767	0.9696103000000001
GO:0030054	cell junction	cellular_component	cell junction	1	102	765	18180	0.00130718954248366	0.9876918	0.9915046000000001
GO:0005730	nucleolus	cellular_component	cell	1	102	828	18180	0.00120772946859903	0.9915046000000001	0.9915046000000001
