# Supplementary material for: Analysis of shared ceRNA networks and related-hub genes in rats with primary and secondary photoreceptor degeneration
Source: Front Neurosci. 2023 Sep 21;17:1259622. doi: 10.3389/fnins.2023.1259622 (PMC10552924; doi:10.3389/fnins.2023.1259622)
Supplement: Supplementary file 1 [file Data_Sheet_1.ZIP › Original data/Fig 5/GO-CFP.xls]

GO_CFP Term Level2	GO_CFP Term Level1	num
cellular process	biological_process	96
biological regulation	biological_process	87
regulation of biological process	biological_process	85
response to stimulus	biological_process	83
multicellular organismal process	biological_process	68
metabolic process	biological_process	68
developmental process	biological_process	64
positive regulation of biological process	biological_process	64
signaling	biological_process	64
negative regulation of biological process	biological_process	54
localization	biological_process	54
cellular component organization or biogenesis	biological_process	54
immune system process	biological_process	47
multi-organism process	biological_process	38
locomotion	biological_process	36
cell proliferation	biological_process	33
biological adhesion	biological_process	27
reproduction	biological_process	16
reproductive process	biological_process	16
growth	biological_process	10
biological_process	biological_process	9
rhythmic process	biological_process	5
cell killing	biological_process	4
behavior	biological_process	3
pigmentation	biological_process	1
cell	cellular_component	91
cell part	cellular_component	91
membrane	cellular_component	70
organelle	cellular_component	69
membrane part	cellular_component	59
organelle part	cellular_component	48
extracellular region	cellular_component	33
protein-containing complex	cellular_component	32
extracellular region part	cellular_component	31
membrane-enclosed lumen	cellular_component	20
supramolecular complex	cellular_component	11
cellular_component	cellular_component	11
synapse	cellular_component	7
cell junction	cellular_component	6
synapse part	cellular_component	6
other organism	cellular_component	2
other organism part	cellular_component	2
binding	molecular_function	84
catalytic activity	molecular_function	36
molecular_function	molecular_function	19
molecular transducer activity	molecular_function	17
molecular function regulator	molecular_function	15
transcription regulator activity	molecular_function	14
structural molecule activity	molecular_function	8
transporter activity	molecular_function	4
cargo receptor activity	molecular_function	1
hijacked molecular function	molecular_function	1
