# Supplementary material for: Analysis of shared ceRNA networks and related-hub genes in rats with primary and secondary photoreceptor degeneration
Source: Front Neurosci. 2023 Sep 21;17:1259622. doi: 10.3389/fnins.2023.1259622 (PMC10552924; doi:10.3389/fnins.2023.1259622)
Supplement: Supplementary file 1 [file Data_Sheet_1.ZIP › Original data/Fig 5/GO-F.xls]

GO_F Term ID	GO_F Term Desc	GO_F Term Level1	GO_F Term Level2	Term Candidate Gene Num	Total Candidate Gene Num	Term Gene Num	Total Gene Num	Rich Ratio	P value	Q value
GO:0002020	protease binding	molecular_function	binding	8	99	130	16554	0.0615384615384615	1.095626E-6	2.728109E-4
GO:0030369	ICAM-3 receptor activity	molecular_function	molecular transducer activity	2	99	2	16554	1.0	3.540639E-5	0.0044080956
GO:0005178	integrin binding	molecular_function	binding	6	99	137	16554	0.0437956204379562	1.7169189999999997E-4	0.0131211795
GO:0015057	thrombin-activated receptor activity	molecular_function	molecular transducer activity	2	99	4	16554	0.5	2.1078200000000002E-4	0.0131211795
GO:0140031	phosphorylation-dependent protein binding	molecular_function	binding	2	99	6	16554	0.33333333333333304	5.228501E-4	0.020661667800000002
GO:0042802	identical protein binding	molecular_function	binding	23	99	1877	16554	0.0122535961640916	5.800001E-4	0.020661667800000002
GO:0005201	extracellular matrix structural constituent	molecular_function	structural molecule activity	4	99	64	16554	0.0625	5.808501E-4	0.020661667800000002
GO:0048407	platelet-derived growth factor binding	molecular_function	binding	2	99	11	16554	0.18181818181818202	0.001880057	0.0585167741
GO:0003924	GTPase activity	molecular_function	catalytic activity	7	99	302	16554	0.0231788079470199	0.002232914	0.061777287300000004
GO:0005161	platelet-derived growth factor receptor binding	molecular_function	binding	2	99	14	16554	0.14285714285714302	0.003074486	0.0620469405
GO:1990404	protein ADP-ribosylase activity	molecular_function	catalytic activity	2	99	16	16554	0.125	0.0040228270000000005	0.0620469405
GO:0017124	SH3 domain binding	molecular_function	binding	4	99	114	16554	0.0350877192982456	0.0048605820000000004	0.0620469405
GO:0004222	metalloendopeptidase activity	molecular_function	catalytic activity	4	99	115	16554	0.0347826086956522	0.005013008	0.0620469405
GO:0070403	NAD+ binding	molecular_function	binding	2	99	18	16554	0.111111111111111	0.005089364	0.0620469405
GO:0005200	structural constituent of cytoskeleton	molecular_function	structural molecule activity	3	99	59	16554	0.0508474576271186	0.005293043000000001	0.0620469405
GO:0001637	G protein-coupled chemoattractant receptor activity	molecular_function	molecular transducer activity	1	99	1	16554	1.0	0.005980428	0.0620469405
GO:0004909	interleukin-1, type I, activating receptor activity	molecular_function	molecular transducer activity	1	99	1	16554	1.0	0.005980428	0.0620469405
GO:0030020	extracellular matrix structural constituent conferring tensile strength	molecular_function	structural molecule activity	1	99	1	16554	1.0	0.005980428	0.0620469405
GO:0030487	inositol-4,5-bisphosphate 5-phosphatase activity	molecular_function	catalytic activity	1	99	1	16554	1.0	0.005980428	0.0620469405
GO:0045029	UDP-activated nucleotide receptor activity	molecular_function	molecular transducer activity	1	99	1	16554	1.0	0.005980428	0.0620469405
GO:0050568	protein-glutamine glutaminase activity	molecular_function	catalytic activity	1	99	1	16554	1.0	0.005980428	0.0620469405
GO:0051139	metal ion:proton antiporter activity	molecular_function	transporter activity	1	99	1	16554	1.0	0.005980428	0.0620469405
GO:0072570	ADP-D-ribose binding	molecular_function	binding	1	99	1	16554	1.0	0.005980428	0.0620469405
GO:0086038	calcium:sodium antiporter activity involved in regulation of cardiac muscle cell membrane potential	molecular_function	transporter activity	1	99	1	16554	1.0	0.005980428	0.0620469405
GO:0005525	GTP binding	molecular_function	binding	7	99	365	16554	0.0191780821917808	0.00628677	0.0626162292
GO:0031681	G-protein beta-subunit binding	molecular_function	binding	2	99	23	16554	0.0869565217391304	0.008253937	0.0781430803
GO:0003950	NAD+ ADP-ribosyltransferase activity	molecular_function	catalytic activity	2	99	25	16554	0.08	0.009711689	0.0781430803
GO:0005102	signaling receptor binding	molecular_function	binding	7	99	401	16554	0.0174563591022444	0.01027086	0.0781430803
GO:0004850	uridine phosphorylase activity	molecular_function	catalytic activity	1	99	2	16554	0.5	0.01192545	0.0781430803
GO:0005094	Rho GDP-dissociation inhibitor activity	molecular_function	molecular function regulator	1	99	2	16554	0.5	0.01192545	0.0781430803
GO:0008426	protein kinase C inhibitor activity	molecular_function	molecular function regulator	1	99	2	16554	0.5	0.01192545	0.0781430803
GO:0009032	thymidine phosphorylase activity	molecular_function	catalytic activity	1	99	2	16554	0.5	0.01192545	0.0781430803
GO:0015132	prostaglandin transmembrane transporter activity	molecular_function	transporter activity	1	99	2	16554	0.5	0.01192545	0.0781430803
GO:0046915	transition metal ion transmembrane transporter activity	molecular_function	transporter activity	1	99	2	16554	0.5	0.01192545	0.0781430803
GO:0047847	deoxyuridine phosphorylase activity	molecular_function	catalytic activity	1	99	2	16554	0.5	0.01192545	0.0781430803
GO:0097004	adipokinetic hormone binding	molecular_function	binding	1	99	2	16554	0.5	0.01192545	0.0781430803
GO:1902379	chemoattractant activity involved in axon guidance	molecular_function	binding	1	99	2	16554	0.5	0.01192545	0.0781430803
GO:1903981	enterobactin binding	molecular_function	binding	1	99	2	16554	0.5	0.01192545	0.0781430803
GO:0003953	NAD+ nucleosidase activity	molecular_function	catalytic activity	2	99	31	16554	0.0645161290322581	0.01470766	0.0925204631
GO:0019901	protein kinase binding	molecular_function	binding	8	99	541	16554	0.0147874306839187	0.01575903	0.0925204631
GO:0008237	metallopeptidase activity	molecular_function	catalytic activity	4	99	162	16554	0.0246913580246914	0.016222	0.0925204631
GO:0046875	ephrin receptor binding	molecular_function	binding	2	99	33	16554	0.0606060606060606	0.01657181	0.0925204631
GO:0009055	electron transfer activity	molecular_function	catalytic activity	2	99	34	16554	0.0588235294117647	0.01753972	0.0925204631
GO:0001621	ADP receptor activity	molecular_function	molecular transducer activity	1	99	3	16554	0.33333333333333304	0.01783527	0.0925204631
GO:0008187	poly-pyrimidine tract binding	molecular_function	binding	1	99	3	16554	0.33333333333333304	0.01783527	0.0925204631
GO:0034594	phosphatidylinositol trisphosphate phosphatase activity	molecular_function	catalytic activity	1	99	3	16554	0.33333333333333304	0.01783527	0.0925204631
GO:0045030	UTP-activated nucleotide receptor activity	molecular_function	molecular transducer activity	1	99	3	16554	0.33333333333333304	0.01783527	0.0925204631
GO:0047276	N-acetyllactosaminide 3-alpha-galactosyltransferase activity	molecular_function	catalytic activity	1	99	3	16554	0.33333333333333304	0.01783527	0.0925204631
GO:0000976	transcription regulatory region sequence-specific DNA binding	molecular_function	binding	5	99	268	16554	0.0186567164179104	0.02237133	0.1035757
GO:0005432	calcium:sodium antiporter activity	molecular_function	transporter activity	1	99	4	16554	0.25	0.0237101	0.1035757
GO:0008823	cupric reductase activity	molecular_function	catalytic activity	1	99	4	16554	0.25	0.0237101	0.1035757
GO:0015086	cadmium ion transmembrane transporter activity	molecular_function	transporter activity	1	99	4	16554	0.25	0.0237101	0.1035757
GO:0045145	single-stranded DNA 5'-3' exodeoxyribonuclease activity	molecular_function	catalytic activity	1	99	4	16554	0.25	0.0237101	0.1035757
GO:0051425	PTB domain binding	molecular_function	binding	1	99	4	16554	0.25	0.0237101	0.1035757
GO:0052851	ferric-chelate reductase (NADPH) activity	molecular_function	catalytic activity	1	99	4	16554	0.25	0.0237101	0.1035757
GO:0071791	chemokine (C-C motif) ligand 5 binding	molecular_function	binding	1	99	4	16554	0.25	0.0237101	0.1035757
GO:0097003	adipokinetic hormone receptor activity	molecular_function	molecular transducer activity	1	99	4	16554	0.25	0.0237101	0.1035757
GO:0008233	peptidase activity	molecular_function	catalytic activity	7	99	483	16554	0.0144927536231884	0.02575488	0.1105683641
GO:0001085	RNA polymerase II transcription factor binding	molecular_function	binding	2	99	43	16554	0.0465116279069767	0.02727076	0.1131456366
GO:0001784	phosphotyrosine residue binding	molecular_function	binding	2	99	44	16554	0.0454545454545455	0.02845983	0.1131456366
GO:0001965	G-protein alpha-subunit binding	molecular_function	binding	2	99	44	16554	0.0454545454545455	0.02845983	0.1131456366
GO:0004908	interleukin-1 receptor activity	molecular_function	molecular transducer activity	1	99	5	16554	0.2	0.02955014	0.1131456366
GO:0005534	galactose binding	molecular_function	binding	1	99	5	16554	0.2	0.02955014	0.1131456366
GO:0052659	inositol-1,3,4,5-tetrakisphosphate 5-phosphatase activity	molecular_function	catalytic activity	1	99	5	16554	0.2	0.02955014	0.1131456366
GO:0052812	phosphatidylinositol-3,4-bisphosphate 5-kinase activity	molecular_function	catalytic activity	1	99	5	16554	0.2	0.02955014	0.1131456366
GO:0004713	protein tyrosine kinase activity	molecular_function	catalytic activity	3	99	113	16554	0.0265486725663717	0.03027658	0.1131456366
GO:0048018	receptor ligand activity	molecular_function	binding	2	99	46	16554	0.0434782608695652	0.03089921	0.1131456366
GO:0070888	E-box binding	molecular_function	binding	2	99	46	16554	0.0434782608695652	0.03089921	0.1131456366
GO:0004711	ribosomal protein S6 kinase activity	molecular_function	catalytic activity	1	99	6	16554	0.166666666666667	0.0353556	0.1158361105
GO:0005024	transforming growth factor beta-activated receptor activity	molecular_function	catalytic activity	1	99	6	16554	0.166666666666667	0.0353556	0.1158361105
GO:0034485	phosphatidylinositol-3,4,5-trisphosphate 5-phosphatase activity	molecular_function	catalytic activity	1	99	6	16554	0.166666666666667	0.0353556	0.1158361105
GO:0043120	tumor necrosis factor binding	molecular_function	binding	1	99	6	16554	0.166666666666667	0.0353556	0.1158361105
GO:0043208	glycosphingolipid binding	molecular_function	binding	1	99	6	16554	0.166666666666667	0.0353556	0.1158361105
GO:0045340	mercury ion binding	molecular_function	binding	1	99	6	16554	0.166666666666667	0.0353556	0.1158361105
GO:0070052	collagen V binding	molecular_function	binding	1	99	6	16554	0.166666666666667	0.0353556	0.1158361105
GO:0070087	chromo shadow domain binding	molecular_function	binding	1	99	6	16554	0.166666666666667	0.0353556	0.1158361105
GO:0016757	transferase activity, transferring glycosyl groups	molecular_function	catalytic activity	4	99	208	16554	0.0192307692307692	0.03619767	0.11705480300000001
GO:0001851	complement component C3b binding	molecular_function	binding	1	99	7	16554	0.14285714285714302	0.04112668	0.11907608509999999
GO:0004630	phospholipase D activity	molecular_function	catalytic activity	1	99	7	16554	0.14285714285714302	0.04112668	0.11907608509999999
GO:0005114	type II transforming growth factor beta receptor binding	molecular_function	binding	1	99	7	16554	0.14285714285714302	0.04112668	0.11907608509999999
GO:0005381	iron ion transmembrane transporter activity	molecular_function	transporter activity	1	99	7	16554	0.14285714285714302	0.04112668	0.11907608509999999
GO:0019966	interleukin-1 binding	molecular_function	binding	1	99	7	16554	0.14285714285714302	0.04112668	0.11907608509999999
GO:0030297	transmembrane receptor protein tyrosine kinase activator activity	molecular_function	molecular function regulator	1	99	7	16554	0.14285714285714302	0.04112668	0.11907608509999999
GO:0035005	1-phosphatidylinositol-4-phosphate 3-kinase activity	molecular_function	catalytic activity	1	99	7	16554	0.14285714285714302	0.04112668	0.11907608509999999
GO:0046934	phosphatidylinositol-4,5-bisphosphate 3-kinase activity	molecular_function	catalytic activity	1	99	7	16554	0.14285714285714302	0.04112668	0.11907608509999999
GO:0052658	inositol-1,4,5-trisphosphate 5-phosphatase activity	molecular_function	catalytic activity	1	99	7	16554	0.14285714285714302	0.04112668	0.11907608509999999
GO:0004445	inositol-polyphosphate 5-phosphatase activity	molecular_function	catalytic activity	1	99	8	16554	0.125	0.04686358	0.1289731071
GO:0005031	tumor necrosis factor-activated receptor activity	molecular_function	molecular transducer activity	1	99	8	16554	0.125	0.04686358	0.1289731071
GO:0005384	manganese ion transmembrane transporter activity	molecular_function	transporter activity	1	99	8	16554	0.125	0.04686358	0.1289731071
GO:0032036	myosin heavy chain binding	molecular_function	binding	1	99	8	16554	0.125	0.04686358	0.1289731071
GO:0046332	SMAD binding	molecular_function	binding	2	99	58	16554	0.0344827586206897	0.04713475	0.1289731071
GO:0061629	RNA polymerase II sequence-specific DNA-binding transcription factor binding	molecular_function	binding	3	99	138	16554	0.0217391304347826	0.04986795	0.130890585
GO:0005080	protein kinase C binding	molecular_function	binding	2	99	61	16554	0.0327868852459016	0.05158848	0.130890585
GO:0001849	complement component C1q binding	molecular_function	binding	1	99	9	16554	0.111111111111111	0.052566499999999995	0.130890585
GO:0003810	protein-glutamine gamma-glutamyltransferase activity	molecular_function	catalytic activity	1	99	9	16554	0.111111111111111	0.052566499999999995	0.130890585
GO:0004439	phosphatidylinositol-4,5-bisphosphate 5-phosphatase activity	molecular_function	catalytic activity	1	99	9	16554	0.111111111111111	0.052566499999999995	0.130890585
GO:0016763	transferase activity, transferring pentosyl groups	molecular_function	catalytic activity	1	99	9	16554	0.111111111111111	0.052566499999999995	0.130890585
GO:0019911	structural constituent of myelin sheath	molecular_function	structural molecule activity	1	99	9	16554	0.111111111111111	0.052566499999999995	0.130890585
GO:0050135	NAD(P)+ nucleosidase activity	molecular_function	catalytic activity	1	99	9	16554	0.111111111111111	0.052566499999999995	0.130890585
GO:0061809	NAD+ nucleotidase, cyclic ADP-ribose generating	molecular_function	catalytic activity	1	99	9	16554	0.111111111111111	0.052566499999999995	0.130890585
GO:0019899	enzyme binding	molecular_function	binding	6	99	457	16554	0.0131291028446389	0.05625087	0.1381016606
GO:0016175	superoxide-generating NADPH oxidase activity	molecular_function	catalytic activity	1	99	10	16554	0.1	0.05823564	0.1381016606
GO:0016303	1-phosphatidylinositol-3-kinase activity	molecular_function	catalytic activity	1	99	10	16554	0.1	0.05823564	0.1381016606
GO:0016504	peptidase activator activity	molecular_function	molecular function regulator	1	99	10	16554	0.1	0.05823564	0.1381016606
GO:0052742	phosphatidylinositol kinase activity	molecular_function	catalytic activity	1	99	10	16554	0.1	0.05823564	0.1381016606
GO:0019211	phosphatase activator activity	molecular_function	molecular function regulator	1	99	11	16554	0.0909090909090909	0.0638712	0.14863484859999998
GO:0034713	type I transforming growth factor beta receptor binding	molecular_function	binding	1	99	11	16554	0.0909090909090909	0.0638712	0.14863484859999998
GO:0042803	protein homodimerization activity	molecular_function	binding	8	99	716	16554	0.0111731843575419	0.06480045	0.1494010375
GO:0004016	adenylate cyclase activity	molecular_function	catalytic activity	1	99	12	16554	0.0833333333333333	0.06947337	0.1517444661
GO:0004875	complement receptor activity	molecular_function	molecular transducer activity	1	99	12	16554	0.0833333333333333	0.06947337	0.1517444661
GO:0019887	protein kinase regulator activity	molecular_function	molecular function regulator	1	99	12	16554	0.0833333333333333	0.06947337	0.1517444661
GO:0039706	co-receptor binding	molecular_function	binding	1	99	12	16554	0.0833333333333333	0.06947337	0.1517444661
GO:0045028	G protein-coupled purinergic nucleotide receptor activity	molecular_function	molecular transducer activity	1	99	12	16554	0.0833333333333333	0.06947337	0.1517444661
GO:0097677	STAT family protein binding	molecular_function	binding	1	99	12	16554	0.0833333333333333	0.06947337	0.1517444661
GO:0043621	protein self-association	molecular_function	binding	2	99	74	16554	0.027027027027027	0.07247495	0.1569240222
GO:0015250	water channel activity	molecular_function	transporter activity	1	99	13	16554	0.0769230769230769	0.07504235	0.1583520775
GO:0043394	proteoglycan binding	molecular_function	binding	1	99	13	16554	0.0769230769230769	0.07504235	0.1583520775
GO:0050700	CARD domain binding	molecular_function	binding	1	99	13	16554	0.0769230769230769	0.07504235	0.1583520775
GO:0050839	cell adhesion molecule binding	molecular_function	binding	2	99	78	16554	0.0256410256410256	0.07936882	0.1658182369
GO:0036312	phosphatidylinositol 3-kinase regulatory subunit binding	molecular_function	binding	1	99	14	16554	0.0714285714285714	0.08057834	0.1658182369
GO:0070700	BMP receptor binding	molecular_function	binding	1	99	14	16554	0.0714285714285714	0.08057834	0.1658182369
GO:0003714	transcription corepressor activity	molecular_function	transcription regulator activity	3	99	171	16554	0.0175438596491228	0.08300075	0.16940317010000003
GO:0005160	transforming growth factor beta receptor binding	molecular_function	binding	1	99	15	16554	0.0666666666666667	0.08608153	0.1714744078
GO:0038024	cargo receptor activity	molecular_function	cargo receptor activity	1	99	15	16554	0.0666666666666667	0.08608153	0.1714744078
GO:0046935	1-phosphatidylinositol-3-kinase regulator activity	molecular_function	molecular function regulator	1	99	15	16554	0.0666666666666667	0.08608153	0.1714744078
GO:0046983	protein dimerization activity	molecular_function	binding	3	99	177	16554	0.0169491525423729	0.08983463	0.1775303402
GO:0036122	BMP binding	molecular_function	binding	1	99	16	16554	0.0625	0.09155211	0.1794998062
GO:0046873	metal ion transmembrane transporter activity	molecular_function	transporter activity	1	99	17	16554	0.0588235294117647	0.09699028	0.1886764041
GO:0044877	protein-containing complex binding	molecular_function	binding	7	99	658	16554	0.0106382978723404	0.09915115	0.1913847779
GO:0008324	cation transmembrane transporter activity	molecular_function	transporter activity	1	99	18	16554	0.0555555555555556	0.10239619999999999	0.194630945
GO:0015347	sodium-independent organic anion transmembrane transporter activity	molecular_function	transporter activity	1	99	18	16554	0.0555555555555556	0.10239619999999999	0.194630945
GO:0005509	calcium ion binding	molecular_function	binding	7	99	677	16554	0.0103397341211226	0.11080330000000001	0.2090153159
GO:0004950	chemokine receptor activity	molecular_function	molecular transducer activity	1	99	20	16554	0.05	0.11311220000000001	0.21176644960000002
GO:0016849	phosphorus-oxygen lyase activity	molecular_function	catalytic activity	1	99	21	16554	0.0476190476190476	0.11842249999999999	0.22005375
GO:0004714	transmembrane receptor protein tyrosine kinase activity	molecular_function	catalytic activity	2	99	104	16554	0.0192307692307692	0.1283982	0.2309951504
GO:0004709	MAP kinase kinase kinase activity	molecular_function	catalytic activity	1	99	23	16554	0.0434782608695652	0.1289491	0.2309951504
GO:0004712	protein serine/threonine/tyrosine kinase activity	molecular_function	catalytic activity	1	99	23	16554	0.0434782608695652	0.1289491	0.2309951504
GO:0015267	channel activity	molecular_function	transporter activity	1	99	23	16554	0.0434782608695652	0.1289491	0.2309951504
GO:0050431	transforming growth factor beta binding	molecular_function	binding	1	99	23	16554	0.0434782608695652	0.1289491	0.2309951504
GO:0004867	serine-type endopeptidase inhibitor activity	molecular_function	molecular function regulator	2	99	108	16554	0.0185185185185185	0.13646660000000002	0.2392994752
GO:0005539	glycosaminoglycan binding	molecular_function	binding	1	99	25	16554	0.04	0.1393511	0.2392994752
GO:0015026	coreceptor activity	molecular_function	molecular transducer activity	1	99	25	16554	0.04	0.1393511	0.2392994752
GO:0016493	C-C chemokine receptor activity	molecular_function	molecular transducer activity	1	99	25	16554	0.04	0.1393511	0.2392994752
GO:0031683	G-protein beta/gamma-subunit complex binding	molecular_function	binding	1	99	25	16554	0.04	0.1393511	0.2392994752
GO:0044389	ubiquitin-like protein ligase binding	molecular_function	binding	1	99	25	16554	0.04	0.1393511	0.2392994752
GO:0004175	endopeptidase activity	molecular_function	catalytic activity	2	99	110	16554	0.0181818181818182	0.14054270000000002	0.239692687
GO:0004190	aspartic-type endopeptidase activity	molecular_function	catalytic activity	1	99	26	16554	0.0384615384615385	0.144506	0.24312158109999998
GO:0019957	C-C chemokine binding	molecular_function	binding	1	99	26	16554	0.0384615384615385	0.144506	0.24312158109999998
GO:0003674	molecular_function	molecular_function	molecular_function	19	99	2469	16554	0.00769542324827866	0.14572829999999998	0.24353252820000001
GO:0043548	phosphatidylinositol 3-kinase binding	molecular_function	binding	1	99	27	16554	0.037037037037037	0.14963020000000002	0.24838613199999998
GO:0003700	DNA-binding transcription factor activity	molecular_function	transcription regulator activity	6	99	603	16554	0.009950248756218909	0.152532	0.2515262781
GO:0070491	repressing transcription factor binding	molecular_function	binding	1	99	28	16554	0.0357142857142857	0.1547241	0.2534625059
GO:0004180	carboxypeptidase activity	molecular_function	catalytic activity	1	99	29	16554	0.0344827586206897	0.15978779999999998	0.2586395338
GO:0019904	protein domain specific binding	molecular_function	binding	4	99	352	16554	0.0113636363636364	0.1599618	0.2586395338
GO:0043565	sequence-specific DNA binding	molecular_function	binding	5	99	483	16554	0.010351966873705999	0.1631281	0.2597503386
GO:0019900	kinase binding	molecular_function	binding	2	99	121	16554	0.0165289256198347	0.1634001	0.2597503386
GO:0016758	transferase activity, transferring hexosyl groups	molecular_function	catalytic activity	1	99	30	16554	0.0333333333333333	0.16482149999999998	0.2597503386
GO:0017147	Wnt-protein binding	molecular_function	binding	1	99	30	16554	0.0333333333333333	0.16482149999999998	0.2597503386
GO:0001618	virus receptor activity	molecular_function	hijacked molecular function	1	99	33	16554	0.0303030303030303	0.17974400000000001	0.2814858868
GO:0001968	fibronectin binding	molecular_function	binding	1	99	34	16554	0.0294117647058824	0.1846593	0.28545803010000004
GO:0043015	gamma-tubulin binding	molecular_function	binding	1	99	34	16554	0.0294117647058824	0.1846593	0.28545803010000004
GO:0016787	hydrolase activity	molecular_function	catalytic activity	11	99	1357	16554	0.00810611643330877	0.1867122	0.28545803010000004
GO:0042826	histone deacetylase binding	molecular_function	binding	2	99	132	16554	0.0151515151515152	0.1868661	0.28545803010000004
GO:0000981	DNA-binding transcription factor activity, RNA polymerase II-specific	molecular_function	transcription regulator activity	8	99	927	16554	0.00862998921251348	0.19005060000000001	0.2885524354
GO:0042605	peptide antigen binding	molecular_function	binding	1	99	36	16554	0.0277777777777778	0.1944025	0.2933710455
GO:0008375	acetylglucosaminyltransferase activity	molecular_function	catalytic activity	1	99	38	16554	0.0263157894736842	0.2040305	0.3006129852
GO:0043539	protein serine/threonine kinase activator activity	molecular_function	molecular function regulator	1	99	38	16554	0.0263157894736842	0.2040305	0.3006129852
GO:0051539	4 iron, 4 sulfur cluster binding	molecular_function	binding	1	99	38	16554	0.0263157894736842	0.2040305	0.3006129852
GO:0097718	disordered domain specific binding	molecular_function	binding	1	99	38	16554	0.0263157894736842	0.2040305	0.3006129852
GO:0035255	ionotropic glutamate receptor binding	molecular_function	binding	1	99	39	16554	0.0256410256410256	0.20880170000000003	0.3041948544
GO:0003824	catalytic activity	molecular_function	catalytic activity	4	99	393	16554	0.0101781170483461	0.2089049	0.3041948544
GO:1990837	sequence-specific double-stranded DNA binding	molecular_function	binding	5	99	535	16554	0.009345794392523359	0.2164752	0.3123365845
GO:0008083	growth factor activity	molecular_function	binding	2	99	146	16554	0.0136986301369863	0.2173478	0.3123365845
GO:0044183	protein binding involved in protein folding	molecular_function	binding	1	99	41	16554	0.024390243902439	0.2182593	0.3123365845
GO:0038023	signaling receptor activity	molecular_function	molecular transducer activity	2	99	148	16554	0.0135135135135135	0.22174229999999998	0.3124099022
GO:0005109	frizzled binding	molecular_function	binding	1	99	42	16554	0.0238095238095238	0.222946	0.3124099022
GO:0071949	FAD binding	molecular_function	binding	1	99	42	16554	0.0238095238095238	0.222946	0.3124099022
GO:0004715	non-membrane spanning protein tyrosine kinase activity	molecular_function	catalytic activity	1	99	43	16554	0.0232558139534884	0.22760500000000003	0.3124099022
GO:0004857	enzyme inhibitor activity	molecular_function	molecular function regulator	1	99	43	16554	0.0232558139534884	0.22760500000000003	0.3124099022
GO:0005547	phosphatidylinositol-3,4,5-trisphosphate binding	molecular_function	binding	1	99	43	16554	0.0232558139534884	0.22760500000000003	0.3124099022
GO:0036094	small molecule binding	molecular_function	binding	1	99	43	16554	0.0232558139534884	0.22760500000000003	0.3124099022
GO:0016829	lyase activity	molecular_function	catalytic activity	2	99	151	16554	0.0132450331125828	0.22834780000000002	0.3124099022
GO:0016791	phosphatase activity	molecular_function	catalytic activity	2	99	160	16554	0.0125	0.248239	0.33776781969999997
GO:0005515	protein binding	molecular_function	binding	13	99	1759	16554	0.007390562819783971	0.2506113	0.33914246579999996
GO:0008201	heparin binding	molecular_function	binding	2	99	162	16554	0.0123456790123457	0.2526698	0.34007989299999997
GO:0020037	heme binding	molecular_function	binding	2	99	165	16554	0.0121212121212121	0.25932	0.34715419350000004
GO:0015297	antiporter activity	molecular_function	transporter activity	1	99	51	16554	0.0196078431372549	0.26389450000000003	0.3513889332
GO:0004896	cytokine receptor activity	molecular_function	molecular transducer activity	1	99	52	16554	0.0192307692307692	0.2683103	0.35348817299999996
GO:0019838	growth factor binding	molecular_function	binding	1	99	52	16554	0.0192307692307692	0.2683103	0.35348817299999996
GO:0051219	phosphoprotein binding	molecular_function	binding	1	99	56	16554	0.0178571428571429	0.28571290000000005	0.37443427420000003
GO:0051536	iron-sulfur cluster binding	molecular_function	binding	1	99	57	16554	0.0175438596491228	0.2899992	0.3780617843
GO:0046872	metal ion binding	molecular_function	binding	18	99	2616	16554	0.00688073394495413	0.2961893	0.3841204984
GO:0005125	cytokine activity	molecular_function	binding	2	99	193	16554	0.0103626943005181	0.32125040000000005	0.41233540049999995
GO:0016301	kinase activity	molecular_function	catalytic activity	5	99	627	16554	0.00797448165869218	0.32125729999999997	0.41233540049999995
GO:0004252	serine-type endopeptidase activity	molecular_function	catalytic activity	2	99	199	16554	0.0100502512562814	0.3344012	0.42478924520000005
GO:0004888	transmembrane signaling receptor activity	molecular_function	molecular transducer activity	2	99	200	16554	0.01	0.3365863	0.42478924520000005
GO:0001540	amyloid-beta binding	molecular_function	binding	1	99	69	16554	0.0144927536231884	0.3394902	0.42478924520000005
GO:0001786	phosphatidylserine binding	molecular_function	binding	1	99	69	16554	0.0144927536231884	0.3394902	0.42478924520000005
GO:0005518	collagen binding	molecular_function	binding	1	99	69	16554	0.0144927536231884	0.3394902	0.42478924520000005
GO:0001228	DNA-binding transcription activator activity, RNA polymerase II-specific	molecular_function	transcription regulator activity	4	99	494	16554	0.008097165991902829	0.3423119	0.4260518836
GO:0003779	actin binding	molecular_function	binding	3	99	347	16554	0.008645533141210379	0.34392140000000004	0.4260518836
GO:0030971	receptor tyrosine kinase binding	molecular_function	binding	1	99	73	16554	0.0136986301369863	0.35521590000000003	0.43786514409999994
GO:0005085	guanyl-nucleotide exchange factor activity	molecular_function	binding	2	99	212	16554	0.009433962264150941	0.36263379999999995	0.4429993176
GO:0000149	SNARE binding	molecular_function	binding	1	99	75	16554	0.0133333333333333	0.3629392	0.4429993176
GO:1990841	promoter-specific chromatin binding	molecular_function	binding	1	99	76	16554	0.0131578947368421	0.3667665	0.4454871146
GO:0004672	protein kinase activity	molecular_function	catalytic activity	4	99	514	16554	0.0077821011673151795	0.36960240000000005	0.44655900579999996
GO:0003713	transcription coactivator activity	molecular_function	transcription regulator activity	2	99	216	16554	0.009259259259259259	0.37123579999999995	0.44655900579999996
GO:0051015	actin filament binding	molecular_function	binding	2	99	222	16554	0.009009009009009009	0.3840535	0.45935603399999997
GO:0004197	cysteine-type endopeptidase activity	molecular_function	catalytic activity	1	99	81	16554	0.0123456790123457	0.3855639	0.45935603399999997
GO:0000287	magnesium ion binding	molecular_function	binding	2	99	224	16554	0.00892857142857143	0.388302	0.45935968439999997
GO:0031072	heat shock protein binding	molecular_function	binding	1	99	82	16554	0.0121951219512195	0.38925659999999995	0.45935968439999997
GO:0000978	RNA polymerase II proximal promoter sequence-specific DNA binding	molecular_function	binding	7	99	1003	16554	0.0069790628115653	0.3933432	0.4619927208
GO:0097110	scaffold protein binding	molecular_function	binding	1	99	86	16554	0.0116279069767442	0.40380879999999997	0.4720581746
GO:0051082	unfolded protein binding	molecular_function	binding	1	99	87	16554	0.0114942528735632	0.4073929	0.4740225799
GO:0008022	protein C-terminus binding	molecular_function	binding	2	99	236	16554	0.00847457627118644	0.41351800000000005	0.4778231611
GO:0030414	peptidase inhibitor activity	molecular_function	molecular function regulator	1	99	89	16554	0.0112359550561798	0.41449719999999995	0.4778231611
GO:0030674	protein binding, bridging	molecular_function	binding	1	99	95	16554	0.0105263157894737	0.4353083	0.497209939
GO:0043130	ubiquitin binding	molecular_function	binding	1	99	95	16554	0.0105263157894737	0.4353083	0.497209939
GO:0008270	zinc ion binding	molecular_function	binding	5	99	725	16554	0.00689655172413793	0.43808240000000004	0.4980936877
GO:0004725	protein tyrosine phosphatase activity	molecular_function	catalytic activity	1	99	102	16554	0.00980392156862745	0.4586638	0.5191240282
GO:0051087	chaperone binding	molecular_function	binding	1	99	113	16554	0.00884955752212389	0.4934476	0.5559658479999999
GO:0003712	transcription coregulator activity	molecular_function	transcription regulator activity	1	99	132	16554	0.0075757575757575794	0.5483941999999999	0.6123325372
GO:0004721	phosphoprotein phosphatase activity	molecular_function	catalytic activity	1	99	132	16554	0.0075757575757575794	0.5483941999999999	0.6123325372
GO:0000166	nucleotide binding	molecular_function	binding	9	99	1526	16554	0.005897771952817821	0.568391	0.630495224
GO:0008234	cysteine-type peptidase activity	molecular_function	catalytic activity	1	99	140	16554	0.007142857142857141	0.5697246	0.630495224
GO:0044325	ion channel binding	molecular_function	binding	1	99	150	16554	0.0066666666666666706	0.59499	0.6547103986999999
GO:0046982	protein heterodimerization activity	molecular_function	binding	2	99	334	16554	0.0059880239520958105	0.5968645	0.6547103986999999
GO:0016746	transferase activity, transferring acyl groups	molecular_function	catalytic activity	1	99	153	16554	0.0065359477124183	0.6022791000000001	0.657752175
GO:0008236	serine-type peptidase activity	molecular_function	catalytic activity	1	99	160	16554	0.00625	0.6187859	0.6728283367
GO:0042393	histone binding	molecular_function	binding	1	99	170	16554	0.0058823529411764705	0.641197	0.6941654478
GO:0000977	RNA polymerase II regulatory region sequence-specific DNA binding	molecular_function	binding	2	99	365	16554	0.005479452054794521	0.6453394	0.6951204206999999
GO:0005506	iron ion binding	molecular_function	binding	1	99	173	16554	0.00578034682080925	0.6476624	0.6951204206999999
GO:0004674	protein serine/threonine kinase activity	molecular_function	catalytic activity	2	99	383	16554	0.00522193211488251	0.6713385999999999	0.7174391046999999
GO:0030246	carbohydrate binding	molecular_function	binding	1	99	202	16554	0.00495049504950495	0.7045076	0.7496683436
GO:0022857	transmembrane transporter activity	molecular_function	transporter activity	1	99	213	16554	0.00469483568075117	0.7236071999999999	0.7641831102
GO:0016740	transferase activity	molecular_function	catalytic activity	7	99	1374	16554	0.00509461426491994	0.724286	0.7641831102
GO:0005096	GTPase activator activity	molecular_function	molecular function regulator	1	99	220	16554	0.00454545454545455	0.7351198	0.7709473134
GO:0005524	ATP binding	molecular_function	binding	7	99	1392	16554	0.005028735632183911	0.7368894	0.7709473134
GO:0004842	ubiquitin-protein transferase activity	molecular_function	catalytic activity	1	99	240	16554	0.00416666666666667	0.7654619	0.7971111462999999
GO:0008289	lipid binding	molecular_function	binding	1	99	242	16554	0.0041322314049586795	0.7682998999999999	0.7971111462999999
GO:0003677	DNA binding	molecular_function	binding	7	99	1452	16554	0.00482093663911846	0.7760491	0.8018100659999999
GO:0008017	microtubule binding	molecular_function	binding	1	99	260	16554	0.00384615384615385	0.7923593000000001	0.8152787839
GO:0031267	small GTPase binding	molecular_function	binding	1	99	278	16554	0.00359712230215827	0.8139430999999999	0.8340404605
GO:0061630	ubiquitin protein ligase activity	molecular_function	catalytic activity	1	99	291	16554	0.0034364261168384896	0.8281351999999998	0.8451051836
GO:0001227	DNA-binding transcription repressor activity, RNA polymerase II-specific	molecular_function	transcription regulator activity	1	99	300	16554	0.00333333333333333	0.8373273000000001	0.8509979498
GO:0031625	ubiquitin protein ligase binding	molecular_function	binding	1	99	314	16554	0.0031847133757961802	0.8506676999999999	0.8610416962999999
GO:0016491	oxidoreductase activity	molecular_function	catalytic activity	2	99	592	16554	0.00337837837837838	0.8737904000000001	0.8808656259000001
GO:0004930	G protein-coupled receptor activity	molecular_function	molecular transducer activity	6	99	1737	16554	0.00345423143350604	0.9554497999999999	0.9593024202
GO:0003682	chromatin binding	molecular_function	binding	1	99	535	16554	0.00186915887850467	0.9616959	0.9616959
