# Supplementary material for: Analysis of shared ceRNA networks and related-hub genes in rats with primary and secondary photoreceptor degeneration
Source: Front Neurosci. 2023 Sep 21;17:1259622. doi: 10.3389/fnins.2023.1259622 (PMC10552924; doi:10.3389/fnins.2023.1259622)
Supplement: Supplementary file 1 [file Data_Sheet_1.ZIP › Original data/Fig 5/GO-P.xls]

GO_P Term ID	GO_P Term Desc	GO_P Term Level1	GO_P Term Level2	Term Candidate Gene Num	Total Candidate Gene Num	Term Gene Num	Total Gene Num	Rich Ratio	P value	Q value
GO:0030198	extracellular matrix organization	biological_process	cellular component organization or biogenesis	11	102	174	17626	0.0632183908045977	5.174453E-9	6.002365E-6
GO:0007229	integrin-mediated signaling pathway	biological_process	biological regulation	8	102	99	17626	0.0808080808080808	1.0561450000000001E-7	6.125641E-5
GO:0006954	inflammatory response	biological_process	response to stimulus	11	102	322	17626	0.0341614906832298	2.588908E-6	6.848197E-4
GO:0006909	phagocytosis	biological_process	localization	6	102	69	17626	0.0869565217391304	2.889787E-6	6.848197E-4
GO:0045766	positive regulation of angiogenesis	biological_process	biological regulation	8	102	153	17626	0.0522875816993464	2.951809E-6	6.848197E-4
GO:0035987	endodermal cell differentiation	biological_process	cellular process	4	102	29	17626	0.137931034482759	2.246163E-5	0.00413392
GO:0042531	positive regulation of tyrosine phosphorylation of STAT protein	biological_process	biological regulation	5	102	60	17626	0.0833333333333333	2.494607E-5	0.00413392
GO:0050798	activated T cell proliferation	biological_process	cell proliferation	3	102	11	17626	0.272727272727273	3.001657E-5	0.0043524029999999995
GO:0045087	innate immune response	biological_process	response to stimulus	10	102	354	17626	0.0282485875706215	3.893162E-5	0.004565445
GO:0032496	response to lipopolysaccharide	biological_process	multi-organism process	9	102	286	17626	0.0314685314685315	4.2135399999999996E-5	0.004565445
GO:0001666	response to hypoxia	biological_process	response to stimulus	9	102	287	17626	0.0313588850174216	4.3293009999999994E-5	0.004565445
GO:0009617	response to bacterium	biological_process	multi-organism process	7	102	165	17626	0.0424242424242424	4.857884E-5	0.004695955
GO:0071222	cellular response to lipopolysaccharide	biological_process	cellular process	8	102	229	17626	0.0349344978165939	5.5189359999999994E-5	0.004924589
GO:0071347	cellular response to interleukin-1	biological_process	cellular process	6	102	117	17626	0.0512820512820513	6.028464E-5	0.0049950129999999995
GO:0010628	positive regulation of gene expression	biological_process	biological regulation	12	102	559	17626	0.0214669051878354	9.254876000000001E-5	0.006837913
GO:0043123	positive regulation of I-kappaB kinase/NF-kappaB signaling	biological_process	biological regulation	7	102	185	17626	0.0378378378378378	9.989221E-5	0.006837913
GO:0014068	positive regulation of phosphatidylinositol 3-kinase signaling	biological_process	biological regulation	5	102	80	17626	0.0625	1.0021079999999999E-4	0.006837913
GO:0032729	positive regulation of interferon-gamma production	biological_process	biological regulation	5	102	82	17626	0.0609756097560976	1.127048E-4	0.007263198
GO:0071559	response to transforming growth factor beta	biological_process	response to stimulus	3	102	17	17626	0.17647058823529396	1.2061790000000001E-4	0.0073289209999999995
GO:0007160	cell-matrix adhesion	biological_process	biological adhesion	5	102	84	17626	0.0595238095238095	1.263607E-4	0.0073289209999999995
GO:0071380	cellular response to prostaglandin E stimulus	biological_process	cellular process	3	102	18	17626	0.166666666666667	1.441337E-4	0.007961671
GO:0030335	positive regulation of cell migration	biological_process	biological regulation	8	102	267	17626	0.0299625468164794	1.602585E-4	0.008449994
GO:0002291	T cell activation via T cell receptor contact with antigen bound to MHC molecule on antigen presenting cell	biological_process	response to stimulus	2	102	4	17626	0.5	1.974689E-4	0.00954433
GO:1905222	atrioventricular canal morphogenesis	biological_process	developmental process	2	102	4	17626	0.5	1.974689E-4	0.00954433
GO:0030728	ovulation	biological_process	multi-organism process	3	102	21	17626	0.14285714285714302	2.3197810000000001E-4	0.01037161
GO:0002376	immune system process	biological_process	immune system process	8	102	282	17626	0.0283687943262411	2.324671E-4	0.01037161
GO:0002062	chondrocyte differentiation	biological_process	cellular process	4	102	53	17626	0.0754716981132075	2.489632E-4	0.0106962
GO:0042742	defense response to bacterium	biological_process	multi-organism process	6	102	154	17626	0.038961038961039	2.724543E-4	0.01086658
GO:0001525	angiogenesis	biological_process	developmental process	7	102	220	17626	0.0318181818181818	2.903236E-4	0.01086658
GO:0034097	response to cytokine	biological_process	response to stimulus	5	102	101	17626	0.0495049504950495	3.000125E-4	0.01086658
GO:1904385	cellular response to angiotensin	biological_process	cellular process	3	102	23	17626	0.130434782608696	3.063113E-4	0.01086658
GO:0030218	erythrocyte differentiation	biological_process	biological regulation	4	102	56	17626	0.0714285714285714	3.081547E-4	0.01086658
GO:0002768	immune response-regulating cell surface receptor signaling pathway	biological_process	biological regulation	2	102	5	17626	0.4	3.27871E-4	0.01086658
GO:0022009	central nervous system vasculogenesis	biological_process	cellular process	2	102	5	17626	0.4	3.27871E-4	0.01086658
GO:1905956	positive regulation of endothelial tube morphogenesis	biological_process	multicellular organismal process	2	102	5	17626	0.4	3.27871E-4	0.01086658
GO:0071333	cellular response to glucose stimulus	biological_process	cellular process	5	102	106	17626	0.0471698113207547	3.7519379999999996E-4	0.01208958
GO:0032930	positive regulation of superoxide anion generation	biological_process	biological regulation	3	102	26	17626	0.115384615384615	4.44063E-4	0.01386196
GO:0032755	positive regulation of interleukin-6 production	biological_process	biological regulation	5	102	111	17626	0.045045045045045	4.638195E-4	0.01386196
GO:0010757	negative regulation of plasminogen activation	biological_process	cellular process	2	102	6	17626	0.33333333333333304	4.899485E-4	0.01386196
GO:0048144	fibroblast proliferation	biological_process	cell proliferation	2	102	6	17626	0.33333333333333304	4.899485E-4	0.01386196
GO:1905072	cardiac jelly development	biological_process	developmental process	2	102	6	17626	0.33333333333333304	4.899485E-4	0.01386196
GO:0018149	peptide cross-linking	biological_process	cellular process	3	102	28	17626	0.107142857142857	5.548411E-4	0.01496781
GO:0050900	leukocyte migration	biological_process	localization	3	102	28	17626	0.107142857142857	5.548411E-4	0.01496781
GO:0071260	cellular response to mechanical stimulus	biological_process	cellular process	5	102	119	17626	0.0420168067226891	6.373174E-4	0.016514
GO:0042832	defense response to protozoan	biological_process	multi-organism process	3	102	30	17626	0.1	6.818769E-4	0.016514
GO:0003176	aortic valve development	biological_process	developmental process	2	102	7	17626	0.28571428571428603	6.833378E-4	0.016514
GO:0030854	positive regulation of granulocyte differentiation	biological_process	biological regulation	2	102	7	17626	0.28571428571428603	6.833378E-4	0.016514
GO:0098883	synapse pruning	biological_process	cellular component organization or biogenesis	2	102	7	17626	0.28571428571428603	6.833378E-4	0.016514
GO:0071230	cellular response to amino acid stimulus	biological_process	cellular process	4	102	70	17626	0.0571428571428571	7.231021E-4	0.01711834
GO:0007159	leukocyte cell-cell adhesion	biological_process	biological adhesion	3	102	31	17626	0.0967741935483871	7.517750999999999E-4	0.01744118
GO:0006958	complement activation, classical pathway	biological_process	biological regulation	3	102	32	17626	0.09375	8.260735E-4	0.01878912
GO:0051091	positive regulation of DNA-binding transcription factor activity	biological_process	biological regulation	5	102	128	17626	0.0390625	8.861873E-4	0.01879384
GO:0034137	positive regulation of toll-like receptor 2 signaling pathway	biological_process	biological regulation	2	102	8	17626	0.25	9.07678E-4	0.01879384
GO:0044406	adhesion of symbiont to host	biological_process	biological adhesion	2	102	8	17626	0.25	9.07678E-4	0.01879384
GO:0070493	thrombin-activated receptor signaling pathway	biological_process	biological regulation	2	102	8	17626	0.25	9.07678E-4	0.01879384
GO:0007568	aging	biological_process	developmental process	8	102	349	17626	0.0229226361031519	9.502464999999999E-4	0.01879384
GO:0001932	regulation of protein phosphorylation	biological_process	biological regulation	4	102	76	17626	0.0526315789473684	9.853629E-4	0.01879384
GO:0032967	positive regulation of collagen biosynthetic process	biological_process	biological regulation	3	102	34	17626	0.0882352941176471	9.882969E-4	0.01879384
GO:0034341	response to interferon-gamma	biological_process	immune system process	3	102	34	17626	0.0882352941176471	9.882969E-4	0.01879384
GO:0035025	positive regulation of Rho protein signal transduction	biological_process	biological regulation	3	102	34	17626	0.0882352941176471	9.882969E-4	0.01879384
GO:0043122	regulation of I-kappaB kinase/NF-kappaB signaling	biological_process	biological regulation	3	102	34	17626	0.0882352941176471	9.882969E-4	0.01879384
GO:0001938	positive regulation of endothelial cell proliferation	biological_process	biological regulation	4	102	79	17626	0.0506329113924051	0.001138796	0.0201288
GO:0030853	negative regulation of granulocyte differentiation	biological_process	biological regulation	2	102	9	17626	0.222222222222222	0.001162612	0.0201288
GO:0034144	negative regulation of toll-like receptor 4 signaling pathway	biological_process	biological regulation	2	102	9	17626	0.222222222222222	0.001162612	0.0201288
GO:0042487	regulation of odontogenesis of dentin-containing tooth	biological_process	biological regulation	2	102	9	17626	0.222222222222222	0.001162612	0.0201288
GO:0044691	tooth eruption	biological_process	developmental process	2	102	9	17626	0.222222222222222	0.001162612	0.0201288
GO:0070212	protein poly-ADP-ribosylation	biological_process	cellular process	2	102	9	17626	0.222222222222222	0.001162612	0.0201288
GO:0045165	cell fate commitment	biological_process	cellular process	4	102	80	17626	0.05	0.001193458	0.02035899
GO:0030097	hemopoiesis	biological_process	developmental process	4	102	82	17626	0.0487804878048781	0.001308252	0.0219938
GO:0055072	iron ion homeostasis	biological_process	biological regulation	3	102	38	17626	0.0789473684210526	0.00137011	0.02269499
GO:0032526	response to retinoic acid	biological_process	response to stimulus	4	102	84	17626	0.0476190476190476	0.001430553	0.02269499
GO:0043304	regulation of mast cell degranulation	biological_process	biological regulation	2	102	10	17626	0.2	0.001447784	0.02269499
GO:0045730	respiratory burst	biological_process	metabolic process	2	102	10	17626	0.2	0.001447784	0.02269499
GO:0070849	response to epidermal growth factor	biological_process	response to stimulus	2	102	10	17626	0.2	0.001447784	0.02269499
GO:1904707	positive regulation of vascular smooth muscle cell proliferation	biological_process	biological regulation	3	102	40	17626	0.075	0.0015912570000000002	0.02461144
GO:0043065	positive regulation of apoptotic process	biological_process	biological regulation	8	102	383	17626	0.02088772845953	0.001715017	0.02600186
GO:0045217	cell-cell junction maintenance	biological_process	cellular component organization or biogenesis	2	102	11	17626	0.18181818181818202	0.0017628429999999998	0.02600186
GO:0050777	negative regulation of immune response	biological_process	biological regulation	2	102	11	17626	0.18181818181818202	0.0017628429999999998	0.02600186
GO:0050729	positive regulation of inflammatory response	biological_process	biological regulation	4	102	89	17626	0.0449438202247191	0.0017708160000000001	0.02600186
GO:0051482	positive regulation of cytosolic calcium ion concentration involved in phospholipase C-activating G protein-coupled signaling pathway	biological_process	biological regulation	3	102	42	17626	0.0714285714285714	0.0018335439999999999	0.02658639
GO:0071560	cellular response to transforming growth factor beta stimulus	biological_process	cellular process	4	102	92	17626	0.0434782608695652	0.001999906	0.02864063
GO:1904996	positive regulation of leukocyte adhesion to vascular endothelial cell	biological_process	biological adhesion	2	102	12	17626	0.166666666666667	0.0021074410000000003	0.02981258
GO:0009611	response to wounding	biological_process	response to stimulus	4	102	95	17626	0.0421052631578947	0.0022487320000000002	0.03105392
GO:0009615	response to virus	biological_process	response to stimulus	4	102	95	17626	0.0421052631578947	0.0022487320000000002	0.03105392
GO:0051092	positive regulation of NF-kappaB transcription factor activity	biological_process	biological regulation	5	102	160	17626	0.03125	0.002376525	0.03162889
GO:0045595	regulation of cell differentiation	biological_process	biological regulation	3	102	46	17626	0.0652173913043478	0.00238429	0.03162889
GO:0030193	regulation of blood coagulation	biological_process	biological regulation	2	102	13	17626	0.153846153846154	0.0024812320000000003	0.03162889
GO:0038063	collagen-activated tyrosine kinase receptor signaling pathway	biological_process	biological regulation	2	102	13	17626	0.153846153846154	0.0024812320000000003	0.03162889
GO:0042532	negative regulation of tyrosine phosphorylation of STAT protein	biological_process	biological regulation	2	102	13	17626	0.153846153846154	0.0024812320000000003	0.03162889
GO:0048771	tissue remodeling	biological_process	multicellular organismal process	2	102	13	17626	0.153846153846154	0.0024812320000000003	0.03162889
GO:1990776	response to angiotensin	biological_process	response to stimulus	2	102	13	17626	0.153846153846154	0.0024812320000000003	0.03162889
GO:0070301	cellular response to hydrogen peroxide	biological_process	cellular process	4	102	101	17626	0.0396039603960396	0.0028089359999999997	0.03541702
GO:0001542	ovulation from ovarian follicle	biological_process	developmental process	2	102	14	17626	0.14285714285714302	0.002883873	0.03597089
GO:1904646	cellular response to amyloid-beta	biological_process	cellular process	3	102	51	17626	0.0588235294117647	0.003203353	0.03953074
GO:0042493	response to drug	biological_process	response to stimulus	9	102	523	17626	0.017208413001911997	0.0033125359999999996	0.04005654
GO:0030194	positive regulation of blood coagulation	biological_process	biological regulation	2	102	15	17626	0.133333333333333	0.003315024	0.04005654
GO:0009410	response to xenobiotic stimulus	biological_process	response to stimulus	9	102	528	17626	0.0170454545454545	0.003526543	0.04209851
GO:0098609	cell-cell adhesion	biological_process	biological adhesion	5	102	177	17626	0.0282485875706215	0.003668167	0.04209851
GO:0009314	response to radiation	biological_process	response to stimulus	3	102	54	17626	0.0555555555555556	0.003767963	0.04209851
GO:0031669	cellular response to nutrient levels	biological_process	cellular process	2	102	16	17626	0.125	0.003774349	0.04209851
GO:0032897	negative regulation of viral transcription	biological_process	biological regulation	2	102	16	17626	0.125	0.003774349	0.04209851
GO:0042698	ovulation cycle	biological_process	reproduction	2	102	16	17626	0.125	0.003774349	0.04209851
GO:0046426	negative regulation of JAK-STAT cascade	biological_process	negative regulation of biological process	2	102	16	17626	0.125	0.003774349	0.04209851
GO:0097028	dendritic cell differentiation	biological_process	cellular process	2	102	16	17626	0.125	0.003774349	0.04209851
GO:0001503	ossification	biological_process	multicellular organismal process	4	102	111	17626	0.03603603603603601	0.003943269	0.04248615
GO:0014823	response to activity	biological_process	response to stimulus	4	102	112	17626	0.0357142857142857	0.004071416	0.04248615
GO:0045907	positive regulation of vasoconstriction	biological_process	biological regulation	3	102	56	17626	0.0535714285714286	0.0041759679999999995	0.04248615
GO:0007204	positive regulation of cytosolic calcium ion concentration	biological_process	biological regulation	5	102	183	17626	0.0273224043715847	0.004225502	0.04248615
GO:0034142	toll-like receptor 4 signaling pathway	biological_process	cellular process	2	102	17	17626	0.11764705882352902	0.004261513	0.04248615
GO:0048143	astrocyte activation	biological_process	cellular process	2	102	17	17626	0.11764705882352902	0.004261513	0.04248615
GO:0051279	regulation of release of sequestered calcium ion into cytosol	biological_process	cellular process	2	102	17	17626	0.11764705882352902	0.004261513	0.04248615
GO:0032760	positive regulation of tumor necrosis factor production	biological_process	positive regulation of biological process	4	102	116	17626	0.0344827586206897	0.004612189	0.04248615
GO:0003203	endocardial cushion morphogenesis	biological_process	developmental process	2	102	18	17626	0.111111111111111	0.004776185	0.04248615
GO:1903428	positive regulation of reactive oxygen species biosynthetic process	biological_process	biological regulation	2	102	18	17626	0.111111111111111	0.004776185	0.04248615
GO:0007200	phospholipase C-activating G protein-coupled receptor signaling pathway	biological_process	biological regulation	3	102	59	17626	0.0508474576271186	0.0048365940000000005	0.04248615
GO:0032731	positive regulation of interleukin-1 beta production	biological_process	biological regulation	3	102	60	17626	0.05	0.005069997	0.04248615
GO:0016477	cell migration	biological_process	localization	6	102	273	17626	0.021978021978022	0.00509381	0.04248615
GO:0043200	response to amino acid	biological_process	response to stimulus	3	102	61	17626	0.0491803278688525	0.005310087	0.04248615
GO:0060216	definitive hemopoiesis	biological_process	developmental process	2	102	19	17626	0.10526315789473699	0.005318036999999999	0.04248615
GO:0050766	positive regulation of phagocytosis	biological_process	biological regulation	3	102	62	17626	0.0483870967741935	0.005556917	0.04248615
GO:0051897	positive regulation of protein kinase B signaling	biological_process	cellular process	4	102	123	17626	0.032520325203252	0.005671283	0.04248615
GO:0071407	cellular response to organic cyclic compound	biological_process	cellular process	4	102	123	17626	0.032520325203252	0.005671283	0.04248615
GO:0003106	negative regulation of glomerular filtration by angiotensin	biological_process	multicellular organismal process	1	102	1	17626	1.0	0.005786906	0.04248615
GO:0010286	heat acclimation	biological_process	response to stimulus	1	102	1	17626	1.0	0.005786906	0.04248615
GO:0014895	smooth muscle hypertrophy	biological_process	response to stimulus	1	102	1	17626	1.0	0.005786906	0.04248615
GO:0015707	nitrite transport	biological_process	localization	1	102	1	17626	1.0	0.005786906	0.04248615
GO:0018153	isopeptide cross-linking via N6-(L-isoglutamyl)-L-lysine	biological_process	metabolic process	1	102	1	17626	1.0	0.005786906	0.04248615
GO:0018277	protein deamination	biological_process	metabolic process	1	102	1	17626	1.0	0.005786906	0.04248615
GO:0032536	regulation of cell projection size	biological_process	biological regulation	1	102	1	17626	1.0	0.005786906	0.04248615
GO:0032905	transforming growth factor beta1 production	biological_process	multicellular organismal process	1	102	1	17626	1.0	0.005786906	0.04248615
GO:0035051	cardiocyte differentiation	biological_process	cellular process	1	102	1	17626	1.0	0.005786906	0.04248615
GO:0035491	positive regulation of leukotriene production involved in inflammatory response	biological_process	biological regulation	1	102	1	17626	1.0	0.005786906	0.04248615
GO:0036516	chemoattraction of dopaminergic neuron axon	biological_process	developmental process	1	102	1	17626	1.0	0.005786906	0.04248615
GO:0045342	MHC class II biosynthetic process	biological_process	metabolic process	1	102	1	17626	1.0	0.005786906	0.04248615
GO:0045799	positive regulation of chromatin assembly or disassembly	biological_process	biological regulation	1	102	1	17626	1.0	0.005786906	0.04248615
GO:0046108	uridine metabolic process	biological_process	cellular process	1	102	1	17626	1.0	0.005786906	0.04248615
GO:0051042	negative regulation of calcium-independent cell-cell adhesion	biological_process	biological regulation	1	102	1	17626	1.0	0.005786906	0.04248615
GO:0060217	hemangioblast cell differentiation	biological_process	immune system process	1	102	1	17626	1.0	0.005786906	0.04248615
GO:0060330	regulation of response to interferon-gamma	biological_process	biological regulation	1	102	1	17626	1.0	0.005786906	0.04248615
GO:0060375	regulation of mast cell differentiation	biological_process	biological regulation	1	102	1	17626	1.0	0.005786906	0.04248615
GO:0060482	lobar bronchus development	biological_process	developmental process	1	102	1	17626	1.0	0.005786906	0.04248615
GO:0060753	regulation of mast cell chemotaxis	biological_process	biological regulation	1	102	1	17626	1.0	0.005786906	0.04248615
GO:0060804	positive regulation of Wnt signaling pathway by BMP signaling pathway	biological_process	metabolic process	1	102	1	17626	1.0	0.005786906	0.04248615
GO:0070661	leukocyte proliferation	biological_process	cell proliferation	1	102	1	17626	1.0	0.005786906	0.04248615
GO:0070839	divalent metal ion export	biological_process	localization	1	102	1	17626	1.0	0.005786906	0.04248615
GO:0070963	positive regulation of neutrophil mediated killing of gram-negative bacterium	biological_process	biological regulation	1	102	1	17626	1.0	0.005786906	0.04248615
GO:0071336	regulation of hair follicle cell proliferation	biological_process	cell proliferation	1	102	1	17626	1.0	0.005786906	0.04248615
GO:0072060	outer medullary collecting duct development	biological_process	developmental process	1	102	1	17626	1.0	0.005786906	0.04248615
GO:0097577	sequestering of iron ion	biological_process	biological regulation	1	102	1	17626	1.0	0.005786906	0.04248615
GO:1900134	negative regulation of renin secretion into blood stream	biological_process	biological regulation	1	102	1	17626	1.0	0.005786906	0.04248615
GO:1901331	positive regulation of odontoblast differentiation	biological_process	biological regulation	1	102	1	17626	1.0	0.005786906	0.04248615
GO:1901623	regulation of lymphocyte chemotaxis	biological_process	cellular process	1	102	1	17626	1.0	0.005786906	0.04248615
GO:1904714	regulation of chaperone-mediated autophagy	biological_process	biological regulation	1	102	1	17626	1.0	0.005786906	0.04248615
GO:1905043	positive regulation of epithelium regeneration	biological_process	biological regulation	1	102	1	17626	1.0	0.005786906	0.04248615
GO:1905310	regulation of cardiac neural crest cell migration involved in outflow tract morphogenesis	biological_process	biological regulation	1	102	1	17626	1.0	0.005786906	0.04248615
GO:2000136	regulation of cell proliferation involved in heart morphogenesis	biological_process	biological regulation	1	102	1	17626	1.0	0.005786906	0.04248615
GO:2000425	regulation of apoptotic cell clearance	biological_process	cellular process	1	102	1	17626	1.0	0.005786906	0.04248615
GO:2000661	positive regulation of interleukin-1-mediated signaling pathway	biological_process	biological regulation	1	102	1	17626	1.0	0.005786906	0.04248615
GO:0007155	cell adhesion	biological_process	biological adhesion	8	102	477	17626	0.0167714884696017	0.00647048	0.04699438
GO:0030865	cortical cytoskeleton organization	biological_process	cellular process	2	102	21	17626	0.0952380952380952	0.006481983	0.04699438
GO:0043547	positive regulation of GTPase activity	biological_process	biological regulation	5	102	206	17626	0.0242718446601942	0.006927505	0.04963845
GO:0001779	natural killer cell differentiation	biological_process	cellular process	2	102	22	17626	0.0909090909090909	0.007103433	0.04963845
GO:0030889	negative regulation of B cell proliferation	biological_process	biological regulation	2	102	22	17626	0.0909090909090909	0.007103433	0.04963845
GO:0031668	cellular response to extracellular stimulus	biological_process	cellular process	2	102	22	17626	0.0909090909090909	0.007103433	0.04963845
GO:0033627	cell adhesion mediated by integrin	biological_process	biological adhesion	2	102	22	17626	0.0909090909090909	0.007103433	0.04963845
GO:0061028	establishment of endothelial barrier	biological_process	cellular process	2	102	22	17626	0.0909090909090909	0.007103433	0.04963845
GO:0051384	response to glucocorticoid	biological_process	response to stimulus	4	102	132	17626	0.0303030303030303	0.007256512	0.05040451
GO:0032757	positive regulation of interleukin-8 production	biological_process	biological regulation	3	102	69	17626	0.0434782608695652	0.007477477	0.0516302
GO:0019221	cytokine-mediated signaling pathway	biological_process	regulation of biological process	4	102	134	17626	0.0298507462686567	0.0076446019999999995	0.05247182
GO:0071404	cellular response to low-density lipoprotein particle stimulus	biological_process	cellular process	2	102	23	17626	0.0869565217391304	0.007750778000000001	0.05288766
GO:0010596	negative regulation of endothelial cell migration	biological_process	biological regulation	2	102	24	17626	0.0833333333333333	0.008423703000000001	0.05648263
GO:0050921	positive regulation of chemotaxis	biological_process	biological regulation	2	102	24	17626	0.0833333333333333	0.008423703000000001	0.05648263
GO:0060252	positive regulation of glial cell proliferation	biological_process	biological regulation	2	102	24	17626	0.0833333333333333	0.008423703000000001	0.05648263
GO:0048839	inner ear development	biological_process	developmental process	3	102	73	17626	0.0410958904109589	0.0087302	0.05820133
GO:0045669	positive regulation of osteoblast differentiation	biological_process	biological regulation	3	102	74	17626	0.0405405405405405	0.009061411	0.05843081
GO:0006471	protein ADP-ribosylation	biological_process	cellular process	2	102	25	17626	0.08	0.009121895999999999	0.05843081
GO:0035162	embryonic hemopoiesis	biological_process	developmental process	2	102	25	17626	0.08	0.009121895999999999	0.05843081
GO:0010629	negative regulation of gene expression	biological_process	biological regulation	6	102	309	17626	0.0194174757281553	0.009136939	0.05843081
GO:0045893	positive regulation of transcription, DNA-templated	biological_process	biological regulation	10	102	726	17626	0.0137741046831956	0.009311030999999999	0.05843081
GO:0043277	apoptotic cell clearance	biological_process	localization	2	102	26	17626	0.0769230769230769	0.009845049	0.05843081
GO:0008360	regulation of cell shape	biological_process	biological regulation	4	102	145	17626	0.0275862068965517	0.01002423	0.05843081
GO:0007596	blood coagulation	biological_process	biological regulation	3	102	77	17626	0.038961038961039	0.01009885	0.05843081
GO:0010039	response to iron ion	biological_process	response to stimulus	2	102	27	17626	0.0740740740740741	0.01059285	0.05843081
GO:0007507	heart development	biological_process	developmental process	6	102	320	17626	0.01875	0.01073442	0.05843081
GO:0008285	negative regulation of cell proliferation	biological_process	biological regulation	7	102	420	17626	0.0166666666666667	0.01103932	0.05843081
GO:0000186	activation of MAPKK activity	biological_process	biological regulation	2	102	28	17626	0.0714285714285714	0.01136501	0.05843081
GO:0030099	myeloid cell differentiation	biological_process	cellular process	2	102	28	17626	0.0714285714285714	0.01136501	0.05843081
GO:0034113	heterotypic cell-cell adhesion	biological_process	biological adhesion	2	102	28	17626	0.0714285714285714	0.01136501	0.05843081
GO:0042060	wound healing	biological_process	response to stimulus	4	102	151	17626	0.0264900662251656	0.0115041	0.05843081
GO:0001866	NK T cell proliferation	biological_process	cell proliferation	1	102	2	17626	0.5	0.01154065	0.05843081
GO:0002268	follicular dendritic cell differentiation	biological_process	developmental process	1	102	2	17626	0.5	0.01154065	0.05843081
GO:0003210	cardiac atrium formation	biological_process	developmental process	1	102	2	17626	0.5	0.01154065	0.05843081
GO:0003433	chondrocyte development involved in endochondral bone morphogenesis	biological_process	cellular process	1	102	2	17626	0.5	0.01154065	0.05843081
GO:0006218	uridine catabolic process	biological_process	metabolic process	1	102	2	17626	0.5	0.01154065	0.05843081
GO:0006876	cellular cadmium ion homeostasis	biological_process	cellular process	1	102	2	17626	0.5	0.01154065	0.05843081
GO:0010625	positive regulation of Schwann cell proliferation	biological_process	biological regulation	1	102	2	17626	0.5	0.01154065	0.05843081
GO:0010665	regulation of cardiac muscle cell apoptotic process	biological_process	biological regulation	1	102	2	17626	0.5	0.01154065	0.05843081
GO:0015891	siderophore transport	biological_process	localization	1	102	2	17626	0.5	0.01154065	0.05843081
GO:0016332	establishment or maintenance of polarity of embryonic epithelium	biological_process	multicellular organismal process	1	102	2	17626	0.5	0.01154065	0.05843081
GO:0017004	cytochrome complex assembly	biological_process	cellular component organization or biogenesis	1	102	2	17626	0.5	0.01154065	0.05843081
GO:0030221	basophil differentiation	biological_process	immune system process	1	102	2	17626	0.5	0.01154065	0.05843081
GO:0035683	memory T cell extravasation	biological_process	cellular process	1	102	2	17626	0.5	0.01154065	0.05843081
GO:0043311	positive regulation of eosinophil degranulation	biological_process	biological regulation	1	102	2	17626	0.5	0.01154065	0.05843081
GO:0045659	negative regulation of neutrophil differentiation	biological_process	cellular process	1	102	2	17626	0.5	0.01154065	0.05843081
GO:0045660	positive regulation of neutrophil differentiation	biological_process	biological regulation	1	102	2	17626	0.5	0.01154065	0.05843081
GO:0060051	negative regulation of protein glycosylation	biological_process	biological regulation	1	102	2	17626	0.5	0.01154065	0.05843081
GO:0060369	positive regulation of Fc receptor mediated stimulatory signaling pathway	biological_process	cellular process	1	102	2	17626	0.5	0.01154065	0.05843081
GO:0070304	positive regulation of stress-activated protein kinase signaling cascade	biological_process	cellular process	1	102	2	17626	0.5	0.01154065	0.05843081
GO:0070483	detection of hypoxia	biological_process	response to stimulus	1	102	2	17626	0.5	0.01154065	0.05843081
GO:0071258	cellular response to gravity	biological_process	cellular process	1	102	2	17626	0.5	0.01154065	0.05843081
GO:0071348	cellular response to interleukin-11	biological_process	cellular process	1	102	2	17626	0.5	0.01154065	0.05843081
GO:0072054	renal outer medulla development	biological_process	developmental process	1	102	2	17626	0.5	0.01154065	0.05843081
GO:0072236	metanephric loop of Henle development	biological_process	developmental process	1	102	2	17626	0.5	0.01154065	0.05843081
GO:0072683	T cell extravasation	biological_process	cellular process	1	102	2	17626	0.5	0.01154065	0.05843081
GO:0090025	regulation of monocyte chemotaxis	biological_process	cellular process	1	102	2	17626	0.5	0.01154065	0.05843081
GO:0090086	negative regulation of protein deubiquitination	biological_process	biological regulation	1	102	2	17626	0.5	0.01154065	0.05843081
GO:0090673	endothelial cell-matrix adhesion	biological_process	biological adhesion	1	102	2	17626	0.5	0.01154065	0.05843081
GO:0099093	calcium export from the mitochondrion	biological_process	biological regulation	1	102	2	17626	0.5	0.01154065	0.05843081
GO:1902044	regulation of Fas signaling pathway	biological_process	cellular process	1	102	2	17626	0.5	0.01154065	0.05843081
GO:1902216	positive regulation of interleukin-4-mediated signaling pathway	biological_process	biological regulation	1	102	2	17626	0.5	0.01154065	0.05843081
GO:1902532	negative regulation of intracellular signal transduction	biological_process	cellular process	1	102	2	17626	0.5	0.01154065	0.05843081
GO:1902766	skeletal muscle satellite cell migration	biological_process	cellular process	1	102	2	17626	0.5	0.01154065	0.05843081
GO:1903431	positive regulation of cell maturation	biological_process	biological regulation	1	102	2	17626	0.5	0.01154065	0.05843081
GO:1903545	cellular response to butyrate	biological_process	cellular process	1	102	2	17626	0.5	0.01154065	0.05843081
GO:1904015	cellular response to serotonin	biological_process	cellular process	1	102	2	17626	0.5	0.01154065	0.05843081
GO:1905065	positive regulation of vascular smooth muscle cell differentiation	biological_process	biological regulation	1	102	2	17626	0.5	0.01154065	0.05843081
GO:1905835	cellular response to pyrimidine ribonucleotide	biological_process	cellular process	1	102	2	17626	0.5	0.01154065	0.05843081
GO:2000098	negative regulation of smooth muscle cell-matrix adhesion	biological_process	biological adhesion	1	102	2	17626	0.5	0.01154065	0.05843081
GO:2000107	negative regulation of leukocyte apoptotic process	biological_process	cellular process	1	102	2	17626	0.5	0.01154065	0.05843081
GO:0043525	positive regulation of neuron apoptotic process	biological_process	cellular process	3	102	81	17626	0.037037037037037	0.01158542	0.05843081
GO:0045944	positive regulation of transcription by RNA polymerase II	biological_process	biological regulation	14	102	1242	17626	0.0112721417069243	0.01214224	0.06080605
GO:0022409	positive regulation of cell-cell adhesion	biological_process	biological adhesion	2	102	29	17626	0.0689655172413793	0.01216121	0.06080605
GO:0032088	negative regulation of NF-kappaB transcription factor activity	biological_process	biological regulation	3	102	83	17626	0.036144578313253004	0.01237347	0.06160182
GO:0070374	positive regulation of ERK1 and ERK2 cascade	biological_process	positive regulation of biological process	5	102	239	17626	0.0209205020920502	0.012639399999999999	0.06265685
GO:0035924	cellular response to vascular endothelial growth factor stimulus	biological_process	cellular process	2	102	30	17626	0.0666666666666667	0.01298117	0.06407726
GO:0045444	fat cell differentiation	biological_process	cellular process	3	102	86	17626	0.0348837209302326	0.01361199	0.06690639
GO:0035556	intracellular signal transduction	biological_process	biological regulation	7	102	439	17626	0.0159453302961276	0.01380695	0.06709833
GO:0050768	negative regulation of neurogenesis	biological_process	biological regulation	2	102	31	17626	0.0645161290322581	0.01382457	0.06709833
GO:0071354	cellular response to interleukin-6	biological_process	cellular process	2	102	31	17626	0.0645161290322581	0.01382457	0.06709833
GO:0071356	cellular response to tumor necrosis factor	biological_process	cellular process	4	102	162	17626	0.0246913580246914	0.01456801	0.06976741
GO:0045765	regulation of angiogenesis	biological_process	biological regulation	2	102	32	17626	0.0625	0.01469114	0.06976741
GO:1902042	negative regulation of extrinsic apoptotic signaling pathway via death domain receptors	biological_process	biological regulation	2	102	32	17626	0.0625	0.01469114	0.06976741
GO:0060348	bone development	biological_process	developmental process	3	102	89	17626	0.0337078651685393	0.01491873	0.06976741
GO:0022900	electron transport chain	biological_process	cellular process	2	102	33	17626	0.0606060606060606	0.01558057	0.06976741
GO:0045648	positive regulation of erythrocyte differentiation	biological_process	immune system process	2	102	33	17626	0.0606060606060606	0.01558057	0.06976741
GO:2000352	negative regulation of endothelial cell apoptotic process	biological_process	biological regulation	2	102	33	17626	0.0606060606060606	0.01558057	0.06976741
GO:0048661	positive regulation of smooth muscle cell proliferation	biological_process	biological regulation	3	102	91	17626	0.032967032967032996	0.01582801	0.06976741
GO:0050727	regulation of inflammatory response	biological_process	biological regulation	3	102	92	17626	0.0326086956521739	0.01629413	0.06976741
GO:0031100	animal organ regeneration	biological_process	developmental process	3	102	93	17626	0.032258064516129	0.01676791	0.06976741
GO:0001787	natural killer cell proliferation	biological_process	cell proliferation	1	102	3	17626	0.33333333333333304	0.01726142	0.06976741
GO:0002667	regulation of T cell anergy	biological_process	biological regulation	1	102	3	17626	0.33333333333333304	0.01726142	0.06976741
GO:0002762	negative regulation of myeloid leukocyte differentiation	biological_process	biological regulation	1	102	3	17626	0.33333333333333304	0.01726142	0.06976741
GO:0002774	Fc receptor mediated inhibitory signaling pathway	biological_process	biological regulation	1	102	3	17626	0.33333333333333304	0.01726142	0.06976741
GO:0003130	BMP signaling pathway involved in heart induction	biological_process	biological regulation	1	102	3	17626	0.33333333333333304	0.01726142	0.06976741
GO:0003308	negative regulation of Wnt signaling pathway involved in heart development	biological_process	biological regulation	1	102	3	17626	0.33333333333333304	0.01726142	0.06976741
GO:0007161	calcium-independent cell-matrix adhesion	biological_process	biological adhesion	1	102	3	17626	0.33333333333333304	0.01726142	0.06976741
GO:0007529	establishment of synaptic specificity at neuromuscular junction	biological_process	cellular component organization or biogenesis	1	102	3	17626	0.33333333333333304	0.01726142	0.06976741
GO:0009166	nucleotide catabolic process	biological_process	metabolic process	1	102	3	17626	0.33333333333333304	0.01726142	0.06976741
GO:0010477	response to sulfur dioxide	biological_process	response to stimulus	1	102	3	17626	0.33333333333333304	0.01726142	0.06976741
GO:0021885	forebrain cell migration	biological_process	cellular process	1	102	3	17626	0.33333333333333304	0.01726142	0.06976741
GO:0033003	regulation of mast cell activation	biological_process	biological regulation	1	102	3	17626	0.33333333333333304	0.01726142	0.06976741
GO:0033580	protein galactosylation at cell surface	biological_process	cellular process	1	102	3	17626	0.33333333333333304	0.01726142	0.06976741
GO:0034140	negative regulation of toll-like receptor 3 signaling pathway	biological_process	biological regulation	1	102	3	17626	0.33333333333333304	0.01726142	0.06976741
GO:0034164	negative regulation of toll-like receptor 9 signaling pathway	biological_process	biological regulation	1	102	3	17626	0.33333333333333304	0.01726142	0.06976741
GO:0035054	embryonic heart tube anterior/posterior pattern specification	biological_process	developmental process	1	102	3	17626	0.33333333333333304	0.01726142	0.06976741
GO:0035710	CD4-positive, alpha-beta T cell activation	biological_process	cellular process	1	102	3	17626	0.33333333333333304	0.01726142	0.06976741
GO:0036022	limb joint morphogenesis	biological_process	developmental process	1	102	3	17626	0.33333333333333304	0.01726142	0.06976741
GO:0046074	dTMP catabolic process	biological_process	metabolic process	1	102	3	17626	0.33333333333333304	0.01726142	0.06976741
GO:0051250	negative regulation of lymphocyte activation	biological_process	biological regulation	1	102	3	17626	0.33333333333333304	0.01726142	0.06976741
GO:0060128	corticotropin hormone secreting cell differentiation	biological_process	cellular process	1	102	3	17626	0.33333333333333304	0.01726142	0.06976741
GO:0060139	positive regulation of apoptotic process by virus	biological_process	biological regulation	1	102	3	17626	0.33333333333333304	0.01726142	0.06976741
GO:0060193	positive regulation of lipase activity	biological_process	biological regulation	1	102	3	17626	0.33333333333333304	0.01726142	0.06976741
GO:0060560	developmental growth involved in morphogenesis	biological_process	developmental process	1	102	3	17626	0.33333333333333304	0.01726142	0.06976741
GO:0071593	lymphocyte aggregation	biological_process	biological adhesion	1	102	3	17626	0.33333333333333304	0.01726142	0.06976741
GO:0072053	renal inner medulla development	biological_process	multicellular organismal process	1	102	3	17626	0.33333333333333304	0.01726142	0.06976741
GO:0072061	inner medullary collecting duct development	biological_process	developmental process	1	102	3	17626	0.33333333333333304	0.01726142	0.06976741
GO:0072138	mesenchymal cell proliferation involved in ureteric bud development	biological_process	multicellular organismal process	1	102	3	17626	0.33333333333333304	0.01726142	0.06976741
GO:0090500	endocardial cushion to mesenchymal transition	biological_process	cellular process	1	102	3	17626	0.33333333333333304	0.01726142	0.06976741
GO:0150064	vertebrate eye-specific patterning	biological_process	developmental process	1	102	3	17626	0.33333333333333304	0.01726142	0.06976741
GO:1900135	positive regulation of renin secretion into blood stream	biological_process	biological regulation	1	102	3	17626	0.33333333333333304	0.01726142	0.06976741
GO:1902023	L-arginine transport	biological_process	response to stimulus	1	102	3	17626	0.33333333333333304	0.01726142	0.06976741
GO:1902339	positive regulation of apoptotic process involved in morphogenesis	biological_process	biological regulation	1	102	3	17626	0.33333333333333304	0.01726142	0.06976741
GO:1904237	positive regulation of substrate-dependent cell migration, cell attachment to substrate	biological_process	biological adhesion	1	102	3	17626	0.33333333333333304	0.01726142	0.06976741
GO:1904440	positive regulation of ferrous iron import across plasma membrane	biological_process	regulation of biological process	1	102	3	17626	0.33333333333333304	0.01726142	0.06976741
GO:2000376	positive regulation of oxygen metabolic process	biological_process	biological regulation	1	102	3	17626	0.33333333333333304	0.01726142	0.06976741
GO:2000872	positive regulation of progesterone secretion	biological_process	multicellular organismal process	1	102	3	17626	0.33333333333333304	0.01726142	0.06976741
GO:2001199	negative regulation of dendritic cell differentiation	biological_process	immune system process	1	102	3	17626	0.33333333333333304	0.01726142	0.06976741
GO:0051607	defense response to virus	biological_process	immune system process	4	102	173	17626	0.023121387283237003	0.01810541	0.07292457
GO:0001818	negative regulation of cytokine production	biological_process	biological regulation	2	102	36	17626	0.0555555555555556	0.01838323	0.07328023
GO:0036120	cellular response to platelet-derived growth factor stimulus	biological_process	cellular process	2	102	36	17626	0.0555555555555556	0.01838323	0.07328023
GO:0070372	regulation of ERK1 and ERK2 cascade	biological_process	biological regulation	2	102	36	17626	0.0555555555555556	0.01838323	0.07328023
GO:0035458	cellular response to interferon-beta	biological_process	cellular process	2	102	37	17626	0.0540540540540541	0.01936129	0.07665221
GO:0042246	tissue regeneration	biological_process	developmental process	2	102	37	17626	0.0540540540540541	0.01936129	0.07665221
GO:0001569	branching involved in blood vessel morphogenesis	biological_process	developmental process	2	102	38	17626	0.0526315789473684	0.020360800000000002	0.07912164
GO:0030168	platelet activation	biological_process	biological regulation	2	102	38	17626	0.0526315789473684	0.020360800000000002	0.07912164
GO:0043113	receptor clustering	biological_process	localization	2	102	38	17626	0.0526315789473684	0.020360800000000002	0.07912164
GO:0072593	reactive oxygen species metabolic process	biological_process	cellular process	2	102	38	17626	0.0526315789473684	0.020360800000000002	0.07912164
GO:0032743	positive regulation of interleukin-2 production	biological_process	regulation of biological process	2	102	39	17626	0.0512820512820513	0.02138148	0.07912164
GO:0007264	small GTPase mediated signal transduction	biological_process	biological regulation	3	102	103	17626	0.029126213592232997	0.0219294	0.07912164
GO:0071773	cellular response to BMP stimulus	biological_process	cellular process	2	102	40	17626	0.05	0.02242307	0.07912164
GO:0030900	forebrain development	biological_process	developmental process	3	102	104	17626	0.0288461538461538	0.02248804	0.07912164
GO:0042981	regulation of apoptotic process	biological_process	biological regulation	4	102	186	17626	0.021505376344086002	0.02292291	0.07912164
GO:0002431	Fc receptor mediated stimulatory signaling pathway	biological_process	biological regulation	1	102	4	17626	0.25	0.022949400000000002	0.07912164
GO:0002902	regulation of B cell apoptotic process	biological_process	biological regulation	1	102	4	17626	0.25	0.022949400000000002	0.07912164
GO:0003104	positive regulation of glomerular filtration	biological_process	biological regulation	1	102	4	17626	0.25	0.022949400000000002	0.07912164
GO:0003273	cell migration involved in endocardial cushion formation	biological_process	cellular process	1	102	4	17626	0.25	0.022949400000000002	0.07912164
GO:0003332	negative regulation of extracellular matrix constituent secretion	biological_process	biological regulation	1	102	4	17626	0.25	0.022949400000000002	0.07912164
GO:0003338	metanephros morphogenesis	biological_process	multicellular organismal process	1	102	4	17626	0.25	0.022949400000000002	0.07912164
GO:0006220	pyrimidine nucleotide metabolic process	biological_process	cellular process	1	102	4	17626	0.25	0.022949400000000002	0.07912164
GO:0006991	response to sterol depletion	biological_process	response to stimulus	1	102	4	17626	0.25	0.022949400000000002	0.07912164
GO:0010810	regulation of cell-substrate adhesion	biological_process	biological adhesion	1	102	4	17626	0.25	0.022949400000000002	0.07912164
GO:0015732	prostaglandin transport	biological_process	localization	1	102	4	17626	0.25	0.022949400000000002	0.07912164
GO:0031587	positive regulation of inositol 1,4,5-trisphosphate-sensitive calcium-release channel activity	biological_process	biological regulation	1	102	4	17626	0.25	0.022949400000000002	0.07912164
GO:0032348	negative regulation of aldosterone biosynthetic process	biological_process	biological regulation	1	102	4	17626	0.25	0.022949400000000002	0.07912164
GO:0033212	iron assimilation	biological_process	biological regulation	1	102	4	17626	0.25	0.022949400000000002	0.07912164
GO:0036037	CD8-positive, alpha-beta T cell activation	biological_process	cellular process	1	102	4	17626	0.25	0.022949400000000002	0.07912164
GO:0045064	T-helper 2 cell differentiation	biological_process	response to stimulus	1	102	4	17626	0.25	0.022949400000000002	0.07912164
GO:0046649	lymphocyte activation	biological_process	cellular process	1	102	4	17626	0.25	0.022949400000000002	0.07912164
GO:0050820	positive regulation of coagulation	biological_process	biological regulation	1	102	4	17626	0.25	0.022949400000000002	0.07912164
GO:0060018	astrocyte fate commitment	biological_process	developmental process	1	102	4	17626	0.25	0.022949400000000002	0.07912164
GO:0060129	thyroid-stimulating hormone-secreting cell differentiation	biological_process	cellular process	1	102	4	17626	0.25	0.022949400000000002	0.07912164
GO:0060263	regulation of respiratory burst	biological_process	biological regulation	1	102	4	17626	0.25	0.022949400000000002	0.07912164
GO:0060414	aorta smooth muscle tissue morphogenesis	biological_process	developmental process	1	102	4	17626	0.25	0.022949400000000002	0.07912164
GO:0060535	trachea cartilage morphogenesis	biological_process	multicellular organismal process	1	102	4	17626	0.25	0.022949400000000002	0.07912164
GO:0070278	extracellular matrix constituent secretion	biological_process	cellular component organization or biogenesis	1	102	4	17626	0.25	0.022949400000000002	0.07912164
GO:0070667	negative regulation of mast cell proliferation	biological_process	biological regulation	1	102	4	17626	0.25	0.022949400000000002	0.07912164
GO:0070668	positive regulation of mast cell proliferation	biological_process	biological regulation	1	102	4	17626	0.25	0.022949400000000002	0.07912164
GO:0071635	negative regulation of transforming growth factor beta production	biological_process	biological regulation	1	102	4	17626	0.25	0.022949400000000002	0.07912164
GO:0098706	ferric iron import across cell outer membrane	biological_process	localization	1	102	4	17626	0.25	0.022949400000000002	0.07912164
GO:0110091	negative regulation of hippocampal neuron apoptotic process	biological_process	biological regulation	1	102	4	17626	0.25	0.022949400000000002	0.07912164
GO:0150062	complement-mediated synapse pruning	biological_process	cellular component organization or biogenesis	1	102	4	17626	0.25	0.022949400000000002	0.07912164
GO:1904044	response to aldosterone	biological_process	response to stimulus	1	102	4	17626	0.25	0.022949400000000002	0.07912164
GO:1904639	cellular response to resveratrol	biological_process	cellular process	1	102	4	17626	0.25	0.022949400000000002	0.07912164
GO:1904845	cellular response to L-glutamine	biological_process	cellular process	1	102	4	17626	0.25	0.022949400000000002	0.07912164
GO:2000065	negative regulation of cortisol biosynthetic process	biological_process	negative regulation of biological process	1	102	4	17626	0.25	0.022949400000000002	0.07912164
GO:2000341	regulation of chemokine (C-X-C motif) ligand 2 production	biological_process	biological regulation	1	102	4	17626	0.25	0.022949400000000002	0.07912164
GO:0000165	MAPK cascade	biological_process	biological regulation	3	102	105	17626	0.0285714285714286	0.02305441	0.07912164
GO:0009725	response to hormone	biological_process	response to stimulus	3	102	105	17626	0.0285714285714286	0.02305441	0.07912164
GO:0006953	acute-phase response	biological_process	response to stimulus	2	102	41	17626	0.0487804878048781	0.023485299999999997	0.07965774
GO:0030833	regulation of actin filament polymerization	biological_process	biological regulation	2	102	41	17626	0.0487804878048781	0.023485299999999997	0.07965774
GO:0042110	T cell activation	biological_process	cellular process	2	102	41	17626	0.0487804878048781	0.023485299999999997	0.07965774
GO:0055093	response to hyperoxia	biological_process	response to stimulus	2	102	41	17626	0.0487804878048781	0.023485299999999997	0.07965774
GO:0001837	epithelial to mesenchymal transition	biological_process	cellular process	2	102	42	17626	0.0476190476190476	0.02456789	0.08284521
GO:0007599	hemostasis	biological_process	biological regulation	2	102	42	17626	0.0476190476190476	0.02456789	0.08284521
GO:0043627	response to estrogen	biological_process	response to stimulus	3	102	109	17626	0.0275229357798165	0.02539723	0.08379181
GO:0009612	response to mechanical stimulus	biological_process	response to stimulus	3	102	111	17626	0.027027027027027	0.02661501	0.08379181
GO:0045666	positive regulation of neuron differentiation	biological_process	biological regulation	3	102	111	17626	0.027027027027027	0.02661501	0.08379181
GO:0006508	proteolysis	biological_process	metabolic process	8	102	618	17626	0.0129449838187702	0.02690129	0.08379181
GO:0006955	immune response	biological_process	immune system process	5	102	291	17626	0.0171821305841924	0.02700645	0.08379181
GO:0071346	cellular response to interferon-gamma	biological_process	cellular process	3	102	113	17626	0.0265486725663717	0.02786365	0.08379181
GO:0007249	I-kappaB kinase/NF-kappaB signaling	biological_process	regulation of biological process	2	102	45	17626	0.0444444444444444	0.02793518	0.08379181
GO:0030217	T cell differentiation	biological_process	cellular process	2	102	45	17626	0.0444444444444444	0.02793518	0.08379181
GO:0032733	positive regulation of interleukin-10 production	biological_process	biological regulation	2	102	45	17626	0.0444444444444444	0.02793518	0.08379181
GO:0048469	cell maturation	biological_process	cellular process	2	102	45	17626	0.0444444444444444	0.02793518	0.08379181
GO:0050769	positive regulation of neurogenesis	biological_process	cellular process	2	102	45	17626	0.0444444444444444	0.02793518	0.08379181
GO:0006952	defense response	biological_process	response to stimulus	3	102	114	17626	0.0263157894736842	0.02849953	0.08379181
GO:0002248	connective tissue replacement involved in inflammatory response wound healing	biological_process	multicellular organismal process	1	102	5	17626	0.2	0.02860479	0.08379181
GO:0002309	T cell proliferation involved in immune response	biological_process	immune system process	1	102	5	17626	0.2	0.02860479	0.08379181
GO:0002457	T cell antigen processing and presentation	biological_process	response to stimulus	1	102	5	17626	0.2	0.02860479	0.08379181
GO:0002553	histamine secretion by mast cell	biological_process	biological regulation	1	102	5	17626	0.2	0.02860479	0.08379181
GO:0003105	negative regulation of glomerular filtration	biological_process	biological regulation	1	102	5	17626	0.2	0.02860479	0.08379181
GO:0003177	pulmonary valve development	biological_process	multicellular organismal process	1	102	5	17626	0.2	0.02860479	0.08379181
GO:0007044	cell-substrate junction assembly	biological_process	cellular component organization or biogenesis	1	102	5	17626	0.2	0.02860479	0.08379181
GO:0010897	negative regulation of triglyceride catabolic process	biological_process	biological regulation	1	102	5	17626	0.2	0.02860479	0.08379181
GO:0019730	antimicrobial humoral response	biological_process	response to stimulus	1	102	5	17626	0.2	0.02860479	0.08379181
GO:0021871	forebrain regionalization	biological_process	multicellular organismal process	1	102	5	17626	0.2	0.02860479	0.08379181
GO:0022614	membrane to membrane docking	biological_process	cellular process	1	102	5	17626	0.2	0.02860479	0.08379181
GO:0032252	secretory granule localization	biological_process	localization	1	102	5	17626	0.2	0.02860479	0.08379181
GO:0033864	positive regulation of NAD(P)H oxidase activity	biological_process	metabolic process	1	102	5	17626	0.2	0.02860479	0.08379181
GO:0034123	positive regulation of toll-like receptor signaling pathway	biological_process	cellular process	1	102	5	17626	0.2	0.02860479	0.08379181
GO:0034154	toll-like receptor 7 signaling pathway	biological_process	biological regulation	1	102	5	17626	0.2	0.02860479	0.08379181
GO:0034499	late endosome to Golgi transport	biological_process	localization	1	102	5	17626	0.2	0.02860479	0.08379181
GO:0038033	positive regulation of endothelial cell chemotaxis by VEGF-activated vascular endothelial growth factor receptor signaling pathway	biological_process	biological regulation	1	102	5	17626	0.2	0.02860479	0.08379181
GO:0043371	negative regulation of CD4-positive, alpha-beta T cell differentiation	biological_process	biological adhesion	1	102	5	17626	0.2	0.02860479	0.08379181
GO:0043378	positive regulation of CD8-positive, alpha-beta T cell differentiation	biological_process	biological regulation	1	102	5	17626	0.2	0.02860479	0.08379181
GO:0045061	thymic T cell selection	biological_process	cellular process	1	102	5	17626	0.2	0.02860479	0.08379181
GO:0045123	cellular extravasation	biological_process	cellular process	1	102	5	17626	0.2	0.02860479	0.08379181
GO:0045601	regulation of endothelial cell differentiation	biological_process	biological regulation	1	102	5	17626	0.2	0.02860479	0.08379181
GO:0045636	positive regulation of melanocyte differentiation	biological_process	biological regulation	1	102	5	17626	0.2	0.02860479	0.08379181
GO:0046813	receptor-mediated virion attachment to host cell	biological_process	multi-organism process	1	102	5	17626	0.2	0.02860479	0.08379181
GO:0048002	antigen processing and presentation of peptide antigen	biological_process	immune system process	1	102	5	17626	0.2	0.02860479	0.08379181
GO:0050855	regulation of B cell receptor signaling pathway	biological_process	cellular process	1	102	5	17626	0.2	0.02860479	0.08379181
GO:0051580	regulation of neurotransmitter uptake	biological_process	localization	1	102	5	17626	0.2	0.02860479	0.08379181
GO:0060708	spongiotrophoblast differentiation	biological_process	cellular process	1	102	5	17626	0.2	0.02860479	0.08379181
GO:0061044	negative regulation of vascular wound healing	biological_process	biological regulation	1	102	5	17626	0.2	0.02860479	0.08379181
GO:0061304	retinal blood vessel morphogenesis	biological_process	developmental process	1	102	5	17626	0.2	0.02860479	0.08379181
GO:0061333	renal tubule morphogenesis	biological_process	developmental process	1	102	5	17626	0.2	0.02860479	0.08379181
GO:0070574	cadmium ion transmembrane transport	biological_process	localization	1	102	5	17626	0.2	0.02860479	0.08379181
GO:0071415	cellular response to purine-containing compound	biological_process	cellular process	1	102	5	17626	0.2	0.02860479	0.08379181
GO:0071461	cellular response to redox state	biological_process	response to stimulus	1	102	5	17626	0.2	0.02860479	0.08379181
GO:0072207	metanephric epithelium development	biological_process	developmental process	1	102	5	17626	0.2	0.02860479	0.08379181
GO:0097029	mature conventional dendritic cell differentiation	biological_process	cellular process	1	102	5	17626	0.2	0.02860479	0.08379181
GO:0099553	trans-synaptic signaling by endocannabinoid, modulating synaptic transmission	biological_process	biological regulation	1	102	5	17626	0.2	0.02860479	0.08379181
GO:1903202	negative regulation of oxidative stress-induced cell death	biological_process	biological regulation	1	102	5	17626	0.2	0.02860479	0.08379181
GO:1905007	positive regulation of epithelial to mesenchymal transition involved in endocardial cushion formation	biological_process	biological regulation	1	102	5	17626	0.2	0.02860479	0.08379181
GO:2000669	negative regulation of dendritic cell apoptotic process	biological_process	biological regulation	1	102	5	17626	0.2	0.02860479	0.08379181
GO:0045786	negative regulation of cell cycle	biological_process	biological regulation	2	102	46	17626	0.0434782608695652	0.02909659	0.08501774
GO:0006935	chemotaxis	biological_process	locomotion	3	102	116	17626	0.0258620689655172	0.02979437	0.08683786
GO:0045429	positive regulation of nitric oxide biosynthetic process	biological_process	cellular process	2	102	47	17626	0.0425531914893617	0.03027705	0.08780344
GO:0071310	cellular response to organic substance	biological_process	response to stimulus	2	102	47	17626	0.0425531914893617	0.03027705	0.08780344
GO:0001974	blood vessel remodeling	biological_process	multicellular organismal process	2	102	48	17626	0.0416666666666667	0.03147631	0.0880359
GO:0007163	establishment or maintenance of cell polarity	biological_process	cellular process	2	102	48	17626	0.0416666666666667	0.03147631	0.0880359
GO:0070527	platelet aggregation	biological_process	biological adhesion	2	102	48	17626	0.0416666666666667	0.03147631	0.0880359
GO:0070555	response to interleukin-1	biological_process	response to stimulus	2	102	49	17626	0.0408163265306122	0.03269412	0.0880359
GO:0032868	response to insulin	biological_process	response to stimulus	3	102	122	17626	0.0245901639344262	0.03386285	0.0880359
GO:0010862	positive regulation of pathway-restricted SMAD protein phosphorylation	biological_process	biological regulation	2	102	50	17626	0.04	0.03393022	0.0880359
GO:0046854	phosphatidylinositol phosphorylation	biological_process	cellular process	2	102	50	17626	0.04	0.03393022	0.0880359
GO:0002035	brain renin-angiotensin system	biological_process	biological regulation	1	102	6	17626	0.166666666666667	0.03422775	0.0880359
GO:0002322	B cell proliferation involved in immune response	biological_process	cell proliferation	1	102	6	17626	0.166666666666667	0.03422775	0.0880359
GO:0002513	tolerance induction to self antigen	biological_process	developmental process	1	102	6	17626	0.166666666666667	0.03422775	0.0880359
GO:0002576	platelet degranulation	biological_process	cellular process	1	102	6	17626	0.166666666666667	0.03422775	0.0880359
GO:0003331	positive regulation of extracellular matrix constituent secretion	biological_process	biological regulation	1	102	6	17626	0.166666666666667	0.03422775	0.0880359
GO:0009637	response to blue light	biological_process	response to stimulus	1	102	6	17626	0.166666666666667	0.03422775	0.0880359
GO:0010631	epithelial cell migration	biological_process	cellular process	1	102	6	17626	0.166666666666667	0.03422775	0.0880359
GO:0010922	positive regulation of phosphatase activity	biological_process	regulation of biological process	1	102	6	17626	0.166666666666667	0.03422775	0.0880359
GO:0015670	carbon dioxide transport	biological_process	response to stimulus	1	102	6	17626	0.166666666666667	0.03422775	0.0880359
GO:0034136	negative regulation of toll-like receptor 2 signaling pathway	biological_process	biological regulation	1	102	6	17626	0.166666666666667	0.03422775	0.0880359
GO:0034157	positive regulation of toll-like receptor 7 signaling pathway	biological_process	biological regulation	1	102	6	17626	0.166666666666667	0.03422775	0.0880359
GO:0035881	amacrine cell differentiation	biological_process	cellular process	1	102	6	17626	0.166666666666667	0.03422775	0.0880359
GO:0042482	positive regulation of odontogenesis	biological_process	developmental process	1	102	6	17626	0.166666666666667	0.03422775	0.0880359
GO:0043315	positive regulation of neutrophil degranulation	biological_process	biological regulation	1	102	6	17626	0.166666666666667	0.03422775	0.0880359
GO:0043367	CD4-positive, alpha-beta T cell differentiation	biological_process	developmental process	1	102	6	17626	0.166666666666667	0.03422775	0.0880359
GO:0044206	UMP salvage	biological_process	cellular process	1	102	6	17626	0.166666666666667	0.03422775	0.0880359
GO:0045185	maintenance of protein location	biological_process	biological regulation	1	102	6	17626	0.166666666666667	0.03422775	0.0880359
GO:0045637	regulation of myeloid cell differentiation	biological_process	cellular process	1	102	6	17626	0.166666666666667	0.03422775	0.0880359
GO:0046050	UMP catabolic process	biological_process	cellular process	1	102	6	17626	0.166666666666667	0.03422775	0.0880359
GO:0046079	dUMP catabolic process	biological_process	cellular process	1	102	6	17626	0.166666666666667	0.03422775	0.0880359
GO:0046541	saliva secretion	biological_process	biological regulation	1	102	6	17626	0.166666666666667	0.03422775	0.0880359
GO:0048070	regulation of developmental pigmentation	biological_process	biological regulation	1	102	6	17626	0.166666666666667	0.03422775	0.0880359
GO:0048549	positive regulation of pinocytosis	biological_process	biological regulation	1	102	6	17626	0.166666666666667	0.03422775	0.0880359
GO:0051138	positive regulation of NK T cell differentiation	biological_process	biological adhesion	1	102	6	17626	0.166666666666667	0.03422775	0.0880359
GO:0051271	negative regulation of cellular component movement	biological_process	cellular process	1	102	6	17626	0.166666666666667	0.03422775	0.0880359
GO:0051702	interaction with symbiont	biological_process	multi-organism process	1	102	6	17626	0.166666666666667	0.03422775	0.0880359
GO:0060335	positive regulation of interferon-gamma-mediated signaling pathway	biological_process	biological regulation	1	102	6	17626	0.166666666666667	0.03422775	0.0880359
GO:0060336	negative regulation of interferon-gamma-mediated signaling pathway	biological_process	negative regulation of biological process	1	102	6	17626	0.166666666666667	0.03422775	0.0880359
GO:0060485	mesenchyme development	biological_process	developmental process	1	102	6	17626	0.166666666666667	0.03422775	0.0880359
GO:0060669	embryonic placenta morphogenesis	biological_process	multicellular organismal process	1	102	6	17626	0.166666666666667	0.03422775	0.0880359
GO:0070447	positive regulation of oligodendrocyte progenitor proliferation	biological_process	biological regulation	1	102	6	17626	0.166666666666667	0.03422775	0.0880359
GO:0070779	D-aspartate import across plasma membrane	biological_process	localization	1	102	6	17626	0.166666666666667	0.03422775	0.0880359
GO:0071409	cellular response to cycloheximide	biological_process	cellular process	1	102	6	17626	0.166666666666667	0.03422775	0.0880359
GO:0071731	response to nitric oxide	biological_process	response to stimulus	1	102	6	17626	0.166666666666667	0.03422775	0.0880359
GO:0072378	blood coagulation, fibrin clot formation	biological_process	biological regulation	1	102	6	17626	0.166666666666667	0.03422775	0.0880359
GO:0097187	dentinogenesis	biological_process	developmental process	1	102	6	17626	0.166666666666667	0.03422775	0.0880359
GO:0097368	establishment of Sertoli cell barrier	biological_process	cellular process	1	102	6	17626	0.166666666666667	0.03422775	0.0880359
GO:1901164	negative regulation of trophoblast cell migration	biological_process	biological regulation	1	102	6	17626	0.166666666666667	0.03422775	0.0880359
GO:1901166	neural crest cell migration involved in autonomic nervous system development	biological_process	cellular process	1	102	6	17626	0.166666666666667	0.03422775	0.0880359
GO:1902041	regulation of extrinsic apoptotic signaling pathway via death domain receptors	biological_process	biological regulation	1	102	6	17626	0.166666666666667	0.03422775	0.0880359
GO:1902622	regulation of neutrophil migration	biological_process	biological regulation	1	102	6	17626	0.166666666666667	0.03422775	0.0880359
GO:1904938	planar cell polarity pathway involved in axon guidance	biological_process	cellular component organization or biogenesis	1	102	6	17626	0.166666666666667	0.03422775	0.0880359
GO:2000110	negative regulation of macrophage apoptotic process	biological_process	biological regulation	1	102	6	17626	0.166666666666667	0.03422775	0.0880359
GO:2000670	positive regulation of dendritic cell apoptotic process	biological_process	cellular process	1	102	6	17626	0.166666666666667	0.03422775	0.0880359
GO:0009968	negative regulation of signal transduction	biological_process	cellular process	2	102	51	17626	0.0392156862745098	0.03518438	0.08989842
GO:0043407	negative regulation of MAP kinase activity	biological_process	cellular process	2	102	51	17626	0.0392156862745098	0.03518438	0.08989842
GO:0045597	positive regulation of cell differentiation	biological_process	biological regulation	2	102	51	17626	0.0392156862745098	0.03518438	0.08989842
GO:0032715	negative regulation of interleukin-6 production	biological_process	biological regulation	2	102	52	17626	0.0384615384615385	0.03645634	0.09182793
GO:0030182	neuron differentiation	biological_process	cellular process	4	102	217	17626	0.0184331797235023	0.0373221	0.09182793
GO:0030199	collagen fibril organization	biological_process	cellular component organization or biogenesis	2	102	53	17626	0.0377358490566038	0.03774587	0.09182793
GO:0031334	positive regulation of protein complex assembly	biological_process	cellular component organization or biogenesis	2	102	54	17626	0.037037037037037	0.03905271	0.09182793
GO:0031648	protein destabilization	biological_process	biological regulation	2	102	54	17626	0.037037037037037	0.03905271	0.09182793
GO:0042307	positive regulation of protein import into nucleus	biological_process	biological regulation	2	102	54	17626	0.037037037037037	0.03905271	0.09182793
GO:0001957	intramembranous ossification	biological_process	multicellular organismal process	1	102	7	17626	0.14285714285714302	0.03981849	0.09182793
GO:0002455	humoral immune response mediated by circulating immunoglobulin	biological_process	immune system process	1	102	7	17626	0.14285714285714302	0.03981849	0.09182793
GO:0002467	germinal center formation	biological_process	developmental process	1	102	7	17626	0.14285714285714302	0.03981849	0.09182793
GO:0002573	myeloid leukocyte differentiation	biological_process	cellular process	1	102	7	17626	0.14285714285714302	0.03981849	0.09182793
GO:0002606	positive regulation of dendritic cell antigen processing and presentation	biological_process	biological regulation	1	102	7	17626	0.14285714285714302	0.03981849	0.09182793
GO:0003229	ventricular cardiac muscle tissue development	biological_process	multicellular organismal process	1	102	7	17626	0.14285714285714302	0.03981849	0.09182793
GO:0006248	CMP catabolic process	biological_process	metabolic process	1	102	7	17626	0.14285714285714302	0.03981849	0.09182793
GO:0006249	dCMP catabolic process	biological_process	cellular process	1	102	7	17626	0.14285714285714302	0.03981849	0.09182793
GO:0007167	enzyme linked receptor protein signaling pathway	biological_process	biological regulation	1	102	7	17626	0.14285714285714302	0.03981849	0.09182793
GO:0010046	response to mycotoxin	biological_process	response to stimulus	1	102	7	17626	0.14285714285714302	0.03981849	0.09182793
GO:0010659	cardiac muscle cell apoptotic process	biological_process	cellular process	1	102	7	17626	0.14285714285714302	0.03981849	0.09182793
GO:0010894	negative regulation of steroid biosynthetic process	biological_process	metabolic process	1	102	7	17626	0.14285714285714302	0.03981849	0.09182793
GO:0015677	copper ion import	biological_process	localization	1	102	7	17626	0.14285714285714302	0.03981849	0.09182793
GO:0030321	transepithelial chloride transport	biological_process	localization	1	102	7	17626	0.14285714285714302	0.03981849	0.09182793
GO:0031346	positive regulation of cell projection organization	biological_process	biological regulation	1	102	7	17626	0.14285714285714302	0.03981849	0.09182793
GO:0032364	oxygen homeostasis	biological_process	biological regulation	1	102	7	17626	0.14285714285714302	0.03981849	0.09182793
GO:0032962	positive regulation of inositol trisphosphate biosynthetic process	biological_process	biological regulation	1	102	7	17626	0.14285714285714302	0.03981849	0.09182793
GO:0034134	toll-like receptor 2 signaling pathway	biological_process	biological regulation	1	102	7	17626	0.14285714285714302	0.03981849	0.09182793
GO:0034141	positive regulation of toll-like receptor 3 signaling pathway	biological_process	biological regulation	1	102	7	17626	0.14285714285714302	0.03981849	0.09182793
GO:0034162	toll-like receptor 9 signaling pathway	biological_process	cellular process	1	102	7	17626	0.14285714285714302	0.03981849	0.09182793
GO:0034755	iron ion transmembrane transport	biological_process	localization	1	102	7	17626	0.14285714285714302	0.03981849	0.09182793
GO:0035022	positive regulation of Rac protein signal transduction	biological_process	biological regulation	1	102	7	17626	0.14285714285714302	0.03981849	0.09182793
GO:0038202	TORC1 signaling	biological_process	cellular process	1	102	7	17626	0.14285714285714302	0.03981849	0.09182793
GO:0042592	homeostatic process	biological_process	biological regulation	1	102	7	17626	0.14285714285714302	0.03981849	0.09182793
GO:0042985	negative regulation of amyloid precursor protein biosynthetic process	biological_process	biological regulation	1	102	7	17626	0.14285714285714302	0.03981849	0.09182793
GO:0043615	astrocyte cell migration	biological_process	cellular process	1	102	7	17626	0.14285714285714302	0.03981849	0.09182793
GO:0045590	negative regulation of regulatory T cell differentiation	biological_process	biological adhesion	1	102	7	17626	0.14285714285714302	0.03981849	0.09182793
GO:0045621	positive regulation of lymphocyte differentiation	biological_process	cellular process	1	102	7	17626	0.14285714285714302	0.03981849	0.09182793
GO:0045656	negative regulation of monocyte differentiation	biological_process	cellular process	1	102	7	17626	0.14285714285714302	0.03981849	0.09182793
GO:0046826	negative regulation of protein export from nucleus	biological_process	biological regulation	1	102	7	17626	0.14285714285714302	0.03981849	0.09182793
GO:0048732	gland development	biological_process	developmental process	1	102	7	17626	0.14285714285714302	0.03981849	0.09182793
GO:0048864	stem cell development	biological_process	cellular process	1	102	7	17626	0.14285714285714302	0.03981849	0.09182793
GO:0051101	regulation of DNA binding	biological_process	biological regulation	1	102	7	17626	0.14285714285714302	0.03981849	0.09182793
GO:0060033	anatomical structure regression	biological_process	developmental process	1	102	7	17626	0.14285714285714302	0.03981849	0.09182793
GO:0060350	endochondral bone morphogenesis	biological_process	developmental process	1	102	7	17626	0.14285714285714302	0.03981849	0.09182793
GO:0060662	salivary gland cavitation	biological_process	multicellular organismal process	1	102	7	17626	0.14285714285714302	0.03981849	0.09182793
GO:0061312	BMP signaling pathway involved in heart development	biological_process	biological regulation	1	102	7	17626	0.14285714285714302	0.03981849	0.09182793
GO:0071321	cellular response to cGMP	biological_process	cellular process	1	102	7	17626	0.14285714285714302	0.03981849	0.09182793
GO:0071322	cellular response to carbohydrate stimulus	biological_process	cellular process	1	102	7	17626	0.14285714285714302	0.03981849	0.09182793
GO:0097350	neutrophil clearance	biological_process	biological regulation	1	102	7	17626	0.14285714285714302	0.03981849	0.09182793
GO:1900426	positive regulation of defense response to bacterium	biological_process	multi-organism process	1	102	7	17626	0.14285714285714302	0.03981849	0.09182793
GO:1902262	apoptotic process involved in blood vessel morphogenesis	biological_process	cellular process	1	102	7	17626	0.14285714285714302	0.03981849	0.09182793
GO:2000556	positive regulation of T-helper 1 cell cytokine production	biological_process	biological regulation	1	102	7	17626	0.14285714285714302	0.03981849	0.09182793
GO:0007162	negative regulation of cell adhesion	biological_process	biological adhesion	2	102	55	17626	0.0363636363636364	0.04037663	0.09293034
GO:1990830	cellular response to leukemia inhibitory factor	biological_process	cellular process	3	102	132	17626	0.0227272727272727	0.04125076	0.09475422
GO:0007566	embryo implantation	biological_process	developmental process	2	102	57	17626	0.0350877192982456	0.04307477	0.09729673
GO:0034446	substrate adhesion-dependent cell spreading	biological_process	biological adhesion	2	102	57	17626	0.0350877192982456	0.04307477	0.09729673
GO:0045600	positive regulation of fat cell differentiation	biological_process	biological regulation	2	102	57	17626	0.0350877192982456	0.04307477	0.09729673
GO:1901216	positive regulation of neuron death	biological_process	biological regulation	2	102	57	17626	0.0350877192982456	0.04307477	0.09729673
GO:0001701	in utero embryonic development	biological_process	developmental process	5	102	331	17626	0.0151057401812689	0.04322555	0.09729673
GO:0030336	negative regulation of cell migration	biological_process	biological regulation	3	102	136	17626	0.0220588235294118	0.04441542	0.09729673
GO:0071392	cellular response to estradiol stimulus	biological_process	cellular process	2	102	58	17626	0.0344827586206897	0.04444852	0.09729673
GO:0001955	blood vessel maturation	biological_process	developmental process	1	102	8	17626	0.125	0.04537718	0.09729673
GO:0001961	positive regulation of cytokine-mediated signaling pathway	biological_process	biological regulation	1	102	8	17626	0.125	0.04537718	0.09729673
GO:0002318	myeloid progenitor cell differentiation	biological_process	cellular process	1	102	8	17626	0.125	0.04537718	0.09729673
GO:0002693	positive regulation of cellular extravasation	biological_process	localization	1	102	8	17626	0.125	0.04537718	0.09729673
GO:0003179	heart valve morphogenesis	biological_process	multicellular organismal process	1	102	8	17626	0.125	0.04537718	0.09729673
GO:0003209	cardiac atrium morphogenesis	biological_process	developmental process	1	102	8	17626	0.125	0.04537718	0.09729673
GO:0006029	proteoglycan metabolic process	biological_process	cellular process	1	102	8	17626	0.125	0.04537718	0.09729673
GO:0014808	release of sequestered calcium ion into cytosol by sarcoplasmic reticulum	biological_process	biological regulation	1	102	8	17626	0.125	0.04537718	0.09729673
GO:0021978	telencephalon regionalization	biological_process	developmental process	1	102	8	17626	0.125	0.04537718	0.09729673
GO:0030157	pancreatic juice secretion	biological_process	localization	1	102	8	17626	0.125	0.04537718	0.09729673
GO:0032651	regulation of interleukin-1 beta production	biological_process	biological regulation	1	102	8	17626	0.125	0.04537718	0.09729673
GO:0033554	cellular response to stress	biological_process	cellular process	1	102	8	17626	0.125	0.04537718	0.09729673
GO:0034165	positive regulation of toll-like receptor 9 signaling pathway	biological_process	cellular process	1	102	8	17626	0.125	0.04537718	0.09729673
GO:0035630	bone mineralization involved in bone maturation	biological_process	developmental process	1	102	8	17626	0.125	0.04537718	0.09729673
GO:0035912	dorsal aorta morphogenesis	biological_process	developmental process	1	102	8	17626	0.125	0.04537718	0.09729673
GO:0043297	apical junction assembly	biological_process	cellular component organization or biogenesis	1	102	8	17626	0.125	0.04537718	0.09729673
GO:0045835	negative regulation of meiotic nuclear division	biological_process	biological regulation	1	102	8	17626	0.125	0.04537718	0.09729673
GO:0048845	venous blood vessel morphogenesis	biological_process	developmental process	1	102	8	17626	0.125	0.04537718	0.09729673
GO:0050861	positive regulation of B cell receptor signaling pathway	biological_process	cellular process	1	102	8	17626	0.125	0.04537718	0.09729673
GO:0050869	negative regulation of B cell activation	biological_process	cellular process	1	102	8	17626	0.125	0.04537718	0.09729673
GO:0051918	negative regulation of fibrinolysis	biological_process	biological regulation	1	102	8	17626	0.125	0.04537718	0.09729673
GO:0055009	atrial cardiac muscle tissue morphogenesis	biological_process	developmental process	1	102	8	17626	0.125	0.04537718	0.09729673
GO:0071288	cellular response to mercury ion	biological_process	cellular process	1	102	8	17626	0.125	0.04537718	0.09729673
GO:0086036	regulation of cardiac muscle cell membrane potential	biological_process	biological regulation	1	102	8	17626	0.125	0.04537718	0.09729673
GO:0090330	regulation of platelet aggregation	biological_process	biological adhesion	1	102	8	17626	0.125	0.04537718	0.09729673
GO:1902961	positive regulation of aspartic-type endopeptidase activity involved in amyloid precursor protein catabolic process	biological_process	biological regulation	1	102	8	17626	0.125	0.04537718	0.09729673
GO:1903169	regulation of calcium ion transmembrane transport	biological_process	biological regulation	1	102	8	17626	0.125	0.04537718	0.09729673
GO:1903826	arginine transmembrane transport	biological_process	localization	1	102	8	17626	0.125	0.04537718	0.09729673
GO:2000726	negative regulation of cardiac muscle cell differentiation	biological_process	biological regulation	1	102	8	17626	0.125	0.04537718	0.09729673
GO:0071345	cellular response to cytokine stimulus	biological_process	response to stimulus	2	102	59	17626	0.0338983050847458	0.04583841	0.09810435
GO:0001541	ovarian follicle development	biological_process	developmental process	2	102	60	17626	0.0333333333333333	0.04724422	0.10092689999999999
GO:0010595	positive regulation of endothelial cell migration	biological_process	biological regulation	2	102	62	17626	0.032258064516129	0.05010267	0.1028722
GO:0002315	marginal zone B cell differentiation	biological_process	cellular process	1	102	9	17626	0.111111111111111	0.050904000000000005	0.1028722
GO:0003208	cardiac ventricle morphogenesis	biological_process	developmental process	1	102	9	17626	0.111111111111111	0.050904000000000005	0.1028722
GO:0023052	signaling	biological_process	signaling	1	102	9	17626	0.111111111111111	0.050904000000000005	0.1028722
GO:0030219	megakaryocyte differentiation	biological_process	multicellular organismal process	1	102	9	17626	0.111111111111111	0.050904000000000005	0.1028722
GO:0030836	positive regulation of actin filament depolymerization	biological_process	biological regulation	1	102	9	17626	0.111111111111111	0.050904000000000005	0.1028722
GO:0031102	neuron projection regeneration	biological_process	cellular process	1	102	9	17626	0.111111111111111	0.050904000000000005	0.1028722
GO:0031622	positive regulation of fever generation	biological_process	biological regulation	1	102	9	17626	0.111111111111111	0.050904000000000005	0.1028722
GO:0031666	positive regulation of lipopolysaccharide-mediated signaling pathway	biological_process	biological regulation	1	102	9	17626	0.111111111111111	0.050904000000000005	0.1028722
GO:0032471	negative regulation of endoplasmic reticulum calcium ion concentration	biological_process	cellular process	1	102	9	17626	0.111111111111111	0.050904000000000005	0.1028722
GO:0032494	response to peptidoglycan	biological_process	multi-organism process	1	102	9	17626	0.111111111111111	0.050904000000000005	0.1028722
GO:0032682	negative regulation of chemokine production	biological_process	biological regulation	1	102	9	17626	0.111111111111111	0.050904000000000005	0.1028722
GO:0032964	collagen biosynthetic process	biological_process	metabolic process	1	102	9	17626	0.111111111111111	0.050904000000000005	0.1028722
GO:0033622	integrin activation	biological_process	cellular component organization or biogenesis	1	102	9	17626	0.111111111111111	0.050904000000000005	0.1028722
GO:0036295	cellular response to increased oxygen levels	biological_process	response to stimulus	1	102	9	17626	0.111111111111111	0.050904000000000005	0.1028722
GO:0042088	T-helper 1 type immune response	biological_process	response to stimulus	1	102	9	17626	0.111111111111111	0.050904000000000005	0.1028722
GO:0043569	negative regulation of insulin-like growth factor receptor signaling pathway	biological_process	biological regulation	1	102	9	17626	0.111111111111111	0.050904000000000005	0.1028722
GO:0045103	intermediate filament-based process	biological_process	cellular process	1	102	9	17626	0.111111111111111	0.050904000000000005	0.1028722
GO:0045646	regulation of erythrocyte differentiation	biological_process	cellular process	1	102	9	17626	0.111111111111111	0.050904000000000005	0.1028722
GO:0060040	retinal bipolar neuron differentiation	biological_process	cellular process	1	102	9	17626	0.111111111111111	0.050904000000000005	0.1028722
GO:0060346	bone trabecula formation	biological_process	developmental process	1	102	9	17626	0.111111111111111	0.050904000000000005	0.1028722
GO:0060428	lung epithelium development	biological_process	developmental process	1	102	9	17626	0.111111111111111	0.050904000000000005	0.1028722
GO:0071248	cellular response to metal ion	biological_process	cellular process	1	102	9	17626	0.111111111111111	0.050904000000000005	0.1028722
GO:0071314	cellular response to cocaine	biological_process	response to stimulus	1	102	9	17626	0.111111111111111	0.050904000000000005	0.1028722
GO:0071476	cellular hypotonic response	biological_process	cellular process	1	102	9	17626	0.111111111111111	0.050904000000000005	0.1028722
GO:0097084	vascular smooth muscle cell development	biological_process	cellular process	1	102	9	17626	0.111111111111111	0.050904000000000005	0.1028722
GO:0099641	anterograde axonal protein transport	biological_process	cellular process	1	102	9	17626	0.111111111111111	0.050904000000000005	0.1028722
GO:1900015	regulation of cytokine production involved in inflammatory response	biological_process	biological regulation	1	102	9	17626	0.111111111111111	0.050904000000000005	0.1028722
GO:2000270	negative regulation of fibroblast apoptotic process	biological_process	biological regulation	1	102	9	17626	0.111111111111111	0.050904000000000005	0.1028722
GO:2000391	positive regulation of neutrophil extravasation	biological_process	biological regulation	1	102	9	17626	0.111111111111111	0.050904000000000005	0.1028722
GO:2000553	positive regulation of T-helper 2 cell cytokine production	biological_process	biological regulation	1	102	9	17626	0.111111111111111	0.050904000000000005	0.1028722
GO:0007565	female pregnancy	biological_process	multi-organism process	3	102	146	17626	0.0205479452054795	0.05283941	0.1065978
GO:0008284	positive regulation of cell proliferation	biological_process	biological regulation	7	102	587	17626	0.0119250425894378	0.05396248	0.10867439999999999
GO:0042593	glucose homeostasis	biological_process	biological regulation	3	102	148	17626	0.0202702702702703	0.05461053	0.1092204
GO:0006898	receptor-mediated endocytosis	biological_process	localization	2	102	66	17626	0.0303030303030303	0.05600073	0.1092204
GO:0010212	response to ionizing radiation	biological_process	response to stimulus	2	102	66	17626	0.0303030303030303	0.05600073	0.1092204
GO:0045785	positive regulation of cell adhesion	biological_process	biological adhesion	2	102	66	17626	0.0303030303030303	0.05600073	0.1092204
GO:0003272	endocardial cushion formation	biological_process	developmental process	1	102	10	17626	0.1	0.05639913	0.1092204
GO:0006171	cAMP biosynthetic process	biological_process	cellular process	1	102	10	17626	0.1	0.05639913	0.1092204
GO:0007035	vacuolar acidification	biological_process	biological regulation	1	102	10	17626	0.1	0.05639913	0.1092204
GO:0010225	response to UV-C	biological_process	response to stimulus	1	102	10	17626	0.1	0.05639913	0.1092204
GO:0032940	secretion by cell	biological_process	cellular process	1	102	10	17626	0.1	0.05639913	0.1092204
GO:0033629	negative regulation of cell adhesion mediated by integrin	biological_process	biological adhesion	1	102	10	17626	0.1	0.05639913	0.1092204
GO:0050665	hydrogen peroxide biosynthetic process	biological_process	cellular process	1	102	10	17626	0.1	0.05639913	0.1092204
GO:0051057	positive regulation of small GTPase mediated signal transduction	biological_process	biological regulation	1	102	10	17626	0.1	0.05639913	0.1092204
GO:0051148	negative regulation of muscle cell differentiation	biological_process	cellular process	1	102	10	17626	0.1	0.05639913	0.1092204
GO:0060039	pericardium development	biological_process	multicellular organismal process	1	102	10	17626	0.1	0.05639913	0.1092204
GO:0060484	lung-associated mesenchyme development	biological_process	developmental process	1	102	10	17626	0.1	0.05639913	0.1092204
GO:0060586	multicellular organismal iron ion homeostasis	biological_process	biological regulation	1	102	10	17626	0.1	0.05639913	0.1092204
GO:0060710	chorio-allantoic fusion	biological_process	developmental process	1	102	10	17626	0.1	0.05639913	0.1092204
GO:0072089	stem cell proliferation	biological_process	cell proliferation	1	102	10	17626	0.1	0.05639913	0.1092204
GO:0072205	metanephric collecting duct development	biological_process	developmental process	1	102	10	17626	0.1	0.05639913	0.1092204
GO:1900027	regulation of ruffle assembly	biological_process	biological regulation	1	102	10	17626	0.1	0.05639913	0.1092204
GO:1903140	regulation of establishment of endothelial barrier	biological_process	biological regulation	1	102	10	17626	0.1	0.05639913	0.1092204
GO:1903902	positive regulation of viral life cycle	biological_process	biological regulation	1	102	10	17626	0.1	0.05639913	0.1092204
GO:1904045	cellular response to aldosterone	biological_process	cellular process	1	102	10	17626	0.1	0.05639913	0.1092204
GO:0032720	negative regulation of tumor necrosis factor production	biological_process	biological regulation	2	102	67	17626	0.0298507462686567	0.05751171	0.11100430000000001
GO:1990090	cellular response to nerve growth factor stimulus	biological_process	cellular process	2	102	67	17626	0.0298507462686567	0.05751171	0.11100430000000001
GO:0045892	negative regulation of transcription, DNA-templated	biological_process	biological regulation	7	102	598	17626	0.0117056856187291	0.05846925	0.11266500000000002
GO:0042475	odontogenesis of dentin-containing tooth	biological_process	developmental process	2	102	69	17626	0.0289855072463768	0.06057593	0.1146339
GO:0002827	positive regulation of T-helper 1 type immune response	biological_process	immune system process	1	102	11	17626	0.0909090909090909	0.06186276	0.1146339
GO:0007567	parturition	biological_process	multi-organism process	1	102	11	17626	0.0909090909090909	0.06186276	0.1146339
GO:0010193	response to ozone	biological_process	response to stimulus	1	102	11	17626	0.0909090909090909	0.06186276	0.1146339
GO:0010803	regulation of tumor necrosis factor-mediated signaling pathway	biological_process	response to stimulus	1	102	11	17626	0.0909090909090909	0.06186276	0.1146339
GO:0010952	positive regulation of peptidase activity	biological_process	biological regulation	1	102	11	17626	0.0909090909090909	0.06186276	0.1146339
GO:0032825	positive regulation of natural killer cell differentiation	biological_process	biological regulation	1	102	11	17626	0.0909090909090909	0.06186276	0.1146339
GO:0034340	response to type I interferon	biological_process	immune system process	1	102	11	17626	0.0909090909090909	0.06186276	0.1146339
GO:0035360	positive regulation of peroxisome proliferator activated receptor signaling pathway	biological_process	biological regulation	1	102	11	17626	0.0909090909090909	0.06186276	0.1146339
GO:0045577	regulation of B cell differentiation	biological_process	biological regulation	1	102	11	17626	0.0909090909090909	0.06186276	0.1146339
GO:0048762	mesenchymal cell differentiation	biological_process	developmental process	1	102	11	17626	0.0909090909090909	0.06186276	0.1146339
GO:0051001	negative regulation of nitric-oxide synthase activity	biological_process	biological regulation	1	102	11	17626	0.0909090909090909	0.06186276	0.1146339
GO:0051272	positive regulation of cellular component movement	biological_process	positive regulation of biological process	1	102	11	17626	0.0909090909090909	0.06186276	0.1146339
GO:0051561	positive regulation of mitochondrial calcium ion concentration	biological_process	cellular process	1	102	11	17626	0.0909090909090909	0.06186276	0.1146339
GO:0060020	Bergmann glial cell differentiation	biological_process	cellular process	1	102	11	17626	0.0909090909090909	0.06186276	0.1146339
GO:0060670	branching involved in labyrinthine layer morphogenesis	biological_process	developmental process	1	102	11	17626	0.0909090909090909	0.06186276	0.1146339
GO:0061180	mammary gland epithelium development	biological_process	developmental process	1	102	11	17626	0.0909090909090909	0.06186276	0.1146339
GO:0070257	positive regulation of mucus secretion	biological_process	localization	1	102	11	17626	0.0909090909090909	0.06186276	0.1146339
GO:0071421	manganese ion transmembrane transport	biological_process	localization	1	102	11	17626	0.0909090909090909	0.06186276	0.1146339
GO:0090385	phagosome-lysosome fusion	biological_process	cellular component organization or biogenesis	1	102	11	17626	0.0909090909090909	0.06186276	0.1146339
GO:1901522	positive regulation of transcription from RNA polymerase II promoter involved in cellular response to chemical stimulus	biological_process	cellular process	1	102	11	17626	0.0909090909090909	0.06186276	0.1146339
GO:1905907	negative regulation of amyloid fibril formation	biological_process	biological regulation	1	102	11	17626	0.0909090909090909	0.06186276	0.1146339
GO:1990266	neutrophil migration	biological_process	immune system process	1	102	11	17626	0.0909090909090909	0.06186276	0.1146339
GO:2001028	positive regulation of endothelial cell chemotaxis	biological_process	biological regulation	1	102	11	17626	0.0909090909090909	0.06186276	0.1146339
GO:0042102	positive regulation of T cell proliferation	biological_process	biological adhesion	2	102	71	17626	0.028169014084507005	0.06369511	0.11765339999999999
GO:0050808	synapse organization	biological_process	cellular component organization or biogenesis	2	102	71	17626	0.028169014084507005	0.06369511	0.11765339999999999
GO:0030183	B cell differentiation	biological_process	cellular process	2	102	72	17626	0.0277777777777778	0.06527480000000001	0.11845560000000001
GO:0048146	positive regulation of fibroblast proliferation	biological_process	biological regulation	2	102	72	17626	0.0277777777777778	0.06527480000000001	0.11845560000000001
GO:0002690	positive regulation of leukocyte chemotaxis	biological_process	biological regulation	1	102	12	17626	0.0833333333333333	0.06729506	0.11845560000000001
GO:0007171	activation of transmembrane receptor protein tyrosine kinase activity	biological_process	cellular component organization or biogenesis	1	102	12	17626	0.0833333333333333	0.06729506	0.11845560000000001
GO:0010040	response to iron(II) ion	biological_process	response to stimulus	1	102	12	17626	0.0833333333333333	0.06729506	0.11845560000000001
GO:0014012	peripheral nervous system axon regeneration	biological_process	cellular component organization or biogenesis	1	102	12	17626	0.0833333333333333	0.06729506	0.11845560000000001
GO:0030098	lymphocyte differentiation	biological_process	cellular process	1	102	12	17626	0.0833333333333333	0.06729506	0.11845560000000001
GO:0031274	positive regulation of pseudopodium assembly	biological_process	biological regulation	1	102	12	17626	0.0833333333333333	0.06729506	0.11845560000000001
GO:0031953	negative regulation of protein autophosphorylation	biological_process	biological regulation	1	102	12	17626	0.0833333333333333	0.06729506	0.11845560000000001
GO:0031960	response to corticosteroid	biological_process	response to stimulus	1	102	12	17626	0.0833333333333333	0.06729506	0.11845560000000001
GO:0032495	response to muramyl dipeptide	biological_process	response to stimulus	1	102	12	17626	0.0833333333333333	0.06729506	0.11845560000000001
GO:0033628	regulation of cell adhesion mediated by integrin	biological_process	biological adhesion	1	102	12	17626	0.0833333333333333	0.06729506	0.11845560000000001
GO:0034616	response to laminar fluid shear stress	biological_process	response to stimulus	1	102	12	17626	0.0833333333333333	0.06729506	0.11845560000000001
GO:0035589	G protein-coupled purinergic nucleotide receptor signaling pathway	biological_process	biological regulation	1	102	12	17626	0.0833333333333333	0.06729506	0.11845560000000001
GO:0042118	endothelial cell activation	biological_process	cellular process	1	102	12	17626	0.0833333333333333	0.06729506	0.11845560000000001
GO:0044237	cellular metabolic process	biological_process	metabolic process	1	102	12	17626	0.0833333333333333	0.06729506	0.11845560000000001
GO:0045654	positive regulation of megakaryocyte differentiation	biological_process	biological regulation	1	102	12	17626	0.0833333333333333	0.06729506	0.11845560000000001
GO:0045899	positive regulation of RNA polymerase II transcriptional preinitiation complex assembly	biological_process	biological regulation	1	102	12	17626	0.0833333333333333	0.06729506	0.11845560000000001
GO:0048251	elastic fiber assembly	biological_process	cellular component organization or biogenesis	1	102	12	17626	0.0833333333333333	0.06729506	0.11845560000000001
GO:0048541	Peyer's patch development	biological_process	developmental process	1	102	12	17626	0.0833333333333333	0.06729506	0.11845560000000001
GO:0050778	positive regulation of immune response	biological_process	biological regulation	1	102	12	17626	0.0833333333333333	0.06729506	0.11845560000000001
GO:0055008	cardiac muscle tissue morphogenesis	biological_process	developmental process	1	102	12	17626	0.0833333333333333	0.06729506	0.11845560000000001
GO:0060068	vagina development	biological_process	developmental process	1	102	12	17626	0.0833333333333333	0.06729506	0.11845560000000001
GO:0060351	cartilage development involved in endochondral bone morphogenesis	biological_process	developmental process	1	102	12	17626	0.0833333333333333	0.06729506	0.11845560000000001
GO:0060740	prostate gland epithelium morphogenesis	biological_process	developmental process	1	102	12	17626	0.0833333333333333	0.06729506	0.11845560000000001
GO:0070613	regulation of protein processing	biological_process	biological regulation	1	102	12	17626	0.0833333333333333	0.06729506	0.11845560000000001
GO:0071312	cellular response to alkaloid	biological_process	cellular process	1	102	12	17626	0.0833333333333333	0.06729506	0.11845560000000001
GO:0071377	cellular response to glucagon stimulus	biological_process	cellular process	1	102	12	17626	0.0833333333333333	0.06729506	0.11845560000000001
GO:0071492	cellular response to UV-A	biological_process	cellular process	1	102	12	17626	0.0833333333333333	0.06729506	0.11845560000000001
GO:1902176	negative regulation of oxidative stress-induced intrinsic apoptotic signaling pathway	biological_process	biological regulation	1	102	12	17626	0.0833333333333333	0.06729506	0.11845560000000001
GO:1990834	response to odorant	biological_process	response to stimulus	1	102	12	17626	0.0833333333333333	0.06729506	0.11845560000000001
GO:0002931	response to ischemia	biological_process	response to stimulus	2	102	74	17626	0.027027027027027	0.06847333	0.12016500000000001
GO:0071549	cellular response to dexamethasone stimulus	biological_process	cellular process	2	102	74	17626	0.027027027027027	0.06847333	0.12016500000000001
GO:0002430	complement receptor mediated signaling pathway	biological_process	biological regulation	1	102	13	17626	0.0769230769230769	0.07269622	0.12382910000000001
GO:0002438	acute inflammatory response to antigenic stimulus	biological_process	immune system process	1	102	13	17626	0.0769230769230769	0.07269622	0.12382910000000001
GO:0003198	epithelial to mesenchymal transition involved in endocardial cushion formation	biological_process	multicellular organismal process	1	102	13	17626	0.0769230769230769	0.07269622	0.12382910000000001
GO:0008347	glial cell migration	biological_process	cellular process	1	102	13	17626	0.0769230769230769	0.07269622	0.12382910000000001
GO:0030101	natural killer cell activation	biological_process	cellular process	1	102	13	17626	0.0769230769230769	0.07269622	0.12382910000000001
GO:0036092	phosphatidylinositol-3-phosphate biosynthetic process	biological_process	cellular process	1	102	13	17626	0.0769230769230769	0.07269622	0.12382910000000001
GO:0043249	erythrocyte maturation	biological_process	immune system process	1	102	13	17626	0.0769230769230769	0.07269622	0.12382910000000001
GO:0045576	mast cell activation	biological_process	cellular process	1	102	13	17626	0.0769230769230769	0.07269622	0.12382910000000001
GO:0045906	negative regulation of vasoconstriction	biological_process	biological regulation	1	102	13	17626	0.0769230769230769	0.07269622	0.12382910000000001
GO:0046598	positive regulation of viral entry into host cell	biological_process	biological regulation	1	102	13	17626	0.0769230769230769	0.07269622	0.12382910000000001
GO:0048681	negative regulation of axon regeneration	biological_process	biological regulation	1	102	13	17626	0.0769230769230769	0.07269622	0.12382910000000001
GO:0048711	positive regulation of astrocyte differentiation	biological_process	biological regulation	1	102	13	17626	0.0769230769230769	0.07269622	0.12382910000000001
GO:0050927	positive regulation of positive chemotaxis	biological_process	biological regulation	1	102	13	17626	0.0769230769230769	0.07269622	0.12382910000000001
GO:0051549	positive regulation of keratinocyte migration	biological_process	biological regulation	1	102	13	17626	0.0769230769230769	0.07269622	0.12382910000000001
GO:0060389	pathway-restricted SMAD protein phosphorylation	biological_process	biological regulation	1	102	13	17626	0.0769230769230769	0.07269622	0.12382910000000001
GO:0060674	placenta blood vessel development	biological_process	developmental process	1	102	13	17626	0.0769230769230769	0.07269622	0.12382910000000001
GO:0071316	cellular response to nicotine	biological_process	cellular process	1	102	13	17626	0.0769230769230769	0.07269622	0.12382910000000001
GO:0097435	supramolecular fiber organization	biological_process	cellular component organization or biogenesis	1	102	13	17626	0.0769230769230769	0.07269622	0.12382910000000001
GO:1904645	response to amyloid-beta	biological_process	response to stimulus	1	102	13	17626	0.0769230769230769	0.07269622	0.12382910000000001
GO:2001223	negative regulation of neuron migration	biological_process	biological regulation	1	102	13	17626	0.0769230769230769	0.07269622	0.12382910000000001
GO:0030593	neutrophil chemotaxis	biological_process	cellular process	2	102	77	17626	0.025974025974026	0.07336606	0.12478679999999999
GO:0002675	positive regulation of acute inflammatory response	biological_process	biological regulation	1	102	14	17626	0.0714285714285714	0.0780664	0.1293128
GO:0006851	mitochondrial calcium ion transmembrane transport	biological_process	localization	1	102	14	17626	0.0714285714285714	0.0780664	0.1293128
GO:0006978	DNA damage response, signal transduction by p53 class mediator resulting in transcription of p21 class mediator	biological_process	cellular process	1	102	14	17626	0.0714285714285714	0.0780664	0.1293128
GO:0014894	response to denervation involved in regulation of muscle adaptation	biological_process	biological regulation	1	102	14	17626	0.0714285714285714	0.0780664	0.1293128
GO:0021527	spinal cord association neuron differentiation	biological_process	cellular process	1	102	14	17626	0.0714285714285714	0.0780664	0.1293128
GO:0030195	negative regulation of blood coagulation	biological_process	biological regulation	1	102	14	17626	0.0714285714285714	0.0780664	0.1293128
GO:0034101	erythrocyte homeostasis	biological_process	biological regulation	1	102	14	17626	0.0714285714285714	0.0780664	0.1293128
GO:0034145	positive regulation of toll-like receptor 4 signaling pathway	biological_process	biological regulation	1	102	14	17626	0.0714285714285714	0.0780664	0.1293128
GO:0042129	regulation of T cell proliferation	biological_process	biological regulation	1	102	14	17626	0.0714285714285714	0.0780664	0.1293128
GO:0046596	regulation of viral entry into host cell	biological_process	biological regulation	1	102	14	17626	0.0714285714285714	0.0780664	0.1293128
GO:0048699	generation of neurons	biological_process	developmental process	1	102	14	17626	0.0714285714285714	0.0780664	0.1293128
GO:0051926	negative regulation of calcium ion transport	biological_process	biological regulation	1	102	14	17626	0.0714285714285714	0.0780664	0.1293128
GO:0060317	cardiac epithelial to mesenchymal transition	biological_process	developmental process	1	102	14	17626	0.0714285714285714	0.0780664	0.1293128
GO:0070207	protein homotrimerization	biological_process	cellular component organization or biogenesis	1	102	14	17626	0.0714285714285714	0.0780664	0.1293128
GO:0070997	neuron death	biological_process	cellular process	1	102	14	17626	0.0714285714285714	0.0780664	0.1293128
GO:0090110	cargo loading into COPII-coated vesicle	biological_process	cellular component organization or biogenesis	1	102	14	17626	0.0714285714285714	0.0780664	0.1293128
GO:0090650	cellular response to oxygen-glucose deprivation	biological_process	response to stimulus	1	102	14	17626	0.0714285714285714	0.0780664	0.1293128
GO:1903671	negative regulation of sprouting angiogenesis	biological_process	developmental process	1	102	14	17626	0.0714285714285714	0.0780664	0.1293128
GO:0051216	cartilage development	biological_process	multicellular organismal process	2	102	80	17626	0.025	0.07836802	0.1293128
GO:0071300	cellular response to retinoic acid	biological_process	cellular process	2	102	80	17626	0.025	0.07836802	0.1293128
GO:0071320	cellular response to cAMP	biological_process	cellular process	2	102	80	17626	0.025	0.07836802	0.1293128
GO:0007179	transforming growth factor beta receptor signaling pathway	biological_process	biological regulation	2	102	81	17626	0.0246913580246914	0.08005871	0.1319149
GO:0032956	regulation of actin cytoskeleton organization	biological_process	biological regulation	2	102	82	17626	0.024390243902439	0.08176079	0.1319928
GO:0060326	cell chemotaxis	biological_process	cellular process	2	102	82	17626	0.024390243902439	0.08176079	0.1319928
GO:0010976	positive regulation of neuron projection development	biological_process	biological regulation	3	102	176	17626	0.0170454545454545	0.08227059	0.1319928
GO:0031667	response to nutrient levels	biological_process	response to stimulus	3	102	177	17626	0.0169491525423729	0.08335262	0.1319928
GO:0001553	luteinization	biological_process	developmental process	1	102	15	17626	0.0666666666666667	0.08340578	0.1319928
GO:0003084	positive regulation of systemic arterial blood pressure	biological_process	biological regulation	1	102	15	17626	0.0666666666666667	0.08340578	0.1319928
GO:0003181	atrioventricular valve morphogenesis	biological_process	developmental process	1	102	15	17626	0.0666666666666667	0.08340578	0.1319928
GO:0003376	sphingosine-1-phosphate receptor signaling pathway	biological_process	biological regulation	1	102	15	17626	0.0666666666666667	0.08340578	0.1319928
GO:0006828	manganese ion transport	biological_process	localization	1	102	15	17626	0.0666666666666667	0.08340578	0.1319928
GO:0009750	response to fructose	biological_process	response to stimulus	1	102	15	17626	0.0666666666666667	0.08340578	0.1319928
GO:0010804	negative regulation of tumor necrosis factor-mediated signaling pathway	biological_process	biological regulation	1	102	15	17626	0.0666666666666667	0.08340578	0.1319928
GO:0030259	lipid glycosylation	biological_process	cellular process	1	102	15	17626	0.0666666666666667	0.08340578	0.1319928
GO:0033690	positive regulation of osteoblast proliferation	biological_process	biological regulation	1	102	15	17626	0.0666666666666667	0.08340578	0.1319928
GO:0034314	Arp2/3 complex-mediated actin nucleation	biological_process	biological regulation	1	102	15	17626	0.0666666666666667	0.08340578	0.1319928
GO:0042119	neutrophil activation	biological_process	cellular process	1	102	15	17626	0.0666666666666667	0.08340578	0.1319928
GO:0045579	positive regulation of B cell differentiation	biological_process	cellular process	1	102	15	17626	0.0666666666666667	0.08340578	0.1319928
GO:0045580	regulation of T cell differentiation	biological_process	biological regulation	1	102	15	17626	0.0666666666666667	0.08340578	0.1319928
GO:0050862	positive regulation of T cell receptor signaling pathway	biological_process	biological regulation	1	102	15	17626	0.0666666666666667	0.08340578	0.1319928
GO:0060218	hematopoietic stem cell differentiation	biological_process	developmental process	1	102	15	17626	0.0666666666666667	0.08340578	0.1319928
GO:0060347	heart trabecula formation	biological_process	developmental process	1	102	15	17626	0.0666666666666667	0.08340578	0.1319928
GO:0060394	negative regulation of pathway-restricted SMAD protein phosphorylation	biological_process	biological regulation	1	102	15	17626	0.0666666666666667	0.08340578	0.1319928
GO:0060445	branching involved in salivary gland morphogenesis	biological_process	multicellular organismal process	1	102	15	17626	0.0666666666666667	0.08340578	0.1319928
GO:0061036	positive regulation of cartilage development	biological_process	developmental process	1	102	15	17626	0.0666666666666667	0.08340578	0.1319928
GO:0071481	cellular response to X-ray	biological_process	response to stimulus	1	102	15	17626	0.0666666666666667	0.08340578	0.1319928
GO:0090399	replicative senescence	biological_process	cellular process	1	102	15	17626	0.0666666666666667	0.08340578	0.1319928
GO:0097242	amyloid-beta clearance	biological_process	multicellular organismal process	1	102	15	17626	0.0666666666666667	0.08340578	0.1319928
GO:1902187	negative regulation of viral release from host cell	biological_process	biological regulation	1	102	15	17626	0.0666666666666667	0.08340578	0.1319928
GO:1903351	cellular response to dopamine	biological_process	response to stimulus	1	102	15	17626	0.0666666666666667	0.08340578	0.1319928
GO:2000178	negative regulation of neural precursor cell proliferation	biological_process	biological regulation	1	102	15	17626	0.0666666666666667	0.08340578	0.1319928
GO:0043087	regulation of GTPase activity	biological_process	biological regulation	2	102	86	17626	0.0232558139534884	0.08867918	0.13739500000000002
GO:0001775	cell activation	biological_process	cellular process	1	102	16	17626	0.0625	0.08871454	0.13739500000000002
GO:0010614	negative regulation of cardiac muscle hypertrophy	biological_process	biological regulation	1	102	16	17626	0.0625	0.08871454	0.13739500000000002
GO:0016322	neuron remodeling	biological_process	cellular process	1	102	16	17626	0.0625	0.08871454	0.13739500000000002
GO:0021846	cell proliferation in forebrain	biological_process	multicellular organismal process	1	102	16	17626	0.0625	0.08871454	0.13739500000000002
GO:0022407	regulation of cell-cell adhesion	biological_process	biological adhesion	1	102	16	17626	0.0625	0.08871454	0.13739500000000002
GO:0030330	DNA damage response, signal transduction by p53 class mediator	biological_process	response to stimulus	1	102	16	17626	0.0625	0.08871454	0.13739500000000002
GO:0034122	negative regulation of toll-like receptor signaling pathway	biological_process	biological regulation	1	102	16	17626	0.0625	0.08871454	0.13739500000000002
GO:0035563	positive regulation of chromatin binding	biological_process	biological regulation	1	102	16	17626	0.0625	0.08871454	0.13739500000000002
GO:0042116	macrophage activation	biological_process	immune system process	1	102	16	17626	0.0625	0.08871454	0.13739500000000002
GO:0045651	positive regulation of macrophage differentiation	biological_process	developmental process	1	102	16	17626	0.0625	0.08871454	0.13739500000000002
GO:0050435	amyloid-beta metabolic process	biological_process	cellular process	1	102	16	17626	0.0625	0.08871454	0.13739500000000002
GO:0071318	cellular response to ATP	biological_process	cellular process	1	102	16	17626	0.0625	0.08871454	0.13739500000000002
GO:0071374	cellular response to parathyroid hormone stimulus	biological_process	cellular process	1	102	16	17626	0.0625	0.08871454	0.13739500000000002
GO:0071711	basement membrane organization	biological_process	cellular component organization or biogenesis	1	102	16	17626	0.0625	0.08871454	0.13739500000000002
GO:0090557	establishment of endothelial intestinal barrier	biological_process	cellular process	1	102	16	17626	0.0625	0.08871454	0.13739500000000002
GO:0032092	positive regulation of protein binding	biological_process	biological regulation	2	102	88	17626	0.0227272727272727	0.09220191	0.1408679
GO:0010977	negative regulation of neuron projection development	biological_process	biological regulation	2	102	89	17626	0.0224719101123595	0.09397853	0.1408679
GO:0002720	positive regulation of cytokine production involved in immune response	biological_process	biological regulation	1	102	17	17626	0.0588235294117647	0.09399286	0.1408679
GO:0003222	ventricular trabecula myocardium morphogenesis	biological_process	developmental process	1	102	17	17626	0.0588235294117647	0.09399286	0.1408679
GO:0007614	short-term memory	biological_process	behavior	1	102	17	17626	0.0588235294117647	0.09399286	0.1408679
GO:0009635	response to herbicide	biological_process	response to stimulus	1	102	17	17626	0.0588235294117647	0.09399286	0.1408679
GO:0014912	negative regulation of smooth muscle cell migration	biological_process	biological regulation	1	102	17	17626	0.0588235294117647	0.09399286	0.1408679
GO:0032012	regulation of ARF protein signal transduction	biological_process	biological regulation	1	102	17	17626	0.0588235294117647	0.09399286	0.1408679
GO:0032717	negative regulation of interleukin-8 production	biological_process	biological regulation	1	102	17	17626	0.0588235294117647	0.09399286	0.1408679
GO:0032966	negative regulation of collagen biosynthetic process	biological_process	biological regulation	1	102	17	17626	0.0588235294117647	0.09399286	0.1408679
GO:0032968	positive regulation of transcription elongation from RNA polymerase II promoter	biological_process	biological regulation	1	102	17	17626	0.0588235294117647	0.09399286	0.1408679
GO:0035457	cellular response to interferon-alpha	biological_process	cellular process	1	102	17	17626	0.0588235294117647	0.09399286	0.1408679
GO:0035909	aorta morphogenesis	biological_process	developmental process	1	102	17	17626	0.0588235294117647	0.09399286	0.1408679
GO:0043279	response to alkaloid	biological_process	response to stimulus	1	102	17	17626	0.0588235294117647	0.09399286	0.1408679
GO:0043652	engulfment of apoptotic cell	biological_process	cellular component organization or biogenesis	1	102	17	17626	0.0588235294117647	0.09399286	0.1408679
GO:0044319	wound healing, spreading of cells	biological_process	developmental process	1	102	17	17626	0.0588235294117647	0.09399286	0.1408679
GO:0044790	negative regulation by host of viral release from host cell	biological_process	biological regulation	1	102	17	17626	0.0588235294117647	0.09399286	0.1408679
GO:0045824	negative regulation of innate immune response	biological_process	biological regulation	1	102	17	17626	0.0588235294117647	0.09399286	0.1408679
GO:0050848	regulation of calcium-mediated signaling	biological_process	response to stimulus	1	102	17	17626	0.0588235294117647	0.09399286	0.1408679
GO:0051560	mitochondrial calcium ion homeostasis	biological_process	biological regulation	1	102	17	17626	0.0588235294117647	0.09399286	0.1408679
GO:0060100	positive regulation of phagocytosis, engulfment	biological_process	biological regulation	1	102	17	17626	0.0588235294117647	0.09399286	0.1408679
GO:0097284	hepatocyte apoptotic process	biological_process	cellular process	1	102	17	17626	0.0588235294117647	0.09399286	0.1408679
GO:1901222	regulation of NIK/NF-kappaB signaling	biological_process	response to stimulus	1	102	17	17626	0.0588235294117647	0.09399286	0.1408679
GO:2000036	regulation of stem cell population maintenance	biological_process	biological regulation	1	102	17	17626	0.0588235294117647	0.09399286	0.1408679
GO:2001256	regulation of store-operated calcium entry	biological_process	biological regulation	1	102	17	17626	0.0588235294117647	0.09399286	0.1408679
GO:0006351	transcription, DNA-templated	biological_process	cellular process	2	102	90	17626	0.0222222222222222	0.0957651	0.1433387
GO:0002286	T cell activation involved in immune response	biological_process	cellular process	1	102	18	17626	0.0555555555555556	0.09924089999999999	0.1479684
GO:0006833	water transport	biological_process	localization	1	102	18	17626	0.0555555555555556	0.09924089999999999	0.1479684
GO:0010469	regulation of signaling receptor activity	biological_process	biological regulation	1	102	18	17626	0.0555555555555556	0.09924089999999999	0.1479684
GO:0035865	cellular response to potassium ion	biological_process	cellular process	1	102	19	17626	0.0526315789473684	0.10445879999999999	0.1541631
GO:0043252	sodium-independent organic anion transport	biological_process	localization	1	102	19	17626	0.0526315789473684	0.10445879999999999	0.1541631
GO:0045779	negative regulation of bone resorption	biological_process	multicellular organismal process	1	102	19	17626	0.0526315789473684	0.10445879999999999	0.1541631
GO:0060391	positive regulation of SMAD protein signal transduction	biological_process	positive regulation of biological process	1	102	19	17626	0.0526315789473684	0.10445879999999999	0.1541631
GO:0070498	interleukin-1-mediated signaling pathway	biological_process	biological regulation	1	102	19	17626	0.0526315789473684	0.10445879999999999	0.1541631
GO:0070723	response to cholesterol	biological_process	response to stimulus	1	102	19	17626	0.0526315789473684	0.10445879999999999	0.1541631
GO:0090280	positive regulation of calcium ion import	biological_process	biological regulation	1	102	19	17626	0.0526315789473684	0.10445879999999999	0.1541631
GO:2001034	positive regulation of double-strand break repair via nonhomologous end joining	biological_process	biological regulation	1	102	19	17626	0.0526315789473684	0.10445879999999999	0.1541631
GO:0010467	gene expression	biological_process	metabolic process	2	102	95	17626	0.0210526315789474	0.1048411	0.1543346
GO:0071363	cellular response to growth factor stimulus	biological_process	cellular process	2	102	95	17626	0.0210526315789474	0.1048411	0.1543346
GO:0016525	negative regulation of angiogenesis	biological_process	biological regulation	2	102	97	17626	0.0206185567010309	0.1085353	0.1587894
GO:0006801	superoxide metabolic process	biological_process	cellular process	1	102	20	17626	0.05	0.1096468	0.1587894
GO:0009116	nucleoside metabolic process	biological_process	cellular process	1	102	20	17626	0.05	0.1096468	0.1587894
GO:0009190	cyclic nucleotide biosynthetic process	biological_process	cellular process	1	102	20	17626	0.05	0.1096468	0.1587894
GO:0014002	astrocyte development	biological_process	cellular process	1	102	20	17626	0.05	0.1096468	0.1587894
GO:0030220	platelet formation	biological_process	cellular process	1	102	20	17626	0.05	0.1096468	0.1587894
GO:0032695	negative regulation of interleukin-12 production	biological_process	biological regulation	1	102	20	17626	0.05	0.1096468	0.1587894
GO:0035855	megakaryocyte development	biological_process	developmental process	1	102	20	17626	0.05	0.1096468	0.1587894
GO:0042554	superoxide anion generation	biological_process	cellular process	1	102	20	17626	0.05	0.1096468	0.1587894
GO:0043551	regulation of phosphatidylinositol 3-kinase activity	biological_process	biological regulation	1	102	20	17626	0.05	0.1096468	0.1587894
GO:0045987	positive regulation of smooth muscle contraction	biological_process	biological regulation	1	102	20	17626	0.05	0.1096468	0.1587894
GO:0048745	smooth muscle tissue development	biological_process	developmental process	1	102	20	17626	0.05	0.1096468	0.1587894
GO:0051604	protein maturation	biological_process	metabolic process	1	102	20	17626	0.05	0.1096468	0.1587894
GO:0002244	hematopoietic progenitor cell differentiation	biological_process	developmental process	2	102	99	17626	0.0202020202020202	0.1122638	0.1621744
GO:0046330	positive regulation of JNK cascade	biological_process	biological regulation	2	102	99	17626	0.0202020202020202	0.1122638	0.1621744
GO:0043066	negative regulation of apoptotic process	biological_process	biological regulation	6	102	570	17626	0.0105263157894737	0.1129604	0.1629777
GO:0120162	positive regulation of cold-induced thermogenesis	biological_process	metabolic process	2	102	100	17626	0.02	0.1141407	0.16360429999999998
GO:0001556	oocyte maturation	biological_process	cellular process	1	102	21	17626	0.0476190476190476	0.11480510000000002	0.16360429999999998
GO:0034698	response to gonadotropin	biological_process	response to stimulus	1	102	21	17626	0.0476190476190476	0.11480510000000002	0.16360429999999998
GO:0050709	negative regulation of protein secretion	biological_process	cellular process	1	102	21	17626	0.0476190476190476	0.11480510000000002	0.16360429999999998
GO:0051145	smooth muscle cell differentiation	biological_process	developmental process	1	102	21	17626	0.0476190476190476	0.11480510000000002	0.16360429999999998
GO:0060047	heart contraction	biological_process	multicellular organismal process	1	102	21	17626	0.0476190476190476	0.11480510000000002	0.16360429999999998
GO:0060707	trophoblast giant cell differentiation	biological_process	cellular process	1	102	21	17626	0.0476190476190476	0.11480510000000002	0.16360429999999998
GO:0071498	cellular response to fluid shear stress	biological_process	cellular process	1	102	21	17626	0.0476190476190476	0.11480510000000002	0.16360429999999998
GO:2000249	regulation of actin cytoskeleton reorganization	biological_process	biological regulation	1	102	21	17626	0.0476190476190476	0.11480510000000002	0.16360429999999998
GO:2001224	positive regulation of neuron migration	biological_process	biological regulation	1	102	21	17626	0.0476190476190476	0.11480510000000002	0.16360429999999998
GO:0050829	defense response to Gram-negative bacterium	biological_process	multi-organism process	2	102	101	17626	0.0198019801980198	0.1160256	0.16514070000000003
GO:0002476	antigen processing and presentation of endogenous peptide antigen via MHC class Ib	biological_process	immune system process	1	102	22	17626	0.0454545454545455	0.1199337	0.1688387
GO:0002486	antigen processing and presentation of endogenous peptide antigen via MHC class I via ER pathway, TAP-independent	biological_process	immune system process	1	102	22	17626	0.0454545454545455	0.1199337	0.1688387
GO:0009743	response to carbohydrate	biological_process	response to stimulus	1	102	22	17626	0.0454545454545455	0.1199337	0.1688387
GO:0016064	immunoglobulin mediated immune response	biological_process	response to stimulus	1	102	22	17626	0.0454545454545455	0.1199337	0.1688387
GO:0016601	Rac protein signal transduction	biological_process	biological regulation	1	102	22	17626	0.0454545454545455	0.1199337	0.1688387
GO:0022617	extracellular matrix disassembly	biological_process	cellular component organization or biogenesis	1	102	22	17626	0.0454545454545455	0.1199337	0.1688387
GO:0030278	regulation of ossification	biological_process	biological regulation	1	102	22	17626	0.0454545454545455	0.1199337	0.1688387
GO:0031589	cell-substrate adhesion	biological_process	biological adhesion	1	102	22	17626	0.0454545454545455	0.1199337	0.1688387
GO:1904754	positive regulation of vascular associated smooth muscle cell migration	biological_process	biological regulation	1	102	22	17626	0.0454545454545455	0.1199337	0.1688387
GO:0000302	response to reactive oxygen species	biological_process	response to stimulus	1	102	23	17626	0.0434782608695652	0.125033	0.1745346
GO:0010759	positive regulation of macrophage chemotaxis	biological_process	immune system process	1	102	23	17626	0.0434782608695652	0.125033	0.1745346
GO:0021954	central nervous system neuron development	biological_process	cellular process	1	102	23	17626	0.0434782608695652	0.125033	0.1745346
GO:0032481	positive regulation of type I interferon production	biological_process	biological regulation	1	102	23	17626	0.0434782608695652	0.125033	0.1745346
GO:0046328	regulation of JNK cascade	biological_process	biological regulation	1	102	23	17626	0.0434782608695652	0.125033	0.1745346
GO:0048593	camera-type eye morphogenesis	biological_process	multicellular organismal process	1	102	23	17626	0.0434782608695652	0.125033	0.1745346
GO:0071305	cellular response to vitamin D	biological_process	cellular process	1	102	23	17626	0.0434782608695652	0.125033	0.1745346
GO:0042127	regulation of cell proliferation	biological_process	biological regulation	3	102	214	17626	0.014018691588784998	0.1274036	0.17762999999999998
GO:0050728	negative regulation of inflammatory response	biological_process	biological regulation	2	102	108	17626	0.0185185185185185	0.1294354	0.1796659
GO:0002224	toll-like receptor signaling pathway	biological_process	biological regulation	1	102	24	17626	0.0416666666666667	0.1301029	0.1796659
GO:0006259	DNA metabolic process	biological_process	cellular process	1	102	24	17626	0.0416666666666667	0.1301029	0.1796659
GO:0017015	regulation of transforming growth factor beta receptor signaling pathway	biological_process	biological regulation	1	102	24	17626	0.0416666666666667	0.1301029	0.1796659
GO:0031643	positive regulation of myelination	biological_process	biological regulation	1	102	24	17626	0.0416666666666667	0.1301029	0.1796659
GO:0045778	positive regulation of ossification	biological_process	biological regulation	1	102	24	17626	0.0416666666666667	0.1301029	0.1796659
GO:0048260	positive regulation of receptor-mediated endocytosis	biological_process	biological regulation	1	102	24	17626	0.0416666666666667	0.1301029	0.1796659
GO:0048535	lymph node development	biological_process	developmental process	1	102	24	17626	0.0416666666666667	0.1301029	0.1796659
GO:0001894	tissue homeostasis	biological_process	biological regulation	1	102	25	17626	0.04	0.13514379999999998	0.1850848
GO:0002523	leukocyte migration involved in inflammatory response	biological_process	cellular process	1	102	25	17626	0.04	0.13514379999999998	0.1850848
GO:0035994	response to muscle stretch	biological_process	response to stimulus	1	102	25	17626	0.04	0.13514379999999998	0.1850848
GO:0045109	intermediate filament organization	biological_process	cellular process	1	102	25	17626	0.04	0.13514379999999998	0.1850848
GO:0050850	positive regulation of calcium-mediated signaling	biological_process	biological regulation	1	102	25	17626	0.04	0.13514379999999998	0.1850848
GO:0090026	positive regulation of monocyte chemotaxis	biological_process	biological regulation	1	102	25	17626	0.04	0.13514379999999998	0.1850848
GO:1901214	regulation of neuron death	biological_process	biological regulation	1	102	25	17626	0.04	0.13514379999999998	0.1850848
GO:0006468	protein phosphorylation	biological_process	cellular process	6	102	607	17626	0.009884678747940691	0.13997839999999998	0.1908223
GO:0031295	T cell costimulation	biological_process	cellular process	1	102	26	17626	0.0384615384615385	0.1401557	0.1908223
GO:0042157	lipoprotein metabolic process	biological_process	metabolic process	1	102	26	17626	0.0384615384615385	0.1401557	0.1908223
GO:0048266	behavioral response to pain	biological_process	behavior	1	102	26	17626	0.0384615384615385	0.1401557	0.1908223
GO:0060441	epithelial tube branching involved in lung morphogenesis	biological_process	developmental process	1	102	26	17626	0.0384615384615385	0.1401557	0.1908223
GO:0001501	skeletal system development	biological_process	developmental process	2	102	115	17626	0.0173913043478261	0.1431858	0.1947193
GO:0006509	membrane protein ectodomain proteolysis	biological_process	metabolic process	1	102	27	17626	0.037037037037037	0.1451389	0.19604570000000002
GO:0008340	determination of adult lifespan	biological_process	multicellular organismal process	1	102	27	17626	0.037037037037037	0.1451389	0.19604570000000002
GO:0045671	negative regulation of osteoclast differentiation	biological_process	biological regulation	1	102	27	17626	0.037037037037037	0.1451389	0.19604570000000002
GO:0048844	artery morphogenesis	biological_process	developmental process	1	102	27	17626	0.037037037037037	0.1451389	0.19604570000000002
GO:0060425	lung morphogenesis	biological_process	developmental process	1	102	27	17626	0.037037037037037	0.1451389	0.19604570000000002
GO:0007169	transmembrane receptor protein tyrosine kinase signaling pathway	biological_process	biological regulation	2	102	116	17626	0.0172413793103448	0.1451752	0.19604570000000002
GO:0050731	positive regulation of peptidyl-tyrosine phosphorylation	biological_process	biological regulation	2	102	118	17626	0.0169491525423729	0.14917120000000003	0.2005858
GO:0007259	JAK-STAT cascade	biological_process	biological regulation	1	102	28	17626	0.0357142857142857	0.1500935	0.2005858
GO:0008361	regulation of cell size	biological_process	biological regulation	1	102	28	17626	0.0357142857142857	0.1500935	0.2005858
GO:0010165	response to X-ray	biological_process	response to stimulus	1	102	28	17626	0.0357142857142857	0.1500935	0.2005858
GO:0010608	posttranscriptional regulation of gene expression	biological_process	biological regulation	1	102	28	17626	0.0357142857142857	0.1500935	0.2005858
GO:0030031	cell projection assembly	biological_process	cellular component organization or biogenesis	1	102	28	17626	0.0357142857142857	0.1500935	0.2005858
GO:0045453	bone resorption	biological_process	biological regulation	1	102	28	17626	0.0357142857142857	0.1500935	0.2005858
GO:0046329	negative regulation of JNK cascade	biological_process	biological regulation	1	102	28	17626	0.0357142857142857	0.1500935	0.2005858
GO:0050730	regulation of peptidyl-tyrosine phosphorylation	biological_process	biological regulation	1	102	28	17626	0.0357142857142857	0.1500935	0.2005858
GO:0051260	protein homooligomerization	biological_process	cellular component organization or biogenesis	2	102	119	17626	0.0168067226890756	0.1511776	0.20180209999999998
GO:0001782	B cell homeostasis	biological_process	biological regulation	1	102	29	17626	0.0344827586206897	0.1550197	0.20504320000000004
GO:0003148	outflow tract septum morphogenesis	biological_process	developmental process	1	102	29	17626	0.0344827586206897	0.1550197	0.20504320000000004
GO:0007205	protein kinase C-activating G protein-coupled receptor signaling pathway	biological_process	biological regulation	1	102	29	17626	0.0344827586206897	0.1550197	0.20504320000000004
GO:0030001	metal ion transport	biological_process	localization	1	102	29	17626	0.0344827586206897	0.1550197	0.20504320000000004
GO:0030279	negative regulation of ossification	biological_process	biological regulation	1	102	29	17626	0.0344827586206897	0.1550197	0.20504320000000004
GO:0046688	response to copper ion	biological_process	response to stimulus	1	102	29	17626	0.0344827586206897	0.1550197	0.20504320000000004
GO:0048738	cardiac muscle tissue development	biological_process	developmental process	1	102	29	17626	0.0344827586206897	0.1550197	0.20504320000000004
GO:0061077	chaperone-mediated protein folding	biological_process	cellular process	1	102	29	17626	0.0344827586206897	0.1550197	0.20504320000000004
GO:0009636	response to toxic substance	biological_process	response to stimulus	2	102	123	17626	0.016260162601626	0.1592566	0.2098466
GO:0002437	inflammatory response to antigenic stimulus	biological_process	immune system process	1	102	30	17626	0.0333333333333333	0.15991760000000002	0.2098466
GO:0030517	negative regulation of axon extension	biological_process	biological regulation	1	102	30	17626	0.0333333333333333	0.15991760000000002	0.2098466
GO:0030574	collagen catabolic process	biological_process	metabolic process	1	102	30	17626	0.0333333333333333	0.15991760000000002	0.2098466
GO:0035023	regulation of Rho protein signal transduction	biological_process	biological regulation	1	102	30	17626	0.0333333333333333	0.15991760000000002	0.2098466
GO:0043552	positive regulation of phosphatidylinositol 3-kinase activity	biological_process	cellular process	1	102	30	17626	0.0333333333333333	0.15991760000000002	0.2098466
GO:0046856	phosphatidylinositol dephosphorylation	biological_process	metabolic process	1	102	30	17626	0.0333333333333333	0.15991760000000002	0.2098466
GO:0007189	adenylate cyclase-activating G protein-coupled receptor signaling pathway	biological_process	cellular process	2	102	125	17626	0.016	0.1633262	0.2140574
GO:0001774	microglial cell activation	biological_process	cellular process	1	102	31	17626	0.032258064516129	0.16478729999999997	0.2140574
GO:0010592	positive regulation of lamellipodium assembly	biological_process	biological regulation	1	102	31	17626	0.032258064516129	0.16478729999999997	0.2140574
GO:0031638	zymogen activation	biological_process	metabolic process	1	102	31	17626	0.032258064516129	0.16478729999999997	0.2140574
GO:0042771	intrinsic apoptotic signaling pathway in response to DNA damage by p53 class mediator	biological_process	cellular process	1	102	31	17626	0.032258064516129	0.16478729999999997	0.2140574
GO:0045089	positive regulation of innate immune response	biological_process	biological regulation	1	102	31	17626	0.032258064516129	0.16478729999999997	0.2140574
GO:0045879	negative regulation of smoothened signaling pathway	biological_process	cellular process	1	102	31	17626	0.032258064516129	0.16478729999999997	0.2140574
GO:0090023	positive regulation of neutrophil chemotaxis	biological_process	biological regulation	1	102	31	17626	0.032258064516129	0.16478729999999997	0.2140574
GO:1903955	positive regulation of protein targeting to mitochondrion	biological_process	biological regulation	1	102	31	17626	0.032258064516129	0.16478729999999997	0.2140574
GO:0030511	positive regulation of transforming growth factor beta receptor signaling pathway	biological_process	positive regulation of biological process	1	102	32	17626	0.03125	0.1696291	0.2196091
GO:0042100	B cell proliferation	biological_process	cellular process	1	102	32	17626	0.03125	0.1696291	0.2196091
GO:2000179	positive regulation of neural precursor cell proliferation	biological_process	cell proliferation	1	102	32	17626	0.03125	0.1696291	0.2196091
GO:0000122	negative regulation of transcription by RNA polymerase II	biological_process	cellular process	8	102	934	17626	0.00856531049250535	0.173059	0.22334890000000002
GO:0018108	peptidyl-tyrosine phosphorylation	biological_process	cellular process	2	102	130	17626	0.0153846153846154	0.1735803	0.22334890000000002
GO:0090090	negative regulation of canonical Wnt signaling pathway	biological_process	biological regulation	2	102	130	17626	0.0153846153846154	0.1735803	0.22334890000000002
GO:0002040	sprouting angiogenesis	biological_process	developmental process	1	102	33	17626	0.0303030303030303	0.1744432	0.22334890000000002
GO:0002230	positive regulation of defense response to virus by host	biological_process	biological regulation	1	102	33	17626	0.0303030303030303	0.1744432	0.22334890000000002
GO:0031069	hair follicle morphogenesis	biological_process	multicellular organismal process	1	102	33	17626	0.0303030303030303	0.1744432	0.22334890000000002
GO:0048663	neuron fate commitment	biological_process	cellular process	1	102	33	17626	0.0303030303030303	0.1744432	0.22334890000000002
GO:0050870	positive regulation of T cell activation	biological_process	biological adhesion	1	102	33	17626	0.0303030303030303	0.1744432	0.22334890000000002
GO:0071372	cellular response to follicle-stimulating hormone stimulus	biological_process	cellular process	1	102	33	17626	0.0303030303030303	0.1744432	0.22334890000000002
GO:1900745	positive regulation of p38MAPK cascade	biological_process	biological regulation	1	102	33	17626	0.0303030303030303	0.1744432	0.22334890000000002
GO:0001895	retina homeostasis	biological_process	biological regulation	1	102	34	17626	0.0294117647058824	0.1792295	0.2267243
GO:0001944	vasculature development	biological_process	developmental process	1	102	34	17626	0.0294117647058824	0.1792295	0.2267243
GO:0007257	activation of JUN kinase activity	biological_process	biological regulation	1	102	34	17626	0.0294117647058824	0.1792295	0.2267243
GO:0007569	cell aging	biological_process	cellular process	1	102	34	17626	0.0294117647058824	0.1792295	0.2267243
GO:0021537	telencephalon development	biological_process	developmental process	1	102	34	17626	0.0294117647058824	0.1792295	0.2267243
GO:0043542	endothelial cell migration	biological_process	cellular process	1	102	34	17626	0.0294117647058824	0.1792295	0.2267243
GO:0045777	positive regulation of blood pressure	biological_process	biological regulation	1	102	34	17626	0.0294117647058824	0.1792295	0.2267243
GO:0051928	positive regulation of calcium ion transport	biological_process	biological regulation	1	102	34	17626	0.0294117647058824	0.1792295	0.2267243
GO:0055007	cardiac muscle cell differentiation	biological_process	cellular process	1	102	34	17626	0.0294117647058824	0.1792295	0.2267243
GO:0071480	cellular response to gamma radiation	biological_process	cellular process	1	102	34	17626	0.0294117647058824	0.1792295	0.2267243
GO:0097192	extrinsic apoptotic signaling pathway in absence of ligand	biological_process	cellular process	1	102	34	17626	0.0294117647058824	0.1792295	0.2267243
GO:0006816	calcium ion transport	biological_process	localization	2	102	134	17626	0.0149253731343284	0.1818582	0.22979899999999998
GO:0001937	negative regulation of endothelial cell proliferation	biological_process	biological regulation	1	102	35	17626	0.0285714285714286	0.1839884	0.23073139999999998
GO:0001958	endochondral ossification	biological_process	developmental process	1	102	35	17626	0.0285714285714286	0.1839884	0.23073139999999998
GO:0014003	oligodendrocyte development	biological_process	cellular process	1	102	35	17626	0.0285714285714286	0.1839884	0.23073139999999998
GO:0030041	actin filament polymerization	biological_process	cellular component organization or biogenesis	1	102	35	17626	0.0285714285714286	0.1839884	0.23073139999999998
GO:0035904	aorta development	biological_process	developmental process	1	102	35	17626	0.0285714285714286	0.1839884	0.23073139999999998
GO:0045954	positive regulation of natural killer cell mediated cytotoxicity	biological_process	biological regulation	1	102	35	17626	0.0285714285714286	0.1839884	0.23073139999999998
GO:0048870	cell motility	biological_process	cellular process	1	102	35	17626	0.0285714285714286	0.1839884	0.23073139999999998
GO:0043434	response to peptide hormone	biological_process	response to stimulus	2	102	137	17626	0.0145985401459854	0.18810529999999998	0.23488760000000003
GO:0006693	prostaglandin metabolic process	biological_process	metabolic process	1	102	36	17626	0.0277777777777778	0.18872	0.23488760000000003
GO:0006826	iron ion transport	biological_process	localization	1	102	36	17626	0.0277777777777778	0.18872	0.23488760000000003
GO:0043392	negative regulation of DNA binding	biological_process	biological regulation	1	102	36	17626	0.0277777777777778	0.18872	0.23488760000000003
GO:0046697	decidualization	biological_process	developmental process	1	102	36	17626	0.0277777777777778	0.18872	0.23488760000000003
GO:1900087	positive regulation of G1/S transition of mitotic cell cycle	biological_process	biological regulation	1	102	36	17626	0.0277777777777778	0.18872	0.23488760000000003
GO:2000379	positive regulation of reactive oxygen species metabolic process	biological_process	biological regulation	1	102	36	17626	0.0277777777777778	0.18872	0.23488760000000003
GO:0000226	microtubule cytoskeleton organization	biological_process	cellular process	2	102	138	17626	0.0144927536231884	0.1901945	0.236469
GO:0001934	positive regulation of protein phosphorylation	biological_process	biological regulation	3	102	260	17626	0.0115384615384615	0.1909978	0.23721350000000002
GO:0006911	phagocytosis, engulfment	biological_process	cellular component organization or biogenesis	1	102	37	17626	0.027027027027027	0.1934244	0.2392029
GO:0008045	motor neuron axon guidance	biological_process	cellular component organization or biogenesis	1	102	37	17626	0.027027027027027	0.1934244	0.2392029
GO:0048872	homeostasis of number of cells	biological_process	biological regulation	1	102	37	17626	0.027027027027027	0.1934244	0.2392029
GO:1900182	positive regulation of protein localization to nucleus	biological_process	biological regulation	1	102	37	17626	0.027027027027027	0.1934244	0.2392029
GO:0001835	blastocyst hatching	biological_process	developmental process	1	102	38	17626	0.0263157894736842	0.19810179999999997	0.24317260000000002
GO:0007017	microtubule-based process	biological_process	cellular process	1	102	38	17626	0.0263157894736842	0.19810179999999997	0.24317260000000002
GO:0032094	response to food	biological_process	response to stimulus	1	102	38	17626	0.0263157894736842	0.19810179999999997	0.24317260000000002
GO:0042327	positive regulation of phosphorylation	biological_process	biological regulation	1	102	38	17626	0.0263157894736842	0.19810179999999997	0.24317260000000002
GO:0043085	positive regulation of catalytic activity	biological_process	biological regulation	1	102	38	17626	0.0263157894736842	0.19810179999999997	0.24317260000000002
GO:0048514	blood vessel morphogenesis	biological_process	developmental process	1	102	38	17626	0.0263157894736842	0.19810179999999997	0.24317260000000002
GO:0060325	face morphogenesis	biological_process	developmental process	1	102	38	17626	0.0263157894736842	0.19810179999999997	0.24317260000000002
GO:0001764	neuron migration	biological_process	cellular process	2	102	142	17626	0.0140845070422535	0.1985823	0.2435047
GO:0008585	female gonad development	biological_process	developmental process	1	102	39	17626	0.0256410256410256	0.2027524	0.246792
GO:0034614	cellular response to reactive oxygen species	biological_process	cellular process	1	102	39	17626	0.0256410256410256	0.2027524	0.246792
GO:0045931	positive regulation of mitotic cell cycle	biological_process	cellular process	1	102	39	17626	0.0256410256410256	0.2027524	0.246792
GO:0048255	mRNA stabilization	biological_process	cellular process	1	102	39	17626	0.0256410256410256	0.2027524	0.246792
GO:0051281	positive regulation of release of sequestered calcium ion into cytosol	biological_process	biological regulation	1	102	39	17626	0.0256410256410256	0.2027524	0.246792
GO:0051781	positive regulation of cell division	biological_process	cellular process	1	102	39	17626	0.0256410256410256	0.2027524	0.246792
GO:2001234	negative regulation of apoptotic signaling pathway	biological_process	biological regulation	1	102	39	17626	0.0256410256410256	0.2027524	0.246792
GO:0030324	lung development	biological_process	developmental process	2	102	146	17626	0.0136986301369863	0.2070149	0.2505796
GO:0001916	positive regulation of T cell mediated cytotoxicity	biological_process	biological regulation	1	102	40	17626	0.025	0.2073762	0.2505796
GO:0006513	protein monoubiquitination	biological_process	cellular process	1	102	40	17626	0.025	0.2073762	0.2505796
GO:0014065	phosphatidylinositol 3-kinase signaling	biological_process	biological regulation	1	102	40	17626	0.025	0.2073762	0.2505796
GO:0030513	positive regulation of BMP signaling pathway	biological_process	biological regulation	1	102	40	17626	0.025	0.2073762	0.2505796
GO:0031663	lipopolysaccharide-mediated signaling pathway	biological_process	biological regulation	1	102	40	17626	0.025	0.2073762	0.2505796
GO:0050873	brown fat cell differentiation	biological_process	developmental process	1	102	40	17626	0.025	0.2073762	0.2505796
GO:0007015	actin filament organization	biological_process	cellular component organization or biogenesis	2	102	147	17626	0.0136054421768707	0.20912929999999996	0.25243499999999996
GO:0030154	cell differentiation	biological_process	cellular process	6	102	690	17626	0.00869565217391304	0.21010259999999997	0.2533462
GO:0006979	response to oxidative stress	biological_process	response to stimulus	2	102	148	17626	0.0135135135135135	0.21124600000000002	0.25428049999999996
GO:0030177	positive regulation of Wnt signaling pathway	biological_process	biological regulation	1	102	41	17626	0.024390243902439	0.2119735	0.25428049999999996
GO:0048873	homeostasis of number of cells within a tissue	biological_process	biological regulation	1	102	41	17626	0.024390243902439	0.2119735	0.25428049999999996
GO:0050853	B cell receptor signaling pathway	biological_process	biological regulation	1	102	41	17626	0.024390243902439	0.2119735	0.25428049999999996
GO:0051209	release of sequestered calcium ion into cytosol	biological_process	biological regulation	1	102	41	17626	0.024390243902439	0.2119735	0.25428049999999996
GO:0000723	telomere maintenance	biological_process	cellular component organization or biogenesis	1	102	42	17626	0.0238095238095238	0.21654429999999997	0.25789670000000003
GO:0007528	neuromuscular junction development	biological_process	cellular component organization or biogenesis	1	102	42	17626	0.0238095238095238	0.21654429999999997	0.25789670000000003
GO:0032689	negative regulation of interferon-gamma production	biological_process	biological regulation	1	102	42	17626	0.0238095238095238	0.21654429999999997	0.25789670000000003
GO:0040018	positive regulation of multicellular organism growth	biological_process	biological regulation	1	102	42	17626	0.0238095238095238	0.21654429999999997	0.25789670000000003
GO:0045071	negative regulation of viral genome replication	biological_process	multi-organism process	1	102	42	17626	0.0238095238095238	0.21654429999999997	0.25789670000000003
GO:0048468	cell development	biological_process	cellular process	1	102	42	17626	0.0238095238095238	0.21654429999999997	0.25789670000000003
GO:0048662	negative regulation of smooth muscle cell proliferation	biological_process	biological regulation	1	102	42	17626	0.0238095238095238	0.21654429999999997	0.25789670000000003
GO:0007157	heterophilic cell-cell adhesion via plasma membrane cell adhesion molecules	biological_process	biological adhesion	1	102	43	17626	0.0232558139534884	0.2210889	0.2616971
GO:0010332	response to gamma radiation	biological_process	response to stimulus	1	102	43	17626	0.0232558139534884	0.2210889	0.2616971
GO:0030501	positive regulation of bone mineralization	biological_process	biological regulation	1	102	43	17626	0.0232558139534884	0.2210889	0.2616971
GO:0042476	odontogenesis	biological_process	developmental process	1	102	43	17626	0.0232558139534884	0.2210889	0.2616971
GO:0050796	regulation of insulin secretion	biological_process	biological regulation	1	102	43	17626	0.0232558139534884	0.2210889	0.2616971
GO:0090307	mitotic spindle assembly	biological_process	cellular component organization or biogenesis	1	102	43	17626	0.0232558139534884	0.2210889	0.2616971
GO:0006811	ion transport	biological_process	localization	5	102	559	17626	0.00894454382826476	0.222956	0.2636381
GO:0046627	negative regulation of insulin receptor signaling pathway	biological_process	biological regulation	1	102	44	17626	0.0227272727272727	0.2256074	0.26650159999999995
GO:0006487	protein N-linked glycosylation	biological_process	cellular process	1	102	45	17626	0.0222222222222222	0.2301	0.2701579
GO:0043408	regulation of MAPK cascade	biological_process	regulation of biological process	1	102	45	17626	0.0222222222222222	0.2301	0.2701579
GO:0043491	protein kinase B signaling	biological_process	biological regulation	1	102	45	17626	0.0222222222222222	0.2301	0.2701579
GO:0043536	positive regulation of blood vessel endothelial cell migration	biological_process	biological regulation	1	102	45	17626	0.0222222222222222	0.2301	0.2701579
GO:0045787	positive regulation of cell cycle	biological_process	biological regulation	1	102	45	17626	0.0222222222222222	0.2301	0.2701579
GO:0060173	limb development	biological_process	developmental process	1	102	45	17626	0.0222222222222222	0.2301	0.2701579
GO:0016055	Wnt signaling pathway	biological_process	biological regulation	2	102	158	17626	0.0126582278481013	0.23251889999999997	0.2727219
GO:0001817	regulation of cytokine production	biological_process	biological regulation	1	102	46	17626	0.0217391304347826	0.2345667	0.2740155
GO:0010718	positive regulation of epithelial to mesenchymal transition	biological_process	biological regulation	1	102	46	17626	0.0217391304347826	0.2345667	0.2740155
GO:0031623	receptor internalization	biological_process	cellular process	1	102	46	17626	0.0217391304347826	0.2345667	0.2740155
GO:0034504	protein localization to nucleus	biological_process	localization	1	102	46	17626	0.0217391304347826	0.2345667	0.2740155
GO:0007166	cell surface receptor signaling pathway	biological_process	signaling	2	102	160	17626	0.0125	0.2367919	0.2762893
GO:0050790	regulation of catalytic activity	biological_process	biological regulation	4	102	429	17626	0.00932400932400932	0.2369895	0.2762893
GO:0071456	cellular response to hypoxia	biological_process	cellular process	2	102	161	17626	0.0124223602484472	0.2389301	0.2764198
GO:0014911	positive regulation of smooth muscle cell migration	biological_process	biological regulation	1	102	47	17626	0.0212765957446809	0.2390078	0.2764198
GO:0030282	bone mineralization	biological_process	developmental process	1	102	47	17626	0.0212765957446809	0.2390078	0.2764198
GO:0045773	positive regulation of axon extension	biological_process	biological regulation	1	102	47	17626	0.0212765957446809	0.2390078	0.2764198
GO:0048015	phosphatidylinositol-mediated signaling	biological_process	biological regulation	1	102	47	17626	0.0212765957446809	0.2390078	0.2764198
GO:0048536	spleen development	biological_process	multicellular organismal process	1	102	47	17626	0.0212765957446809	0.2390078	0.2764198
GO:0048565	digestive tract development	biological_process	developmental process	1	102	47	17626	0.0212765957446809	0.2390078	0.2764198
GO:1902895	positive regulation of pri-miRNA transcription by RNA polymerase II	biological_process	biological regulation	1	102	47	17626	0.0212765957446809	0.2390078	0.2764198
GO:0007616	long-term memory	biological_process	multicellular organismal process	1	102	48	17626	0.0208333333333333	0.24342339999999998	0.2804083
GO:0009306	protein secretion	biological_process	cellular process	1	102	48	17626	0.0208333333333333	0.24342339999999998	0.2804083
GO:0030890	positive regulation of B cell proliferation	biological_process	cell proliferation	1	102	48	17626	0.0208333333333333	0.24342339999999998	0.2804083
GO:0070534	protein K63-linked ubiquitination	biological_process	cellular process	1	102	48	17626	0.0208333333333333	0.24342339999999998	0.2804083
GO:0008333	endosome to lysosome transport	biological_process	localization	1	102	49	17626	0.0204081632653061	0.2478136	0.2843361
GO:0042149	cellular response to glucose starvation	biological_process	response to stimulus	1	102	49	17626	0.0204081632653061	0.2478136	0.2843361
GO:0044344	cellular response to fibroblast growth factor stimulus	biological_process	cellular process	1	102	49	17626	0.0204081632653061	0.2478136	0.2843361
GO:0051480	regulation of cytosolic calcium ion concentration	biological_process	cellular process	1	102	49	17626	0.0204081632653061	0.2478136	0.2843361
GO:0014070	response to organic cyclic compound	biological_process	response to stimulus	3	102	299	17626	0.0100334448160535	0.2499462	0.28649959999999997
GO:0006357	regulation of transcription by RNA polymerase II	biological_process	biological regulation	10	102	1346	17626	0.0074294205052005905	0.2511567	0.2873547
GO:0001658	branching involved in ureteric bud morphogenesis	biological_process	developmental process	1	102	50	17626	0.02	0.25217849999999997	0.2873547
GO:0008630	intrinsic apoptotic signaling pathway in response to DNA damage	biological_process	cellular process	1	102	50	17626	0.02	0.25217849999999997	0.2873547
GO:0033209	tumor necrosis factor-mediated signaling pathway	biological_process	response to stimulus	1	102	50	17626	0.02	0.25217849999999997	0.2873547
GO:0045184	establishment of protein localization	biological_process	localization	1	102	50	17626	0.02	0.25217849999999997	0.2873547
GO:0050776	regulation of immune response	biological_process	immune system process	1	102	50	17626	0.02	0.25217849999999997	0.2873547
GO:0007517	muscle organ development	biological_process	developmental process	1	102	51	17626	0.0196078431372549	0.2565184	0.29144109999999995
GO:0046427	positive regulation of JAK-STAT cascade	biological_process	biological regulation	1	102	51	17626	0.0196078431372549	0.2565184	0.29144109999999995
GO:0098586	cellular response to virus	biological_process	multi-organism process	1	102	51	17626	0.0196078431372549	0.2565184	0.29144109999999995
GO:0010951	negative regulation of endopeptidase activity	biological_process	biological regulation	2	102	170	17626	0.0117647058823529	0.2582114	0.2930775
GO:0001942	hair follicle development	biological_process	developmental process	1	102	52	17626	0.0192307692307692	0.2608334	0.29489940000000003
GO:0007266	Rho protein signal transduction	biological_process	biological regulation	1	102	52	17626	0.0192307692307692	0.2608334	0.29489940000000003
GO:0032722	positive regulation of chemokine production	biological_process	biological regulation	1	102	52	17626	0.0192307692307692	0.2608334	0.29489940000000003
GO:0048705	skeletal system morphogenesis	biological_process	developmental process	1	102	52	17626	0.0192307692307692	0.2608334	0.29489940000000003
GO:0007188	adenylate cyclase-modulating G protein-coupled receptor signaling pathway	biological_process	biological regulation	1	102	53	17626	0.0188679245283019	0.2651235	0.2985857
GO:0009966	regulation of signal transduction	biological_process	biological regulation	1	102	53	17626	0.0188679245283019	0.2651235	0.2985857
GO:0019882	antigen processing and presentation	biological_process	immune system process	1	102	53	17626	0.0188679245283019	0.2651235	0.2985857
GO:0051930	regulation of sensory perception of pain	biological_process	biological regulation	1	102	53	17626	0.0188679245283019	0.2651235	0.2985857
GO:0006915	apoptotic process	biological_process	cellular process	4	102	452	17626	0.00884955752212389	0.2660413	0.2993287
GO:0000281	mitotic cytokinesis	biological_process	cellular process	1	102	55	17626	0.0181818181818182	0.27363000000000004	0.3069737
GO:0040008	regulation of growth	biological_process	biological regulation	1	102	55	17626	0.0181818181818182	0.27363000000000004	0.3069737
GO:0048568	embryonic organ development	biological_process	developmental process	1	102	55	17626	0.0181818181818182	0.27363000000000004	0.3069737
GO:0030838	positive regulation of actin filament polymerization	biological_process	cellular process	1	102	56	17626	0.0178571428571429	0.2778466	0.31110240000000006
GO:0046718	viral entry into host cell	biological_process	multi-organism process	1	102	56	17626	0.0178571428571429	0.2778466	0.31110240000000006
GO:0030178	negative regulation of Wnt signaling pathway	biological_process	biological regulation	1	102	57	17626	0.0175438596491228	0.28203890000000004	0.315188
GO:0051289	protein homotetramerization	biological_process	cellular process	1	102	57	17626	0.0175438596491228	0.28203890000000004	0.315188
GO:0031175	neuron projection development	biological_process	cellular process	2	102	183	17626	0.0109289617486339	0.2860966	0.3189244
GO:0001975	response to amphetamine	biological_process	response to stimulus	1	102	58	17626	0.0172413793103448	0.2862072	0.3189244
GO:0048678	response to axon injury	biological_process	response to stimulus	1	102	58	17626	0.0172413793103448	0.2862072	0.3189244
GO:0001890	placenta development	biological_process	developmental process	1	102	59	17626	0.0169491525423729	0.2903515	0.3219959
GO:0034605	cellular response to heat	biological_process	cellular process	1	102	59	17626	0.0169491525423729	0.2903515	0.3219959
GO:0048538	thymus development	biological_process	developmental process	1	102	59	17626	0.0169491525423729	0.2903515	0.3219959
GO:0051496	positive regulation of stress fiber assembly	biological_process	cellular process	1	102	59	17626	0.0169491525423729	0.2903515	0.3219959
GO:0051602	response to electrical stimulus	biological_process	response to stimulus	1	102	59	17626	0.0169491525423729	0.2903515	0.3219959
GO:0070098	chemokine-mediated signaling pathway	biological_process	biological regulation	1	102	60	17626	0.0166666666666667	0.2944719	0.3261547
GO:0043524	negative regulation of neuron apoptotic process	biological_process	biological regulation	2	102	187	17626	0.0106951871657754	0.29466390000000003	0.3261547
GO:0007411	axon guidance	biological_process	cellular component organization or biogenesis	2	102	188	17626	0.0106382978723404	0.2968038	0.32821009999999995
GO:0016310	phosphorylation	biological_process	cellular process	5	102	627	17626	0.00797448165869218	0.29744190000000004	0.3286025
GO:0048704	embryonic skeletal system morphogenesis	biological_process	developmental process	1	102	61	17626	0.0163934426229508	0.29856869999999996	0.3295335
GO:0006879	cellular iron ion homeostasis	biological_process	biological regulation	1	102	62	17626	0.0161290322580645	0.3026419	0.3330784
GO:0043588	skin development	biological_process	developmental process	1	102	62	17626	0.0161290322580645	0.3026419	0.3330784
GO:0071902	positive regulation of protein serine/threonine kinase activity	biological_process	biological regulation	1	102	62	17626	0.0161290322580645	0.3026419	0.3330784
GO:0001558	regulation of cell growth	biological_process	biological regulation	1	102	63	17626	0.0158730158730159	0.3066917	0.33594179999999996
GO:0001947	heart looping	biological_process	developmental process	1	102	63	17626	0.0158730158730159	0.3066917	0.33594179999999996
GO:0006302	double-strand break repair	biological_process	cellular process	1	102	63	17626	0.0158730158730159	0.3066917	0.33594179999999996
GO:0042311	vasodilation	biological_process	biological regulation	1	102	63	17626	0.0158730158730159	0.3066917	0.33594179999999996
GO:0043280	positive regulation of cysteine-type endopeptidase activity involved in apoptotic process	biological_process	biological regulation	1	102	63	17626	0.0158730158730159	0.3066917	0.33594179999999996
GO:0006355	regulation of transcription, DNA-templated	biological_process	biological regulation	8	102	1104	17626	0.0072463768115942	0.3077917	0.33682870000000004
GO:0035094	response to nicotine	biological_process	response to stimulus	1	102	64	17626	0.015625	0.3107182	0.3390716
GO:0042552	myelination	biological_process	cellular process	1	102	64	17626	0.015625	0.3107182	0.3390716
GO:0060291	long-term synaptic potentiation	biological_process	cellular process	1	102	64	17626	0.015625	0.3107182	0.3390716
GO:0042594	response to starvation	biological_process	response to stimulus	1	102	65	17626	0.0153846153846154	0.3147215	0.3431174
GO:0010508	positive regulation of autophagy	biological_process	biological regulation	1	102	66	17626	0.0151515151515152	0.31870190000000004	0.3468051
GO:0051603	proteolysis involved in cellular protein catabolic process	biological_process	metabolic process	1	102	66	17626	0.0151515151515152	0.31870190000000004	0.3468051
GO:0043410	positive regulation of MAPK cascade	biological_process	biological regulation	2	102	200	17626	0.01	0.322396	0.35045390000000004
GO:0032570	response to progesterone	biological_process	response to stimulus	1	102	67	17626	0.0149253731343284	0.3226593	0.35045390000000004
GO:0007399	nervous system development	biological_process	developmental process	3	102	353	17626	0.0084985835694051	0.3350265	0.3635461
GO:0007267	cell-cell signaling	biological_process	cellular process	1	102	71	17626	0.0140845070422535	0.33826269999999997	0.3663723
GO:0060395	SMAD protein signal transduction	biological_process	regulation of biological process	1	102	71	17626	0.0140845070422535	0.33826269999999997	0.3663723
GO:0001570	vasculogenesis	biological_process	cellular process	1	102	73	17626	0.0136986301369863	0.34593029999999997	0.37397870000000005
GO:0032147	activation of protein kinase activity	biological_process	cellular process	1	102	73	17626	0.0136986301369863	0.34593029999999997	0.37397870000000005
GO:0051865	protein autoubiquitination	biological_process	cellular process	1	102	74	17626	0.0135135135135135	0.34973109999999996	0.37773559999999995
GO:0022008	neurogenesis	biological_process	cellular process	1	102	75	17626	0.0133333333333333	0.35351	0.38146199999999997
GO:0001568	blood vessel development	biological_process	developmental process	1	102	76	17626	0.0131578947368421	0.3572672	0.38408709999999996
GO:0007224	smoothened signaling pathway	biological_process	biological regulation	1	102	76	17626	0.0131578947368421	0.3572672	0.38408709999999996
GO:0030512	negative regulation of transforming growth factor beta receptor signaling pathway	biological_process	biological regulation	1	102	76	17626	0.0131578947368421	0.3572672	0.38408709999999996
GO:0033674	positive regulation of kinase activity	biological_process	biological regulation	1	102	76	17626	0.0131578947368421	0.3572672	0.38408709999999996
GO:0006469	negative regulation of protein kinase activity	biological_process	biological regulation	1	102	77	17626	0.012987012987013	0.3610027	0.3870269
GO:0048666	neuron development	biological_process	developmental process	1	102	77	17626	0.012987012987013	0.3610027	0.3870269
GO:0051591	response to cAMP	biological_process	response to stimulus	1	102	77	17626	0.012987012987013	0.3610027	0.3870269
GO:0007420	brain development	biological_process	developmental process	3	102	371	17626	0.008086253369272241	0.3635401	0.38938740000000005
GO:0010466	negative regulation of peptidase activity	biological_process	biological regulation	1	102	78	17626	0.0128205128205128	0.36471679999999995	0.3902874
GO:0032355	response to estradiol	biological_process	response to stimulus	2	102	221	17626	0.00904977375565611	0.3665868	0.3919269
GO:0006812	cation transport	biological_process	localization	1	102	79	17626	0.0126582278481013	0.3684094	0.39315079999999997
GO:0030509	BMP signaling pathway	biological_process	biological regulation	1	102	79	17626	0.0126582278481013	0.3684094	0.39315079999999997
GO:0043433	negative regulation of DNA-binding transcription factor activity	biological_process	biological regulation	1	102	80	17626	0.0125	0.3720808	0.3963395
GO:0060070	canonical Wnt signaling pathway	biological_process	biological regulation	1	102	80	17626	0.0125	0.3720808	0.3963395
GO:0045471	response to ethanol	biological_process	response to stimulus	2	102	224	17626	0.00892857142857143	0.3728172	0.39675959999999993
GO:0001819	positive regulation of cytokine production	biological_process	multicellular organismal process	1	102	82	17626	0.0121951219512195	0.37936040000000004	0.40261490000000005
GO:0032091	negative regulation of protein binding	biological_process	biological regulation	1	102	82	17626	0.0121951219512195	0.37936040000000004	0.40261490000000005
GO:0048812	neuron projection morphogenesis	biological_process	developmental process	1	102	82	17626	0.0121951219512195	0.37936040000000004	0.40261490000000005
GO:0006919	activation of cysteine-type endopeptidase activity involved in apoptotic process	biological_process	biological regulation	1	102	84	17626	0.0119047619047619	0.3865564	0.409129
GO:0042542	response to hydrogen peroxide	biological_process	response to stimulus	1	102	84	17626	0.0119047619047619	0.3865564	0.409129
GO:0043406	positive regulation of MAP kinase activity	biological_process	biological regulation	1	102	84	17626	0.0119047619047619	0.3865564	0.409129
GO:0070373	negative regulation of ERK1 and ERK2 cascade	biological_process	cellular process	1	102	86	17626	0.0116279069767442	0.3936697	0.41627790000000003
GO:0009408	response to heat	biological_process	response to stimulus	1	102	87	17626	0.0114942528735632	0.39719570000000004	0.41916970000000003
GO:0030855	epithelial cell differentiation	biological_process	cellular process	1	102	87	17626	0.0114942528735632	0.39719570000000004	0.41916970000000003
GO:0007275	multicellular organism development	biological_process	developmental process	2	102	236	17626	0.00847457627118644	0.3974885	0.41916970000000003
GO:0000187	activation of MAPK activity	biological_process	cellular process	1	102	88	17626	0.0113636363636364	0.4007013	0.42179079999999997
GO:0030307	positive regulation of cell growth	biological_process	cellular process	1	102	88	17626	0.0113636363636364	0.4007013	0.42179079999999997
GO:0019722	calcium-mediated signaling	biological_process	biological regulation	1	102	92	17626	0.0108695652173913	0.41452330000000004	0.4355498
GO:0090305	nucleic acid phosphodiester bond hydrolysis	biological_process	cellular process	1	102	92	17626	0.0108695652173913	0.41452330000000004	0.4355498
GO:0006869	lipid transport	biological_process	localization	1	102	93	17626	0.010752688172043001	0.41792920000000006	0.4383344
GO:0045727	positive regulation of translation	biological_process	positive regulation of biological process	1	102	93	17626	0.010752688172043001	0.41792920000000006	0.4383344
GO:0001649	osteoblast differentiation	biological_process	cellular process	1	102	96	17626	0.0104166666666667	0.4280295	0.4481175
GO:0008104	protein localization	biological_process	localization	1	102	96	17626	0.0104166666666667	0.4280295	0.4481175
GO:0035725	sodium ion transmembrane transport	biological_process	localization	1	102	98	17626	0.0102040816326531	0.4346665	0.4546557
GO:0001933	negative regulation of protein phosphorylation	biological_process	biological regulation	1	102	99	17626	0.0101010101010101	0.4379563	0.4564504
GO:0033138	positive regulation of peptidyl-serine phosphorylation	biological_process	cellular process	1	102	99	17626	0.0101010101010101	0.4379563	0.4564504
GO:0035335	peptidyl-tyrosine dephosphorylation	biological_process	cellular process	1	102	99	17626	0.0101010101010101	0.4379563	0.4564504
GO:0035690	cellular response to drug	biological_process	cellular process	1	102	99	17626	0.0101010101010101	0.4379563	0.4564504
GO:0006606	protein import into nucleus	biological_process	localization	1	102	101	17626	0.0099009900990099	0.4444792	0.46283290000000005
GO:0021987	cerebral cortex development	biological_process	developmental process	1	102	103	17626	0.00970873786407767	0.45092709999999997	0.468286
GO:0032880	regulation of protein localization	biological_process	biological regulation	1	102	103	17626	0.00970873786407767	0.45092709999999997	0.468286
GO:0060041	retina development in camera-type eye	biological_process	developmental process	1	102	103	17626	0.00970873786407767	0.45092709999999997	0.468286
GO:0071466	cellular response to xenobiotic stimulus	biological_process	cellular process	1	102	104	17626	0.009615384615384621	0.4541232	0.47118329999999997
GO:0060548	negative regulation of cell death	biological_process	biological regulation	1	102	105	17626	0.00952380952380952	0.4573009	0.4740563
GO:0006366	transcription by RNA polymerase II	biological_process	cellular process	1	102	108	17626	0.009259259259259259	0.4667245	0.48339319999999997
GO:0002250	adaptive immune response	biological_process	immune system process	1	102	111	17626	0.009009009009009009	0.47598599999999996	0.4921067
GO:0006874	cellular calcium ion homeostasis	biological_process	cellular process	1	102	111	17626	0.009009009009009009	0.47598599999999996	0.4921067
GO:0007219	Notch signaling pathway	biological_process	cellular process	1	102	113	17626	0.00884955752212389	0.48207170000000005	0.49795470000000003
GO:0006888	ER to Golgi vesicle-mediated transport	biological_process	localization	1	102	115	17626	0.00869565217391304	0.4880874	0.5032723
GO:0007626	locomotory behavior	biological_process	behavior	1	102	115	17626	0.00869565217391304	0.4880874	0.5032723
GO:0030334	regulation of cell migration	biological_process	biological regulation	1	102	117	17626	0.00854700854700855	0.49403379999999997	0.5089513
GO:0035264	multicellular organism growth	biological_process	developmental process	1	102	121	17626	0.008264462809917359	0.5057224	0.5205306
GO:0006886	intracellular protein transport	biological_process	localization	2	102	297	17626	0.006734006734006729	0.5150585999999999	0.5296702
GO:0006814	sodium ion transport	biological_process	localization	1	102	126	17626	0.007936507936507941	0.5199577	0.5342347
GO:0007417	central nervous system development	biological_process	developmental process	1	102	127	17626	0.0078740157480315	0.5227556999999999	0.5361597
GO:0070588	calcium ion transmembrane transport	biological_process	localization	1	102	127	17626	0.0078740157480315	0.5227556999999999	0.5361597
GO:0043086	negative regulation of catalytic activity	biological_process	biological regulation	1	102	129	17626	0.0077519379844961205	0.5283032	0.5413708
GO:0000278	mitotic cell cycle	biological_process	cellular process	1	102	130	17626	0.007692307692307691	0.531053	0.5432288000000001
GO:0009887	animal organ morphogenesis	biological_process	developmental process	1	102	130	17626	0.007692307692307691	0.531053	0.5432288000000001
GO:0030308	negative regulation of cell growth	biological_process	biological regulation	1	102	135	17626	0.007407407407407409	0.5445656999999999	0.5565604999999999
GO:0050830	defense response to Gram-positive bacterium	biological_process	multi-organism process	1	102	137	17626	0.0072992700729927	0.5498621	0.5614789000000001
GO:0007156	homophilic cell adhesion via plasma membrane adhesion molecules	biological_process	biological adhesion	1	102	138	17626	0.0072463768115942	0.5524874	0.5636635
GO:0032869	cellular response to insulin stimulus	biological_process	cellular process	1	102	155	17626	0.00645161290322581	0.5948671999999999	0.6063673
GO:0007605	sensory perception of sound	biological_process	multicellular organismal process	1	102	156	17626	0.00641025641025641	0.5972324000000001	0.6082436999999999
GO:0001889	liver development	biological_process	developmental process	1	102	160	17626	0.00625	0.6065575	0.6171989
GO:0072659	protein localization to plasma membrane	biological_process	localization	1	102	161	17626	0.0062111801242236	0.6088551999999999	0.6189939
GO:0000209	protein polyubiquitination	biological_process	cellular process	1	102	163	17626	0.00613496932515337	0.6134108	0.6230793
GO:0010033	response to organic substance	biological_process	response to stimulus	1	102	168	17626	0.00595238095238095	0.6245710999999999	0.6338604
GO:0055085	transmembrane transport	biological_process	localization	3	102	559	17626	0.00536672629695885	0.6321587	0.6410001000000001
GO:0006470	protein dephosphorylation	biological_process	cellular process	1	102	174	17626	0.00574712643678161	0.6375430999999999	0.6458951999999999
GO:0018105	peptidyl-serine phosphorylation	biological_process	cellular process	1	102	176	17626	0.005681818181818179	0.6417676	0.6496076999999999
GO:0016311	dephosphorylation	biological_process	cellular process	1	102	183	17626	0.00546448087431694	0.6561733000000001	0.6636103
GO:0010468	regulation of gene expression	biological_process	biological regulation	2	102	386	17626	0.00518134715025907	0.6576965	0.6645714
GO:0046777	protein autophosphorylation	biological_process	metabolic process	1	102	187	17626	0.0053475935828877	0.664146	0.6705042
GO:0030036	actin cytoskeleton organization	biological_process	cellular component organization or biogenesis	1	102	190	17626	0.00526315789473684	0.6700050999999999	0.6758312
GO:0001822	kidney development	biological_process	developmental process	1	102	194	17626	0.005154639175257729	0.6776601	0.6829589
GO:0006974	cellular response to DNA damage stimulus	biological_process	cellular process	2	102	412	17626	0.004854368932038829	0.6925723000000001	0.6973818
GO:0005975	carbohydrate metabolic process	biological_process	metabolic process	1	102	205	17626	0.0048780487804878	0.6978164000000001	0.7020529000000001
GO:0007283	spermatogenesis	biological_process	multi-organism process	2	102	464	17626	0.00431034482758621	0.7536209	0.7575392
GO:0007165	signal transduction	biological_process	biological regulation	12	102	2438	17626	0.0049220672682526705	0.7688418	0.7721701
GO:0016567	protein ubiquitination	biological_process	cellular process	2	102	488	17626	0.00409836065573771	0.7781345000000001	0.780827
GO:0008150	biological_process	biological_process	biological_process	9	102	1946	17626	0.00462487153134635	0.8068036	0.8088956
GO:0007186	G protein-coupled receptor signaling pathway	biological_process	biological regulation	8	102	1967	17626	0.00406710726995425	0.8946395	0.8961846
GO:0015031	protein transport	biological_process	localization	1	102	490	17626	0.0020408163265306103	0.9440968000000001	0.9449114
GO:0050896	response to stimulus	biological_process	response to stimulus	1	102	1074	17626	9.31098696461825E-4	0.9983901	0.9983901
