# Supplementary material for: Analysis of shared ceRNA networks and related-hub genes in rats with primary and secondary photoreceptor degeneration
Source: Front Neurosci. 2023 Sep 21;17:1259622. doi: 10.3389/fnins.2023.1259622 (PMC10552924; doi:10.3389/fnins.2023.1259622)
Supplement: Supplementary file 1 [file Data_Sheet_1.ZIP › Original data/Fig 6/Table 1.The KEGG enrichement result from Metascape.xlsx]

## Sheet: Annotation
MyList	Gene ID	Type	Tax ID	Homologene Gene ID	Homologene Gene Tax ID	rno04610 Complement and coagulation cas	rno05146 Amoebiasis	rno04670 Leukocyte transendothelial mig	rno04662 B cell receptor signaling path	rno05418 Fluid shear stress and atheros	rno05166 Human T-cell leukemia virus 1	rno04145 Phagosome	rno04611 Platelet activation	rno05135 Yersinia infection	rno04010 MAPK signaling pathway	rno05132 Salmonella infection
Ddx60	100360801	symbol	R. norvegicus	100360801	R. norvegicus	0	0	0	0	0	0	0	0	0	0	0
Card11	100363332	symbol	R. norvegicus	100363332	R. norvegicus	0	0	0	1	1	0	0	0	0	0	0
LOC103690031	103690031	Gene_ID	R. norvegicus	103690031	R. norvegicus	0	0	0	0	0	0	0	0	0	0	0
LOC103694537	103694537	Gene_ID	R. norvegicus	103694537	R. norvegicus	0	0	0	0	0	0	0	0	0	0	0
Kremen1	114107	symbol	R. norvegicus	114107	R. norvegicus	0	0	0	0	0	0	0	0	0	0	0
F2rl1	116677	symbol	R. norvegicus	116677	R. norvegicus	0	0	0	0	0	0	0	0	0	0	0
Ccr5	117029	symbol	R. norvegicus	117029	R. norvegicus	0	0	0	1	0	1	0	0	0	0	0
P2ry6	117264	symbol	R. norvegicus	117264	R. norvegicus	0	0	0	0	0	0	0	0	0	0	0
Rps6ka2	117269	symbol	R. norvegicus	117269	R. norvegicus	0	0	0	0	0	0	0	0	1	1	0
Lcn2	170496	symbol	R. norvegicus	170496	R. norvegicus	0	0	0	0	0	0	0	0	0	0	0
Csf2rb	171081	symbol	R. norvegicus	171081	R. norvegicus	0	1	0	0	0	0	0	0	0	0	0
Gbp2	171164	symbol	R. norvegicus	171164	R. norvegicus	0	0	0	0	0	0	0	0	0	0	0
Osgin1	171493	symbol	R. norvegicus	171493	R. norvegicus	0	0	0	0	0	0	0	0	0	0	0
Gfap	24387	symbol	R. norvegicus	24387	R. norvegicus	0	0	0	0	0	0	0	0	0	0	0
Hspb1	24471	symbol	R. norvegicus	24471	R. norvegicus	0	1	0	0	0	0	0	0	0	1	0
Slco2a1	24546	symbol	R. norvegicus	24546	R. norvegicus	0	0	0	0	0	0	0	0	0	0	0
Serpine1	24617	symbol	R. norvegicus	24617	R. norvegicus	1	1	0	0	0	0	0	0	0	0	0
Ggta1	246766	symbol	R. norvegicus	246766	R. norvegicus	0	0	0	0	0	0	0	0	0	0	0
Ptpn7	246781	symbol	R. norvegicus	246781	R. norvegicus	0	0	0	0	0	0	0	0	0	1	0
RT1-N3	24750	symbol	R. norvegicus	24750	R. norvegicus	0	0	1	0	0	1	1	0	0	0	0
Vav1	25156	symbol	R. norvegicus	25156	R. norvegicus	0	1	1	1	1	0	0	0	1	0	0
Aqp5	25241	symbol	R. norvegicus	25241	R. norvegicus	0	0	0	0	0	0	0	0	0	0	0
Ctsz	252929	symbol	R. norvegicus	252929	R. norvegicus	0	0	0	0	0	0	0	0	0	0	0
F2r	25439	symbol	R. norvegicus	25439	R. norvegicus	1	1	1	0	0	0	0	1	0	0	0
Icam1	25464	symbol	R. norvegicus	25464	R. norvegicus	1	1	1	0	1	1	0	0	0	0	0
Tnfrsf1a	25625	symbol	R. norvegicus	25625	R. norvegicus	1	0	0	0	1	1	0	0	0	1	1
Fn1	25661	symbol	R. norvegicus	25661	R. norvegicus	0	1	1	0	0	0	0	0	1	0	0
Il1r1	25663	symbol	R. norvegicus	25663	R. norvegicus	0	1	0	0	1	1	0	0	0	1	0
Cebpd	25695	symbol	R. norvegicus	25695	R. norvegicus	0	0	0	0	0	0	0	0	0	0	0
Hcls1	288077	symbol	R. norvegicus	288077	R. norvegicus	0	0	0	0	0	0	0	0	1	0	0
Bace2	288227	symbol	R. norvegicus	288227	R. norvegicus	0	0	0	0	0	0	0	0	0	0	0
Upp1	289801	symbol	R. norvegicus	289801	R. norvegicus	0	0	0	0	0	0	0	0	0	0	0
Col4a1	290905	symbol	R. norvegicus	290905	R. norvegicus	0	1	0	0	0	0	0	0	0	0	0
Cmtm3	291813	symbol	R. norvegicus	291813	R. norvegicus	0	0	0	0	0	0	0	0	0	0	0
Serpinh1	29345	symbol	R. norvegicus	29345	R. norvegicus	0	0	0	0	0	0	0	0	0	0	0
Bmp2	29373	symbol	R. norvegicus	29373	R. norvegicus	0	1	0	0	0	0	0	0	0	0	0
Pik3ap1	294048	symbol	R. norvegicus	294048	R. norvegicus	0	0	0	1	0	0	0	0	0	0	0
Cd180	294706	symbol	R. norvegicus	294706	R. norvegicus	0	0	0	0	0	0	0	0	0	0	0
Rhoc	295342	symbol	R. norvegicus	295342	R. norvegicus	0	0	0	0	0	0	0	0	0	0	0
Neurog2	295475	symbol	R. norvegicus	295475	R. norvegicus	0	0	0	0	0	0	0	0	0	0	0
C1qb	29687	symbol	R. norvegicus	29687	R. norvegicus	1	0	0	0	0	0	0	0	0	0	0
Irf5	296953	symbol	R. norvegicus	296953	R. norvegicus	0	0	0	0	0	0	0	0	0	0	0
Tmem176a	297077	symbol	R. norvegicus	297077	R. norvegicus	0	0	0	0	0	0	0	0	0	0	0
C1qa	298566	symbol	R. norvegicus	298566	R. norvegicus	1	0	0	0	0	0	0	0	0	0	0
Pik3cg	298947	symbol	R. norvegicus	298947	R. norvegicus	0	0	0	1	0	1	0	1	0	0	1
Nid2	302248	symbol	R. norvegicus	302248	R. norvegicus	0	0	0	0	0	0	0	0	0	0	0
Elf4	302811	symbol	R. norvegicus	302811	R. norvegicus	0	0	0	0	0	0	0	0	0	0	0
Igtp	303163	symbol	R. norvegicus	303163	R. norvegicus	0	0	0	0	0	1	0	0	0	0	0
Parp14	303903	symbol	R. norvegicus	303903	R. norvegicus	0	0	0	0	0	0	0	0	0	0	0
Parp9	303905	symbol	R. norvegicus	303905	R. norvegicus	0	0	0	0	0	0	0	0	0	0	0
Mgat4d	304646	symbol	R. norvegicus	304646	R. norvegicus	0	0	0	0	0	0	0	0	0	0	0
Ikzf1	305501	symbol	R. norvegicus	305501	R. norvegicus	0	0	0	0	0	0	0	0	0	0	0
Col4a2	306628	symbol	R. norvegicus	306628	R. norvegicus	0	1	0	0	0	0	0	0	0	0	0
Tubb6	307351	symbol	R. norvegicus	307351	R. norvegicus	0	0	0	0	0	0	1	0	0	0	1
Axl	308444	symbol	R. norvegicus	308444	R. norvegicus	0	0	0	0	0	0	0	0	0	0	0
Trim21	308901	symbol	R. norvegicus	308901	R. norvegicus	1	0	0	0	0	0	0	0	0	0	0
Itgal	308995	symbol	R. norvegicus	308995	R. norvegicus	1	0	1	0	0	1	0	0	0	0	0
Itgb2	309684	symbol	R. norvegicus	309684	R. norvegicus	1	1	1	0	0	1	1	0	0	0	0
Sec24d	310843	symbol	R. norvegicus	310843	R. norvegicus	0	0	0	0	0	0	0	0	0	0	0
Adamts9	312566	symbol	R. norvegicus	312566	R. norvegicus	0	0	0	0	0	0	0	0	0	0	0
C1r	312705	symbol	R. norvegicus	312705	R. norvegicus	1	0	0	0	0	0	1	0	0	0	0
Map3k6	313022	symbol	R. norvegicus	313022	R. norvegicus	0	0	0	0	0	0	0	0	0	1	0
Tal1	313507	symbol	R. norvegicus	313507	R. norvegicus	0	0	0	0	0	0	0	0	0	0	0
Hspg2	313641	symbol	R. norvegicus	313641	R. norvegicus	0	1	0	0	0	0	0	0	1	0	0
Togaram2	313892	symbol	R. norvegicus	313892	R. norvegicus	0	0	0	0	0	0	0	0	0	0	0
RGD1564409	314670	symbol	R. norvegicus	314670	R. norvegicus	0	0	0	0	0	0	0	0	0	0	0
Wnt7b	315196	symbol	R. norvegicus	315196	R. norvegicus	0	1	0	0	0	0	0	0	1	0	0
Prtg	315806	symbol	R. norvegicus	315806	R. norvegicus	0	0	0	0	0	0	0	0	0	0	0
Slc11a1	316519	symbol	R. norvegicus	316519	R. norvegicus	0	0	0	0	0	0	0	0	0	0	0
Sp140	316580	symbol	R. norvegicus	316580	R. norvegicus	0	0	0	0	0	0	0	0	0	0	0
Tlr13	317227	symbol	R. norvegicus	317227	R. norvegicus	0	0	0	0	0	0	0	0	0	0	0
Tmem154	361972	symbol	R. norvegicus	361972	R. norvegicus	0	0	0	0	0	0	0	0	0	0	0
Mall	362211	symbol	R. norvegicus	362211	R. norvegicus	0	0	0	0	0	0	0	0	0	0	0
Arhgdib	362456	symbol	R. norvegicus	362456	R. norvegicus	0	0	0	0	0	0	0	0	0	0	0
Eva1b	362597	symbol	R. norvegicus	362597	R. norvegicus	0	0	0	0	0	0	0	0	0	0	0
Pld4	362792	symbol	R. norvegicus	362792	R. norvegicus	0	0	0	0	0	0	0	0	0	0	0
Arhgap9	362893	symbol	R. norvegicus	362893	R. norvegicus	0	0	0	0	0	0	0	0	0	0	0
Sp100	363269	symbol	R. norvegicus	363269	R. norvegicus	0	0	0	0	0	0	0	0	0	0	0
Rac2	366957	symbol	R. norvegicus	366957	R. norvegicus	0	1	1	1	1	1	0	0	1	1	0
Lrg1	367455	symbol	R. norvegicus	367455	R. norvegicus	0	0	0	0	0	0	0	0	0	0	0
Apold1	444983	symbol	R. norvegicus	444983	R. norvegicus	0	0	0	0	0	0	0	0	0	0	0
Eng	497010	symbol	R. norvegicus	497010	R. norvegicus	0	0	0	0	0	0	0	0	0	0	0
Slc8b1	498185	symbol	R. norvegicus	498185	R. norvegicus	0	0	0	0	0	0	0	0	0	0	0
Wdfy4	498582	symbol	R. norvegicus	498582	R. norvegicus	0	0	0	0	0	0	0	0	0	0	0
Itgax	499271	symbol	R. norvegicus	499271	R. norvegicus	1	0	1	0	0	0	0	0	0	0	0
Itpripl1	499885	symbol	R. norvegicus	499885	R. norvegicus	0	0	0	0	0	0	0	0	0	0	0
Steap4	499991	symbol	R. norvegicus	499991	R. norvegicus	0	0	0	0	0	0	0	0	0	0	0
Cyth4	500906	symbol	R. norvegicus	500906	R. norvegicus	0	0	0	0	0	0	0	0	0	0	1
Rab7b	501854	symbol	R. norvegicus	501854	R. norvegicus	0	1	0	0	0	0	1	0	0	0	1
Runx1	50662	symbol	R. norvegicus	50662	R. norvegicus	0	1	0	0	0	0	0	0	0	0	0
Adcy4	54223	symbol	R. norvegicus	54223	R. norvegicus	0	1	1	1	0	1	0	1	0	0	0
Arpc1b	54227	symbol	R. norvegicus	54227	R. norvegicus	0	0	1	1	0	0	0	0	1	0	1
Inpp5d	54259	symbol	R. norvegicus	54259	R. norvegicus	0	0	0	1	0	0	0	0	0	0	0
Tgm2	56083	symbol	R. norvegicus	56083	R. norvegicus	0	0	0	0	0	0	0	0	0	0	0
Cmklr1	60669	symbol	R. norvegicus	60669	R. norvegicus	0	0	0	0	0	0	0	0	0	0	0
Fat2	65048	symbol	R. norvegicus	65048	R. norvegicus	0	0	0	0	0	0	0	0	0	0	0
Rsad2	65190	symbol	R. norvegicus	65190	R. norvegicus	0	0	0	0	0	0	0	0	0	0	0
Adamts4	66015	symbol	R. norvegicus	66015	R. norvegicus	0	0	0	0	0	0	0	0	0	0	0
Bcl3	680611	symbol	R. norvegicus	680611	R. norvegicus	0	0	0	0	1	0	0	0	0	0	0
Apcdd1	689616	symbol	R. norvegicus	689616	R. norvegicus	0	0	0	0	0	0	0	0	0	0	0
Tmem116	690442	symbol	R. norvegicus	690442	R. norvegicus	0	0	0	0	0	0	0	0	0	0	0
Cyba	79129	symbol	R. norvegicus	79129	R. norvegicus	0	0	1	0	1	0	1	0	0	0	0
Adamts1	79252	symbol	R. norvegicus	79252	R. norvegicus	0	0	0	0	0	0	0	0	0	0	0
Lyn	81515	symbol	R. norvegicus	81515	R. norvegicus	0	0	0	1	1	1	0	1	0	0	0
Mmp2	81686	symbol	R. norvegicus	81686	R. norvegicus	0	1	1	0	1	0	0	0	1	0	0
Thbd	83580	symbol	R. norvegicus	83580	R. norvegicus	1	1	0	0	1	0	0	0	0	0	0
Col3a1	84032	symbol	R. norvegicus	84032	R. norvegicus	0	1	0	0	0	0	0	1	0	0	0
Cd93	84398	symbol	R. norvegicus	84398	R. norvegicus	0	0	0	0	0	0	0	0	0	0	0
Socs3	89829	symbol	R. norvegicus	89829	R. norvegicus	0	0	0	0	1	0	0	0	0	0	0

## Sheet: Enrichment
GroupID	Category	Term	Description	LogP	Log(q-value)	Genes	Symbols	InTerm_InList
1_Summary	KEGG Pathway	rno04610	Complement and coagulation cascades	-7.47429	-4.93396	24617,25439,29687,83580,298566,309684,312705,499271,25464,308995,25625,308901	Serpine1,F2r,C1qb,Thbd,C1qa,Itgb2,C1r,Itgax,Icam1,Itgal,Tnfrsf1a,Trim21	12/-
1_Member	KEGG Pathway	rno04610	Complement and coagulation cascades	-7.47429	-4.93396	24617,25439,29687,83580,298566,309684,312705,499271	Serpine1,F2r,C1qb,Thbd,C1qa,Itgb2,C1r,Itgax	8/87
1_Member	KEGG Pathway	rno05150	Staphylococcus aureus infection	-4.6459	-2.91147	25464,29687,298566,308995,309684,312705	Icam1,C1qb,C1qa,Itgal,Itgb2,C1r	6/100
1_Member	KEGG Pathway	rno05133	Pertussis	-3.10012	-1.8467	29687,298566,309684,312705	C1qb,C1qa,Itgb2,C1r	4/73
1_Member	KEGG Pathway	rno05142	Chagas disease	-2.53265	-1.43926	24617,25625,29687,298566	Serpine1,Tnfrsf1a,C1qb,C1qa	4/104
1_Member	KEGG Pathway	rno05322	Systemic lupus erythematosus	-2.32347	-1.30166	29687,298566,308901,312705	C1qb,C1qa,Trim21,C1r	4/119
2_Summary	KEGG Pathway	rno05146	Amoebiasis	-7.13668	-4.90062	24471,25661,25663,84032,290905,306628,309684,501854,24617,25464,81686,83580,25439,29373,50662,54223,171081,315196,366957,313641,25156	Hspb1,Fn1,Il1r1,Col3a1,Col4a1,Col4a2,Itgb2,Rab7b,Serpine1,Icam1,Mmp2,Thbd,F2r,Bmp2,Runx1,Adcy4,Csf2rb,Wnt7b,Rac2,Hspg2,Vav1	21/-
2_Member	KEGG Pathway	rno05146	Amoebiasis	-7.13668	-4.90062	24471,25661,25663,84032,290905,306628,309684,501854	Hspb1,Fn1,Il1r1,Col3a1,Col4a1,Col4a2,Itgb2,Rab7b	8/96
2_Member	KEGG Pathway	rno04933	AGE-RAGE signaling pathway in diabetic complications	-6.96382	-4.90062	24617,25464,25661,81686,83580,84032,290905,306628	Serpine1,Icam1,Fn1,Mmp2,Thbd,Col3a1,Col4a1,Col4a2	8/101
2_Member	KEGG Pathway	rno05200	Pathways in cancer	-3.61402	-2.15287	25439,25661,29373,50662,54223,81686,171081,290905,306628,315196,366957	F2r,Fn1,Bmp2,Runx1,Adcy4,Mmp2,Csf2rb,Col4a1,Col4a2,Wnt7b,Rac2	11/538
2_Member	KEGG Pathway	rno04926	Relaxin signaling pathway	-3.086	-1.8467	54223,81686,84032,290905,306628	Adcy4,Mmp2,Col3a1,Col4a1,Col4a2	5/128
2_Member	KEGG Pathway	rno04512	ECM-receptor interaction	-2.81578	-1.69043	25661,290905,306628,313641	Fn1,Col4a1,Col4a2,Hspg2	4/87
2_Member	KEGG Pathway	rno04510	Focal adhesion	-2.22576	-1.2295	25156,25661,290905,306628,366957	Vav1,Fn1,Col4a1,Col4a2,Rac2	5/202
3_Summary	KEGG Pathway	rno04670	Leukocyte transendothelial migration	-5.33192	-3.39502	25156,25464,79129,81686,308995,309684,366957,25439,25661,54227,499271,24750,54223	Vav1,Icam1,Cyba,Mmp2,Itgal,Itgb2,Rac2,F2r,Fn1,Arpc1b,Itgax,RT1-N3,Adcy4	13/-
3_Member	KEGG Pathway	rno04670	Leukocyte transendothelial migration	-5.33192	-3.39502	25156,25464,79129,81686,308995,309684,366957	Vav1,Icam1,Cyba,Mmp2,Itgal,Itgb2,Rac2	7/117
3_Member	KEGG Pathway	rno04810	Regulation of actin cytoskeleton	-4.24344	-2.6062	25156,25439,25661,54227,308995,309684,366957,499271	Vav1,F2r,Fn1,Arpc1b,Itgal,Itgb2,Rac2,Itgax	8/234
3_Member	KEGG Pathway	rno05416	Viral myocarditis	-3.90895	-2.32286	24750,25464,308995,309684,366957	RT1-N3,Icam1,Itgal,Itgb2,Rac2	5/85
3_Member	KEGG Pathway	rno04650	Natural killer cell mediated cytotoxicity	-3.57735	-2.15097	25156,25464,308995,309684,366957	Vav1,Icam1,Itgal,Itgb2,Rac2	5/100
3_Member	KEGG Pathway	rno04015	Rap1 signaling pathway	-2.8642	-1.69086	25156,25439,54223,308995,309684,366957	Vav1,F2r,Adcy4,Itgal,Itgb2,Rac2	6/213
3_Member	KEGG Pathway	rno05144	Malaria	-2.42263	-1.37366	25464,308995,309684	Icam1,Itgal,Itgb2	3/55
4_Summary	KEGG Pathway	rno04662	B cell receptor signaling pathway	-5.23638	-3.39502	25156,54259,81515,294048,366957,100363332,54227,54223,117029,298947	Vav1,Inpp5d,Lyn,Pik3ap1,Rac2,Card11,Arpc1b,Adcy4,Ccr5,Pik3cg	10/-
4_Member	KEGG Pathway	rno04662	B cell receptor signaling pathway	-5.23638	-3.39502	25156,54259,81515,294048,366957,100363332	Vav1,Inpp5d,Lyn,Pik3ap1,Rac2,Card11	6/79
4_Member	KEGG Pathway	rno04666	Fc gamma R-mediated phagocytosis	-3.68135	-2.15287	25156,54227,54259,81515,366957	Vav1,Arpc1b,Inpp5d,Lyn,Rac2	5/95
4_Member	KEGG Pathway	rno04664	Fc epsilon RI signaling pathway	-3.26595	-1.8944	25156,54259,81515,366957	Vav1,Inpp5d,Lyn,Rac2	4/66
4_Member	KEGG Pathway	rno04062	Chemokine signaling pathway	-3.21805	-1.88184	25156,54223,81515,117029,298947,366957	Vav1,Adcy4,Lyn,Ccr5,Pik3cg,Rac2	6/182
5_Summary	KEGG Pathway	rno05418	Fluid shear stress and atherosclerosis	-4.6067	-2.91147	25464,25625,25663,79129,81686,83580,366957,81515,100363332,89829,680611,25156	Icam1,Tnfrsf1a,Il1r1,Cyba,Mmp2,Thbd,Rac2,Lyn,Card11,Socs3,Bcl3,Vav1	12/-
5_Member	KEGG Pathway	rno05418	Fluid shear stress and atherosclerosis	-4.6067	-2.91147	25464,25625,25663,79129,81686,83580,366957	Icam1,Tnfrsf1a,Il1r1,Cyba,Mmp2,Thbd,Rac2	7/151
5_Member	KEGG Pathway	rno04064	NF-kappa B signaling pathway	-3.61824	-2.15287	25464,25625,25663,81515,100363332	Icam1,Tnfrsf1a,Il1r1,Lyn,Card11	5/98
5_Member	KEGG Pathway	rno04668	TNF signaling pathway	-2.4033	-1.36812	25464,25625,89829,680611	Icam1,Tnfrsf1a,Socs3,Bcl3	4/113
5_Member	KEGG Pathway	rno04380	Osteoclast differentiation	-2.29789	-1.28904	25625,25663,79129,89829	Tnfrsf1a,Il1r1,Cyba,Socs3	4/121
5_Member	KEGG Pathway	rno05417	Lipid and atherosclerosis	-2.16453	-1.1805	25156,25464,25625,79129,81515	Vav1,Icam1,Tnfrsf1a,Cyba,Lyn	5/209
6_Summary	KEGG Pathway	rno05166	Human T-cell leukemia virus 1 infection	-3.25864	-1.8944	24750,25464,25625,25663,54223,308995,309684,81515,117029,298947,366957,303163	RT1-N3,Icam1,Tnfrsf1a,Il1r1,Adcy4,Itgal,Itgb2,Lyn,Ccr5,Pik3cg,Rac2,Igtp	12/-
6_Member	KEGG Pathway	rno05166	Human T-cell leukemia virus 1 infection	-3.25864	-1.8944	24750,25464,25625,25663,54223,308995,309684	RT1-N3,Icam1,Tnfrsf1a,Il1r1,Adcy4,Itgal,Itgb2	7/249
6_Member	KEGG Pathway	rno05167	Kaposi sarcoma-associated herpesvirus infection	-2.83325	-1.69086	24750,25464,25625,81515,117029,298947	RT1-N3,Icam1,Tnfrsf1a,Lyn,Ccr5,Pik3cg	6/216
6_Member	KEGG Pathway	rno05163	Human cytomegalovirus infection	-2.53243	-1.43926	24750,25625,25663,54223,117029,366957	RT1-N3,Tnfrsf1a,Il1r1,Adcy4,Ccr5,Rac2	6/248
6_Member	KEGG Pathway	rno05145	Toxoplasmosis	-2.431	-1.37366	25625,117029,298947,303163	Tnfrsf1a,Ccr5,Pik3cg,Igtp	4/111
7_Summary	KEGG Pathway	rno04145	Phagosome	-3.18079	-1.87091	24750,79129,307351,309684,312705,501854	RT1-N3,Cyba,Tubb6,Itgb2,C1r,Rab7b	6/-
7_Member	KEGG Pathway	rno04145	Phagosome	-3.18079	-1.87091	24750,79129,307351,309684,312705,501854	RT1-N3,Cyba,Tubb6,Itgb2,C1r,Rab7b	6/185
8_Summary	KEGG Pathway	rno04611	Platelet activation	-3.11686	-1.8467	25439,54223,81515,84032,298947	F2r,Adcy4,Lyn,Col3a1,Pik3cg	5/-
8_Member	KEGG Pathway	rno04611	Platelet activation	-3.11686	-1.8467	25439,54223,81515,84032,298947	F2r,Adcy4,Lyn,Col3a1,Pik3cg	5/126
9_Summary	KEGG Pathway	rno05135	Yersinia infection	-2.98217	-1.76405	25156,25661,54227,117269,366957,81686,288077,313641,315196	Vav1,Fn1,Arpc1b,Rps6ka2,Rac2,Mmp2,Hcls1,Hspg2,Wnt7b	9/-
9_Member	KEGG Pathway	rno05135	Yersinia infection	-2.98217	-1.76405	25156,25661,54227,117269,366957	Vav1,Fn1,Arpc1b,Rps6ka2,Rac2	5/135
9_Member	KEGG Pathway	rno05205	Proteoglycans in cancer	-2.9277	-1.7298	25156,25661,81686,288077,313641,315196	Vav1,Fn1,Mmp2,Hcls1,Hspg2,Wnt7b	6/207
9_Member	KEGG Pathway	rno05100	Bacterial invasion of epithelial cells	-2.01635	-1.04422	25661,54227,288077	Fn1,Arpc1b,Hcls1	3/77
10_Summary	KEGG Pathway	rno04010	MAPK signaling pathway	-2.83799	-1.69086	24471,25625,25663,117269,246781,313022,366957	Hspb1,Tnfrsf1a,Il1r1,Rps6ka2,Ptpn7,Map3k6,Rac2	7/-
10_Member	KEGG Pathway	rno04010	MAPK signaling pathway	-2.83799	-1.69086	24471,25625,25663,117269,246781,313022,366957	Hspb1,Tnfrsf1a,Il1r1,Rps6ka2,Ptpn7,Map3k6,Rac2	7/294
11_Summary	KEGG Pathway	rno05132	Salmonella infection	-2.48133	-1.4034	25625,54227,298947,307351,500906,501854	Tnfrsf1a,Arpc1b,Pik3cg,Tubb6,Cyth4,Rab7b	6/-
11_Member	KEGG Pathway	rno05132	Salmonella infection	-2.48133	-1.4034	25625,54227,298947,307351,500906,501854	Tnfrsf1a,Arpc1b,Pik3cg,Tubb6,Cyth4,Rab7b	6/254
