# Supplementary material for: Analysis of shared ceRNA networks and related-hub genes in rats with primary and secondary photoreceptor degeneration
Source: Front Neurosci. 2023 Sep 21;17:1259622. doi: 10.3389/fnins.2023.1259622 (PMC10552924; doi:10.3389/fnins.2023.1259622)
Supplement: Supplementary file 1 [file Data_Sheet_1.ZIP › Original data/Fig 6/Table 2. The data of KEGG chord plot.xlsx]

## Sheet: Sheet1
Gene Symbol	rno04610 Complement and coagulation cas	rno05146 Amoebiasis	rno04670 Leukocyte transendothelial mig	rno04662 B cell receptor signaling path	rno05418 Fluid shear stress and atheros	rno05166 Human T-cell leukemia virus 1	rno04145 Phagosome	rno04611 Platelet activation	rno05135 Yersinia infection	rno04010 MAPK signaling pathway	rno05132 Salmonella infection	logFC
Ddx60	0	0	0	0	0	0	0	0	0	0	0	2.65958
Card11	0	0	0	1	1	0	0	0	0	0	0	1.61809
LOC103690031	0	0	0	0	0	0	0	0	0	0	0	1.71409
LOC103694537	0	0	0	0	0	0	0	0	0	0	0	-11.3526		https://www.bioinformatics.com.cn/plot_basic_GOplot_chord_plot_085
Kremen1	0	0	0	0	0	0	0	0	0	0	0	1.37457
F2rl1	0	0	0	0	0	0	0	0	0	0	0	3.02385
Ccr5	0	0	0	1	0	1	0	0	0	0	0	1.30861
P2ry6	0	0	0	0	0	0	0	0	0	0	0	1.9425
Rps6ka2	0	0	0	0	0	0	0	0	1	1	0	1.17044
Lcn2	0	0	0	0	0	0	0	0	0	0	0	4.45675
Csf2rb	0	1	0	0	0	0	0	0	0	0	0	4.02823
Gbp2	0	0	0	0	0	0	0	0	0	0	0	4.78024
Osgin1	0	0	0	0	0	0	0	0	0	0	0	1.53357
Gfap	0	0	0	0	0	0	0	0	0	0	0	3.53035
Hspb1	0	1	0	0	0	0	0	0	0	1	0	2.25589
Slco2a1	0	0	0	0	0	0	0	0	0	0	0	2.77876
Serpine1	1	1	0	0	0	0	0	0	0	0	0	3.86084
Ggta1	0	0	0	0	0	0	0	0	0	0	0	1.65778
Ptpn7	0	0	0	0	0	0	0	0	0	1	0	5.90776
RT1-N3	0	0	1	0	0	1	1	0	0	0	0	2.70441
Vav1	0	1	1	1	1	0	0	0	1	0	0	1.58609
Aqp5	0	0	0	0	0	0	0	0	0	0	0	4.23928
Ctsz	0	0	0	0	0	0	0	0	0	0	0	1.92493
F2r	1	1	1	0	0	0	0	1	0	0	0	1.47541
Icam1	1	1	1	0	1	1	0	0	0	0	0	2.68936
Tnfrsf1a	1	0	0	0	1	1	0	0	0	1	1	2.256
Fn1	0	1	1	0	0	0	0	0	1	0	0	1.46843
Il1r1	0	1	0	0	1	1	0	0	0	1	0	1.66588
Cebpd	0	0	0	0	0	0	0	0	0	0	0	2.65377
Hcls1	0	0	0	0	0	0	0	0	1	0	0	2.17351
Bace2	0	0	0	0	0	0	0	0	0	0	0	1.30245
Upp1	0	0	0	0	0	0	0	0	0	0	0	2.93014
Col4a1	0	1	0	0	0	0	0	0	0	0	0	1.79332
Cmtm3	0	0	0	0	0	0	0	0	0	0	0	1.29958
Serpinh1	0	0	0	0	0	0	0	0	0	0	0	1.56048
Bmp2	0	1	0	0	0	0	0	0	0	0	0	1.487
Pik3ap1	0	0	0	1	0	0	0	0	0	0	0	1.73251
Cd180	0	0	0	0	0	0	0	0	0	0	0	1.75944
Rhoc	0	0	0	0	0	0	0	0	0	0	0	1.41964
Neurog2	0	0	0	0	0	0	0	0	0	0	0	2.44858
C1qb	1	0	0	0	0	0	0	0	0	0	0	2.16952
Irf5	0	0	0	0	0	0	0	0	0	0	0	1.41774
Tmem176a	0	0	0	0	0	0	0	0	0	0	0	1.63937
C1qa	1	0	0	0	0	0	0	0	0	0	0	1.64755
Pik3cg	0	0	0	1	0	1	0	1	0	0	1	2.22732
Nid2	0	0	0	0	0	0	0	0	0	0	0	1.34458
Elf4	0	0	0	0	0	0	0	0	0	0	0	1.98983
Igtp	0	0	0	0	0	1	0	0	0	0	0	1.8246
Parp14	0	0	0	0	0	0	0	0	0	0	0	2.36108
Parp9	0	0	0	0	0	0	0	0	0	0	0	1.94694
Mgat4d	0	0	0	0	0	0	0	0	0	0	0	-2.68527
Ikzf1	0	0	0	0	0	0	0	0	0	0	0	1.5704
Col4a2	0	1	0	0	0	0	0	0	0	0	0	1.29673
Tubb6	0	0	0	0	0	0	1	0	0	0	1	3.27223
Axl	0	0	0	0	0	0	0	0	0	0	0	2.58819
Trim21	1	0	0	0	0	0	0	0	0	0	0	2.09661
Itgal	1	0	1	0	0	1	0	0	0	0	0	2.38251
Itgb2	1	1	1	0	0	1	1	0	0	0	0	2.32289
Sec24d	0	0	0	0	0	0	0	0	0	0	0	1.61066
Adamts9	0	0	0	0	0	0	0	0	0	0	0	1.84462
C1r	1	0	0	0	0	0	1	0	0	0	0	2.13168
Map3k6	0	0	0	0	0	0	0	0	0	1	0	1.68555
Tal1	0	0	0	0	0	0	0	0	0	0	0	1.26114
Hspg2	0	1	0	0	0	0	0	0	1	0	0	1.43772
Togaram2	0	0	0	0	0	0	0	0	0	0	0	1.81034
RGD1564409	0	0	0	0	0	0	0	0	0	0	0	1.4951
Wnt7b	0	1	0	0	0	0	0	0	1	0	0	2.87063
Prtg	0	0	0	0	0	0	0	0	0	0	0	1.60278
Slc11a1	0	0	0	0	0	0	0	0	0	0	0	2.35872
Sp140	0	0	0	0	0	0	0	0	0	0	0	1.51923
Tlr13	0	0	0	0	0	0	0	0	0	0	0	1.91726
Tmem154	0	0	0	0	0	0	0	0	0	0	0	2.54285
Mall	0	0	0	0	0	0	0	0	0	0	0	5.68761
Arhgdib	0	0	0	0	0	0	0	0	0	0	0	1.45354
Eva1b	0	0	0	0	0	0	0	0	0	0	0	1.3145
Pld4	0	0	0	0	0	0	0	0	0	0	0	1.76465
Arhgap9	0	0	0	0	0	0	0	0	0	0	0	3.01193
Sp100	0	0	0	0	0	0	0	0	0	0	0	1.33597
Rac2	0	1	1	1	1	1	0	0	1	1	0	2.57928
Lrg1	0	0	0	0	0	0	0	0	0	0	0	3.13652
Apold1	0	0	0	0	0	0	0	0	0	0	0	2.45476
Eng	0	0	0	0	0	0	0	0	0	0	0	1.35905
Slc8b1	0	0	0	0	0	0	0	0	0	0	0	1.70153
Wdfy4	0	0	0	0	0	0	0	0	0	0	0	1.98185
Itgax	1	0	1	0	0	0	0	0	0	0	0	2.82362
Itpripl1	0	0	0	0	0	0	0	0	0	0	0	1.88042
Steap4	0	0	0	0	0	0	0	0	0	0	0	3.80522
Cyth4	0	0	0	0	0	0	0	0	0	0	1	1.52471
Rab7b	0	1	0	0	0	0	1	0	0	0	1	2.10966
Runx1	0	1	0	0	0	0	0	0	0	0	0	2.21248
Adcy4	0	1	1	1	0	1	0	1	0	0	0	1.52738
Arpc1b	0	0	1	1	0	0	0	0	1	0	1	1.9885
Inpp5d	0	0	0	1	0	0	0	0	0	0	0	1.33395
Tgm2	0	0	0	0	0	0	0	0	0	0	0	2.61926
Cmklr1	0	0	0	0	0	0	0	0	0	0	0	1.88782
Fat2	0	0	0	0	0	0	0	0	0	0	0	3.5593
Rsad2	0	0	0	0	0	0	0	0	0	0	0	4.02178
Adamts4	0	0	0	0	0	0	0	0	0	0	0	3.70364
Bcl3	0	0	0	0	1	0	0	0	0	0	0	3.70337
Apcdd1	0	0	0	0	0	0	0	0	0	0	0	1.28346
Tmem116	0	0	0	0	0	0	0	0	0	0	0	-1.61463
Cyba	0	0	1	0	1	0	1	0	0	0	0	1.46862
Adamts1	0	0	0	0	0	0	0	0	0	0	0	1.58268
Lyn	0	0	0	1	1	1	0	1	0	0	0	1.92739
Mmp2	0	1	1	0	1	0	0	0	1	0	0	2.6939
Thbd	1	1	0	0	1	0	0	0	0	0	0	1.55453
Col3a1	0	1	0	0	0	0	0	1	0	0	0	2.23348
Cd93	0	0	0	0	0	0	0	0	0	0	0	2.46903
Socs3	0	0	0	0	1	0	0	0	0	0	0	6.86643
