# Supplementary material for: Analysis of shared ceRNA networks and related-hub genes in rats with primary and secondary photoreceptor degeneration
Source: Front Neurosci. 2023 Sep 21;17:1259622. doi: 10.3389/fnins.2023.1259622 (PMC10552924; doi:10.3389/fnins.2023.1259622)
Supplement: Supplementary file 1 [file Data_Sheet_1.ZIP › Original data/Fig 7/Table 1. The data of string interactions in PPI.xlsx]

## Sheet: string_interactions_short
#node1	node2	node1_string_id	node2_string_id	neighborhood_on_chromosome	gene_fusion	phylogenetic_cooccurrence	homology	coexpression	experimentally_determined_interaction	database_annotated	automated_textmining	combined_score
Adamts1	Fn1	10116.ENSRNOP00000002187	10116.ENSRNOP00000019772	0	0	0	0	0.104	0.046	0	0.426	0.467
Adamts1	Serpinh1	10116.ENSRNOP00000002187	10116.ENSRNOP00000022983	0	0	0	0	0.133	0	0	0.413	0.469
Adamts1	Adamts4	10116.ENSRNOP00000002187	10116.ENSRNOP00000004713	0	0	0	0.935	0.08	0	0.9	0.754	0.908
Adamts1	Adamts9	10116.ENSRNOP00000002187	10116.ENSRNOP00000053878	0	0	0	0.854	0.098	0	0.9	0.673	0.915
Adamts4	Mmp2	10116.ENSRNOP00000004713	10116.ENSRNOP00000022679	0	0	0	0	0.058	0.081	0	0.488	0.518
Adamts4	Fn1	10116.ENSRNOP00000004713	10116.ENSRNOP00000019772	0	0	0	0	0	0.081	0	0.653	0.668
Adamts4	Adamts9	10116.ENSRNOP00000004713	10116.ENSRNOP00000053878	0	0	0	0.839	0.059	0	0.9	0.665	0.912
Adamts9	Col4a1	10116.ENSRNOP00000053878	10116.ENSRNOP00000054197	0	0	0	0	0.148	0.082	0	0.317	0.419
Arhgap9	Itgb2	10116.ENSRNOP00000054641	10116.ENSRNOP00000001639	0	0	0	0	0.518	0	0	0	0.518
Arhgap9	Arhgdib	10116.ENSRNOP00000054641	10116.ENSRNOP00000007779	0	0	0	0	0.367	0.084	0	0.198	0.494
Arhgap9	Rac2	10116.ENSRNOP00000054641	10116.ENSRNOP00000009994	0	0	0	0	0.424	0.218	0.363	0.315	0.777
Arhgap9	Rhoc	10116.ENSRNOP00000054641	10116.ENSRNOP00000017254	0	0	0	0	0	0.162	0.487	0.328	0.685
Arhgap9	Pik3ap1	10116.ENSRNOP00000054641	10116.ENSRNOP00000017938	0	0	0	0	0.064	0	0	0.391	0.405
Arhgap9	Vav1	10116.ENSRNOP00000054641	10116.ENSRNOP00000064264	0	0	0	0	0.333	0.171	0	0.065	0.438
Arhgdib	Arpc1b	10116.ENSRNOP00000007779	10116.ENSRNOP00000001315	0	0	0	0	0.275	0	0	0.264	0.444
Arhgdib	Itgb2	10116.ENSRNOP00000007779	10116.ENSRNOP00000001639	0	0	0	0	0.474	0	0	0.082	0.496
Arhgdib	Hcls1	10116.ENSRNOP00000007779	10116.ENSRNOP00000003326	0	0	0	0	0.592	0	0	0.102	0.618
Arhgdib	Vav1	10116.ENSRNOP00000007779	10116.ENSRNOP00000064264	0	0	0	0	0.226	0.114	0	0.474	0.607
Arhgdib	C1qa	10116.ENSRNOP00000007779	10116.ENSRNOP00000017385	0	0	0	0	0.515	0.309	0	0	0.65
Arhgdib	C1qb	10116.ENSRNOP00000007779	10116.ENSRNOP00000017060	0	0	0	0	0.415	0.514	0	0	0.703
Arhgdib	Rhoc	10116.ENSRNOP00000007779	10116.ENSRNOP00000017254	0	0	0	0	0.072	0.524	0.512	0.293	0.827
Arhgdib	Rac2	10116.ENSRNOP00000007779	10116.ENSRNOP00000009994	0	0	0	0	0.717	0.927	0.716	0.625	0.997
Arpc1b	Cyba	10116.ENSRNOP00000001315	10116.ENSRNOP00000017564	0	0	0	0	0.408	0	0	0	0.408
Arpc1b	Rac2	10116.ENSRNOP00000001315	10116.ENSRNOP00000009994	0	0	0	0	0.36	0	0	0.239	0.492
Arpc1b	Ctsz	10116.ENSRNOP00000001315	10116.ENSRNOP00000066523	0	0	0	0	0.618	0	0	0.061	0.626
Axl	Socs3	10116.ENSRNOP00000028131	10116.ENSRNOP00000003940	0	0	0	0	0.057	0.121	0.13	0.458	0.557
Axl	Fn1	10116.ENSRNOP00000028131	10116.ENSRNOP00000019772	0	0	0	0	0.118	0.054	0.146	0.496	0.593
Bcl3	Socs3	10116.ENSRNOP00000025913	10116.ENSRNOP00000003940	0	0	0	0	0.441	0.042	0	0.344	0.618
Bmp2	Col3a1	10116.ENSRNOP00000028904	10116.ENSRNOP00000004956	0	0	0	0	0.058	0.25	0	0.287	0.452
Bmp2	Fn1	10116.ENSRNOP00000028904	10116.ENSRNOP00000019772	0	0	0	0	0.083	0	0	0.726	0.739
Bmp2	Mmp2	10116.ENSRNOP00000028904	10116.ENSRNOP00000022679	0	0	0	0	0.062	0.058	0	0.41	0.433
Bmp2	Col4a2	10116.ENSRNOP00000028904	10116.ENSRNOP00000054270	0	0	0	0	0.064	0.299	0	0.338	0.527
Bmp2	Col4a1	10116.ENSRNOP00000028904	10116.ENSRNOP00000054197	0	0	0	0	0.064	0.299	0	0.353	0.538
Bmp2	Eng	10116.ENSRNOP00000028904	10116.ENSRNOP00000066838	0	0	0	0	0.057	0.132	0.235	0.523	0.661
C1qa	Csf2rb	10116.ENSRNOP00000017385	10116.ENSRNOP00000000203	0	0	0	0	0.572	0	0	0.044	0.574
C1qa	Itgb2	10116.ENSRNOP00000017385	10116.ENSRNOP00000001639	0	0	0	0	0.62	0	0	0.478	0.793
C1qa	Ikzf1	10116.ENSRNOP00000017385	10116.ENSRNOP00000005902	0	0	0	0	0.584	0.042	0	0.076	0.6
C1qa	Rac2	10116.ENSRNOP00000017385	10116.ENSRNOP00000009994	0	0	0	0	0.382	0.063	0	0.178	0.482
C1qa	C1qb	10116.ENSRNOP00000017385	10116.ENSRNOP00000017060	0	0	0.365	0.85	0.954	0.769	0.898	0.893	0.999
C1qa	Pld4	10116.ENSRNOP00000017385	10116.ENSRNOP00000032119	0	0	0	0	0.422	0	0	0.056	0.431
C1qa	Lrg1	10116.ENSRNOP00000017385	10116.ENSRNOP00000065771	0	0	0	0	0.444	0.044	0	0	0.446
C1qa	Ctsz	10116.ENSRNOP00000017385	10116.ENSRNOP00000066523	0	0	0	0	0.343	0	0	0.31	0.528
C1qa	P2ry6	10116.ENSRNOP00000017385	10116.ENSRNOP00000049439	0	0	0	0	0.481	0	0	0.155	0.543
C1qa	Itgax	10116.ENSRNOP00000017385	10116.ENSRNOP00000051866	0	0	0	0	0.077	0.042	0	0.552	0.569
C1qa	ENSRNOP00000049153	10116.ENSRNOP00000017385	10116.ENSRNOP00000049153	0	0	0	0	0.56	0.042	0	0.094	0.584
C1qa	Wdfy4	10116.ENSRNOP00000017385	10116.ENSRNOP00000042082	0	0	0	0	0.585	0	0	0.044	0.586
C1qa	Cyth4	10116.ENSRNOP00000017385	10116.ENSRNOP00000053065	0	0	0	0	0.61	0	0	0	0.61
C1qa	Fn1	10116.ENSRNOP00000017385	10116.ENSRNOP00000019772	0	0	0	0	0	0.082	0	0.661	0.676
C1qa	C1r	10116.ENSRNOP00000017385	10116.ENSRNOP00000052903	0	0	0	0	0.119	0.438	0.898	0.753	0.985
C1qb	Csf2rb	10116.ENSRNOP00000017060	10116.ENSRNOP00000000203	0	0	0	0	0.58	0	0	0.108	0.61
C1qb	Itgb2	10116.ENSRNOP00000017060	10116.ENSRNOP00000001639	0	0	0	0	0.686	0	0	0.462	0.824
C1qb	Ikzf1	10116.ENSRNOP00000017060	10116.ENSRNOP00000005902	0	0	0	0	0.502	0	0	0.126	0.546
C1qb	Rac2	10116.ENSRNOP00000017060	10116.ENSRNOP00000009994	0	0	0	0	0.408	0	0	0.144	0.471
C1qb	Cd180	10116.ENSRNOP00000017060	10116.ENSRNOP00000013768	0	0	0	0	0.345	0	0	0.2	0.453
C1qb	Fn1	10116.ENSRNOP00000017060	10116.ENSRNOP00000019772	0	0	0	0	0	0.226	0	0.264	0.406
C1qb	Itgax	10116.ENSRNOP00000017060	10116.ENSRNOP00000051866	0	0	0	0	0.101	0	0	0.369	0.409
C1qb	Ccr5	10116.ENSRNOP00000017060	10116.ENSRNOP00000066146	0	0	0	0	0.342	0	0	0.148	0.415
C1qb	Pld4	10116.ENSRNOP00000017060	10116.ENSRNOP00000032119	0	0	0	0	0.408	0	0	0.055	0.417
C1qb	Itgal	10116.ENSRNOP00000017060	10116.ENSRNOP00000024404	0	0	0	0	0.117	0	0	0.374	0.424
C1qb	Cyba	10116.ENSRNOP00000017060	10116.ENSRNOP00000017564	0	0	0	0	0.199	0	0	0.399	0.498
C1qb	Ctsz	10116.ENSRNOP00000017060	10116.ENSRNOP00000066523	0	0	0	0	0.412	0	0	0.227	0.526
C1qb	P2ry6	10116.ENSRNOP00000017060	10116.ENSRNOP00000049439	0	0	0	0	0.524	0	0	0.119	0.562
C1qb	Wdfy4	10116.ENSRNOP00000017060	10116.ENSRNOP00000042082	0	0	0	0	0.564	0	0	0	0.564
C1qb	ENSRNOP00000049153	10116.ENSRNOP00000017060	10116.ENSRNOP00000049153	0	0	0	0	0.564	0	0	0.121	0.6
C1qb	Cyth4	10116.ENSRNOP00000017060	10116.ENSRNOP00000053065	0	0	0	0	0.604	0	0	0	0.604
C1qb	C1r	10116.ENSRNOP00000017060	10116.ENSRNOP00000052903	0	0	0	0	0.121	0.081	0.924	0.635	0.974
C1r	Fn1	10116.ENSRNOP00000052903	10116.ENSRNOP00000019772	0	0	0	0	0.159	0.081	0.163	0.261	0.458
Ccr5	Cmklr1	10116.ENSRNOP00000066146	10116.ENSRNOP00000000893	0	0	0	0.7	0.094	0	0.393	0.448	0.499
Ccr5	Itgb2	10116.ENSRNOP00000066146	10116.ENSRNOP00000001639	0	0	0	0	0.22	0	0.125	0.257	0.449
Ccr5	Fn1	10116.ENSRNOP00000066146	10116.ENSRNOP00000019772	0	0	0	0	0	0	0	0.417	0.416
Ccr5	Itgal	10116.ENSRNOP00000066146	10116.ENSRNOP00000024404	0	0	0	0	0.103	0	0.116	0.384	0.47
Ccr5	Icam1	10116.ENSRNOP00000066146	10116.ENSRNOP00000028066	0	0	0	0	0.06	0	0	0.624	0.631
Ccr5	Itgax	10116.ENSRNOP00000066146	10116.ENSRNOP00000051866	0	0	0	0	0.107	0	0.116	0.477	0.551
Cebpd	Socs3	10116.ENSRNOP00000064025	10116.ENSRNOP00000003940	0	0	0	0	0.473	0	0	0.334	0.634
Col3a1	Nid2	10116.ENSRNOP00000004956	10116.ENSRNOP00000000383	0	0	0	0	0.244	0.164	0	0.443	0.617
Col3a1	Itgb2	10116.ENSRNOP00000004956	10116.ENSRNOP00000001639	0	0	0	0	0.056	0.137	0.194	0.368	0.529
Col3a1	Serpine1	10116.ENSRNOP00000004956	10116.ENSRNOP00000001916	0	0	0	0	0.086	0.064	0	0.471	0.508
Col3a1	Hspg2	10116.ENSRNOP00000004956	10116.ENSRNOP00000052803	0	0	0	0	0.203	0.152	0	0.352	0.524
Col3a1	Col4a2	10116.ENSRNOP00000004956	10116.ENSRNOP00000054270	0	0	0.36	0.681	0.268	0.147	0.3	0.751	0.675
Col3a1	Col4a1	10116.ENSRNOP00000004956	10116.ENSRNOP00000054197	0	0	0.405	0.714	0.582	0.147	0.3	0.771	0.81
Col3a1	Fn1	10116.ENSRNOP00000004956	10116.ENSRNOP00000019772	0	0	0	0	0.384	0.193	0	0.696	0.836
Col3a1	Mmp2	10116.ENSRNOP00000004956	10116.ENSRNOP00000022679	0	0	0	0	0.617	0.218	0	0.529	0.847
Col3a1	Serpinh1	10116.ENSRNOP00000004956	10116.ENSRNOP00000022983	0	0	0	0	0.418	0.18	0.6	0.48	0.887
Col4a1	Nid2	10116.ENSRNOP00000054197	10116.ENSRNOP00000000383	0	0	0	0	0.351	0.209	0	0.578	0.764
Col4a1	Itgb2	10116.ENSRNOP00000054197	10116.ENSRNOP00000001639	0	0	0	0	0.056	0.137	0.194	0.306	0.483
Col4a1	Fn1	10116.ENSRNOP00000054197	10116.ENSRNOP00000019772	0	0	0	0	0.323	0.164	0	0.594	0.75
Col4a1	Mmp2	10116.ENSRNOP00000054197	10116.ENSRNOP00000022679	0	0	0	0	0.222	0.311	0	0.37	0.633
Col4a1	Serpinh1	10116.ENSRNOP00000054197	10116.ENSRNOP00000022983	0	0	0	0	0.434	0.319	0.6	0.372	0.89
Col4a1	Hspg2	10116.ENSRNOP00000054197	10116.ENSRNOP00000052803	0	0	0	0	0.249	0.152	0	0.388	0.576
Col4a1	Col4a2	10116.ENSRNOP00000054197	10116.ENSRNOP00000054270	0	0	0.431	0.862	0.923	0.932	0.924	0.701	0.999
Col4a2	Nid2	10116.ENSRNOP00000054270	10116.ENSRNOP00000000383	0	0	0	0	0.143	0.209	0	0.607	0.71
Col4a2	Itgb2	10116.ENSRNOP00000054270	10116.ENSRNOP00000001639	0	0	0	0	0.056	0.137	0.194	0.337	0.506
Col4a2	Fn1	10116.ENSRNOP00000054270	10116.ENSRNOP00000019772	0	0	0	0	0.151	0.164	0	0.586	0.68
Col4a2	Mmp2	10116.ENSRNOP00000054270	10116.ENSRNOP00000022679	0	0	0	0	0.182	0.515	0	0.353	0.721
Col4a2	Serpinh1	10116.ENSRNOP00000054270	10116.ENSRNOP00000022983	0	0	0	0	0.267	0.535	0.6	0.445	0.914
Col4a2	Hspg2	10116.ENSRNOP00000054270	10116.ENSRNOP00000052803	0	0	0	0	0.257	0.152	0	0.388	0.581
Csf2rb	Itgax	10116.ENSRNOP00000000203	10116.ENSRNOP00000051866	0	0	0	0	0.166	0	0	0.312	0.402
Csf2rb	ENSRNOP00000049153	10116.ENSRNOP00000000203	10116.ENSRNOP00000049153	0	0	0	0	0.56	0	0	0	0.56
Csf2rb	Pik3cg	10116.ENSRNOP00000000203	10116.ENSRNOP00000047877	0	0	0	0	0.178	0.07	0.51	0.044	0.594
Csf2rb	Cyth4	10116.ENSRNOP00000000203	10116.ENSRNOP00000053065	0	0	0	0	0.603	0	0	0	0.603
Csf2rb	Ikzf1	10116.ENSRNOP00000000203	10116.ENSRNOP00000005902	0	0	0	0	0.604	0	0	0.079	0.62
Csf2rb	Wdfy4	10116.ENSRNOP00000000203	10116.ENSRNOP00000042082	0	0	0	0	0.645	0	0	0	0.645
Csf2rb	Itgb2	10116.ENSRNOP00000000203	10116.ENSRNOP00000001639	0	0	0	0	0.59	0.134	0	0.197	0.69
Csf2rb	Lyn	10116.ENSRNOP00000000203	10116.ENSRNOP00000011130	0	0	0	0	0.098	0.193	0.629	0.402	0.816
Csf2rb	Inpp5d	10116.ENSRNOP00000000203	10116.ENSRNOP00000040111	0	0	0	0	0.343	0.054	0.845	0	0.895
Ctsz	Rac2	10116.ENSRNOP00000066523	10116.ENSRNOP00000009994	0	0	0	0	0.42	0.058	0	0	0.43
Ctsz	Sec24d	10116.ENSRNOP00000066523	10116.ENSRNOP00000059031	0	0	0	0	0	0	0.6	0.091	0.62
Cyba	Rac2	10116.ENSRNOP00000017564	10116.ENSRNOP00000009994	0	0	0	0	0.294	0.057	0.872	0.929	0.993
Cyba	Fn1	10116.ENSRNOP00000017564	10116.ENSRNOP00000019772	0	0	0	0	0.08	0	0	0.449	0.471
Cyba	Icam1	10116.ENSRNOP00000017564	10116.ENSRNOP00000028066	0	0	0	0	0.096	0	0	0.522	0.549
Cyba	Tnfrsf1a	10116.ENSRNOP00000017564	10116.ENSRNOP00000042371	0	0	0	0	0.1	0.217	0	0.451	0.58
Cyba	Vav1	10116.ENSRNOP00000017564	10116.ENSRNOP00000064264	0	0	0	0	0.174	0	0.65	0.175	0.74
Cyth4	Itgb2	10116.ENSRNOP00000053065	10116.ENSRNOP00000001639	0	0	0	0	0.627	0.129	0	0.048	0.664
Cyth4	Ikzf1	10116.ENSRNOP00000053065	10116.ENSRNOP00000005902	0	0	0	0	0.618	0	0	0	0.618
Cyth4	Rac2	10116.ENSRNOP00000053065	10116.ENSRNOP00000009994	0	0	0	0	0.24	0.136	0.249	0.304	0.611
Cyth4	Rhoc	10116.ENSRNOP00000053065	10116.ENSRNOP00000017254	0	0	0	0	0	0.136	0.536	0.054	0.587
Cyth4	Pld4	10116.ENSRNOP00000053065	10116.ENSRNOP00000032119	0	0	0	0	0.622	0	0	0	0.622
Cyth4	Wdfy4	10116.ENSRNOP00000053065	10116.ENSRNOP00000042082	0	0	0	0	0.615	0.119	0	0.204	0.706
Cyth4	Pik3cg	10116.ENSRNOP00000053065	10116.ENSRNOP00000047877	0	0	0	0	0.195	0.07	0.6	0.074	0.685
Cyth4	ENSRNOP00000049153	10116.ENSRNOP00000053065	10116.ENSRNOP00000049153	0	0	0	0	0.563	0.07	0	0	0.576
Ddx60	Rsad2	10116.ENSRNOP00000019667	10116.ENSRNOP00000010092	0	0	0	0	0.679	0	0	0.47	0.822
Ddx60	Gbp2	10116.ENSRNOP00000019667	10116.ENSRNOP00000061437	0	0	0	0	0.135	0	0	0.34	0.404
Ddx60	Parp9	10116.ENSRNOP00000019667	10116.ENSRNOP00000033812	0.065	0	0	0	0.403	0	0	0.401	0.636
Ddx60	Parp14	10116.ENSRNOP00000019667	10116.ENSRNOP00000046194	0.065	0	0	0	0.365	0	0	0.5	0.677
ENSRNOP00000049153	Itgb2	10116.ENSRNOP00000049153	10116.ENSRNOP00000001639	0	0	0	0	0.545	0	0	0.167	0.604
ENSRNOP00000049153	Ikzf1	10116.ENSRNOP00000049153	10116.ENSRNOP00000005902	0	0	0	0	0.567	0.046	0	0.167	0.626
ENSRNOP00000049153	Lyn	10116.ENSRNOP00000049153	10116.ENSRNOP00000011130	0.042	0	0	0	0.06	0.082	0.108	0.336	0.421
ENSRNOP00000049153	Pik3ap1	10116.ENSRNOP00000049153	10116.ENSRNOP00000017938	0	0	0	0	0.122	0	0	0.357	0.411
ENSRNOP00000049153	Wdfy4	10116.ENSRNOP00000049153	10116.ENSRNOP00000042082	0	0	0	0	0.561	0	0	0.111	0.593
Eng	Serpine1	10116.ENSRNOP00000066838	10116.ENSRNOP00000001916	0	0	0	0	0.064	0	0	0.521	0.532
Eng	Lyn	10116.ENSRNOP00000066838	10116.ENSRNOP00000011130	0	0	0	0	0.076	0.117	0.146	0.378	0.508
Eng	Fn1	10116.ENSRNOP00000066838	10116.ENSRNOP00000019772	0	0	0	0	0.092	0	0	0.563	0.586
Eng	Icam1	10116.ENSRNOP00000066838	10116.ENSRNOP00000028066	0	0	0	0	0.101	0	0	0.531	0.561
Eng	Lrg1	10116.ENSRNOP00000066838	10116.ENSRNOP00000065771	0	0	0	0	0.104	0.247	0	0.797	0.851
F2r	Serpine1	10116.ENSRNOP00000065624	10116.ENSRNOP00000001916	0	0	0	0	0.087	0	0	0.436	0.463
F2r	Thbd	10116.ENSRNOP00000065624	10116.ENSRNOP00000006200	0	0	0	0	0.057	0	0	0.737	0.742
F2r	Rhoc	10116.ENSRNOP00000065624	10116.ENSRNOP00000017254	0	0	0	0	0	0	0.218	0.282	0.414
F2r	Pik3cg	10116.ENSRNOP00000065624	10116.ENSRNOP00000047877	0	0	0	0	0	0	0.6	0.064	0.609
Fn1	Nid2	10116.ENSRNOP00000019772	10116.ENSRNOP00000000383	0	0	0	0	0.106	0	0	0.425	0.464
Fn1	Itgb2	10116.ENSRNOP00000019772	10116.ENSRNOP00000001639	0	0	0	0	0.057	0.523	0.755	0.581	0.947
Fn1	Serpine1	10116.ENSRNOP00000019772	10116.ENSRNOP00000001916	0	0	0	0	0.115	0.054	0	0.779	0.799
Fn1	Thbd	10116.ENSRNOP00000019772	10116.ENSRNOP00000006200	0	0	0	0	0.093	0	0	0.512	0.539
Fn1	Rac2	10116.ENSRNOP00000019772	10116.ENSRNOP00000009994	0	0	0	0	0.079	0	0.388	0.357	0.605
Fn1	Lyn	10116.ENSRNOP00000019772	10116.ENSRNOP00000011130	0	0	0	0	0	0.08	0.223	0.479	0.595
Fn1	Rhoc	10116.ENSRNOP00000019772	10116.ENSRNOP00000017254	0	0	0	0	0.063	0	0.252	0.539	0.649
Fn1	Tgm2	10116.ENSRNOP00000019772	10116.ENSRNOP00000018328	0	0	0	0	0.104	0.805	0	0.856	0.972
Fn1	Lcn2	10116.ENSRNOP00000019772	10116.ENSRNOP00000018776	0	0	0	0	0	0	0	0.497	0.497
Fn1	Lrg1	10116.ENSRNOP00000019772	10116.ENSRNOP00000065771	0	0	0	0	0	0.081	0	0.403	0.428
Fn1	Serpinh1	10116.ENSRNOP00000019772	10116.ENSRNOP00000022983	0	0	0	0	0.128	0.054	0	0.529	0.578
Fn1	Gfap	10116.ENSRNOP00000019772	10116.ENSRNOP00000032389	0	0	0	0	0	0	0	0.618	0.618
Fn1	Hspg2	10116.ENSRNOP00000019772	10116.ENSRNOP00000052803	0	0	0	0	0.118	0.117	0	0.694	0.741
Fn1	Icam1	10116.ENSRNOP00000019772	10116.ENSRNOP00000028066	0	0	0	0	0.133	0	0	0.795	0.815
Fn1	Itgal	10116.ENSRNOP00000019772	10116.ENSRNOP00000024404	0	0	0	0	0.059	0.217	0.676	0.367	0.829
Fn1	Itgax	10116.ENSRNOP00000019772	10116.ENSRNOP00000051866	0	0	0	0	0.07	0.217	0.676	0.367	0.831
Fn1	Mmp2	10116.ENSRNOP00000019772	10116.ENSRNOP00000022679	0	0.002	0	0	0.174	0.07	0	0.837	0.864
Gbp2	Upp1	10116.ENSRNOP00000061437	10116.ENSRNOP00000006765	0	0	0	0	0.212	0	0	0.276	0.405
Gbp2	Rsad2	10116.ENSRNOP00000061437	10116.ENSRNOP00000010092	0	0	0	0	0.399	0	0	0.609	0.755
Gbp2	Parp9	10116.ENSRNOP00000061437	10116.ENSRNOP00000033812	0	0	0	0	0.627	0	0	0.263	0.713
Gbp2	Igtp	10116.ENSRNOP00000061437	10116.ENSRNOP00000034525	0	0	0	0	0.407	0.117	0	0.604	0.775
Gbp2	Parp14	10116.ENSRNOP00000061437	10116.ENSRNOP00000046194	0	0	0	0	0.63	0	0	0.25	0.71
Gfap	Neurog2	10116.ENSRNOP00000032389	10116.ENSRNOP00000014570	0	0	0	0	0.059	0	0	0.553	0.561
Gfap	Icam1	10116.ENSRNOP00000032389	10116.ENSRNOP00000028066	0	0	0	0	0	0	0	0.479	0.479
Gfap	Hspb1	10116.ENSRNOP00000032389	10116.ENSRNOP00000032902	0	0	0	0	0.082	0.237	0	0.574	0.676
Hcls1	Itgb2	10116.ENSRNOP00000003326	10116.ENSRNOP00000001639	0	0	0	0	0.569	0	0.442	0.224	0.797
Hcls1	Itgax	10116.ENSRNOP00000003326	10116.ENSRNOP00000051866	0	0	0	0	0.203	0	0.316	0	0.431
Hcls1	Rhoc	10116.ENSRNOP00000003326	10116.ENSRNOP00000017254	0	0	0	0	0.059	0	0.321	0.201	0.444
Hcls1	Itgal	10116.ENSRNOP00000003326	10116.ENSRNOP00000024404	0	0	0	0	0.288	0	0.316	0.102	0.525
Hcls1	Vav1	10116.ENSRNOP00000003326	10116.ENSRNOP00000064264	0	0	0	0	0.32	0	0	0.419	0.588
Hcls1	Rac2	10116.ENSRNOP00000003326	10116.ENSRNOP00000009994	0	0	0	0	0.622	0	0.418	0.151	0.797
Hcls1	Lyn	10116.ENSRNOP00000003326	10116.ENSRNOP00000011130	0	0	0	0	0.135	0.566	0.629	0.506	0.922
Hspb1	Mmp2	10116.ENSRNOP00000032902	10116.ENSRNOP00000022679	0	0	0	0	0.1	0	0	0.37	0.409
Hspb1	Serpinh1	10116.ENSRNOP00000032902	10116.ENSRNOP00000022983	0	0	0	0	0.119	0	0	0.592	0.625
Hspg2	Nid2	10116.ENSRNOP00000052803	10116.ENSRNOP00000000383	0	0	0	0	0.166	0.736	0	0.618	0.908
Hspg2	Itgb2	10116.ENSRNOP00000052803	10116.ENSRNOP00000001639	0	0	0	0	0.061	0.059	0.353	0.491	0.67
Hspg2	Itgal	10116.ENSRNOP00000052803	10116.ENSRNOP00000024404	0	0	0	0	0.063	0.124	0.31	0.124	0.437
Hspg2	Itgax	10116.ENSRNOP00000052803	10116.ENSRNOP00000051866	0	0	0	0	0.08	0.124	0.31	0.124	0.448
Icam1	Itgb2	10116.ENSRNOP00000028066	10116.ENSRNOP00000001639	0	0	0	0	0.097	0.651	0.919	0.957	0.998
Icam1	Serpine1	10116.ENSRNOP00000028066	10116.ENSRNOP00000001916	0	0	0	0	0.085	0	0	0.719	0.732
Icam1	Socs3	10116.ENSRNOP00000028066	10116.ENSRNOP00000003940	0	0	0	0	0.112	0	0	0.451	0.492
Icam1	Thbd	10116.ENSRNOP00000028066	10116.ENSRNOP00000006200	0	0	0	0	0.086	0	0	0.66	0.676
Icam1	Rac2	10116.ENSRNOP00000028066	10116.ENSRNOP00000009994	0	0	0	0	0.098	0	0	0.41	0.445
Icam1	Lyn	10116.ENSRNOP00000028066	10116.ENSRNOP00000011130	0	0	0	0	0.113	0	0.122	0.304	0.411
Icam1	Lcn2	10116.ENSRNOP00000028066	10116.ENSRNOP00000018776	0	0	0	0	0.06	0	0	0.523	0.532
Icam1	Il1r1	10116.ENSRNOP00000028066	10116.ENSRNOP00000019673	0	0	0	0	0.094	0	0	0.41	0.443
Icam1	Mmp2	10116.ENSRNOP00000028066	10116.ENSRNOP00000022679	0	0	0	0	0	0	0	0.605	0.605
Icam1	Itgal	10116.ENSRNOP00000028066	10116.ENSRNOP00000024404	0	0	0	0	0.107	0.939	0.922	0.987	0.999
Icam1	Tnfrsf1a	10116.ENSRNOP00000028066	10116.ENSRNOP00000042371	0	0	0	0	0.135	0	0	0.574	0.616
Icam1	Itgax	10116.ENSRNOP00000028066	10116.ENSRNOP00000051866	0	0	0	0	0.094	0.162	0.629	0.691	0.901
Igtp	Rsad2	10116.ENSRNOP00000034525	10116.ENSRNOP00000010092	0	0	0	0	0.15	0	0	0.418	0.484
Igtp	Parp9	10116.ENSRNOP00000034525	10116.ENSRNOP00000033812	0	0	0	0	0.599	0	0	0.339	0.724
Igtp	Parp14	10116.ENSRNOP00000034525	10116.ENSRNOP00000046194	0	0	0	0	0.771	0	0	0.34	0.842
Ikzf1	Itgb2	10116.ENSRNOP00000005902	10116.ENSRNOP00000001639	0	0	0	0	0.604	0.045	0	0.059	0.613
Ikzf1	Runx1	10116.ENSRNOP00000005902	10116.ENSRNOP00000002313	0	0	0	0	0.135	0.114	0	0.445	0.538
Ikzf1	Vav1	10116.ENSRNOP00000005902	10116.ENSRNOP00000064264	0	0	0	0	0.226	0.061	0.139	0.164	0.408
Ikzf1	Pik3cg	10116.ENSRNOP00000005902	10116.ENSRNOP00000047877	0	0	0	0	0.318	0.063	0.193	0.091	0.468
Ikzf1	Tal1	10116.ENSRNOP00000005902	10116.ENSRNOP00000034958	0	0	0	0	0.105	0.077	0	0.508	0.558
Ikzf1	Pld4	10116.ENSRNOP00000005902	10116.ENSRNOP00000032119	0	0	0	0	0.593	0	0	0	0.593
Ikzf1	Inpp5d	10116.ENSRNOP00000005902	10116.ENSRNOP00000040111	0	0	0	0	0.586	0.067	0.126	0.089	0.651
Ikzf1	Wdfy4	10116.ENSRNOP00000005902	10116.ENSRNOP00000042082	0	0	0	0	0.642	0	0	0.166	0.689
Il1r1	Socs3	10116.ENSRNOP00000019673	10116.ENSRNOP00000003940	0	0	0	0	0.08	0	0	0.451	0.474
Il1r1	Tnfrsf1a	10116.ENSRNOP00000019673	10116.ENSRNOP00000042371	0	0	0	0	0.079	0.046	0	0.777	0.787
Inpp5d	Itgb2	10116.ENSRNOP00000040111	10116.ENSRNOP00000001639	0	0	0	0	0.402	0	0	0.097	0.437
Inpp5d	Rac2	10116.ENSRNOP00000040111	10116.ENSRNOP00000009994	0	0	0	0	0.26	0.084	0.124	0.233	0.483
Inpp5d	Lyn	10116.ENSRNOP00000040111	10116.ENSRNOP00000011130	0	0	0	0	0.118	0.135	0.166	0.406	0.571
Inpp5d	Vav1	10116.ENSRNOP00000040111	10116.ENSRNOP00000064264	0	0	0	0	0.235	0	0	0.264	0.413
Inpp5d	Wdfy4	10116.ENSRNOP00000040111	10116.ENSRNOP00000042082	0	0	0	0	0.522	0	0	0.087	0.545
Inpp5d	Pik3cg	10116.ENSRNOP00000040111	10116.ENSRNOP00000047877	0	0	0	0	0.166	0.046	0.9	0.493	0.954
Irf5	Trim21	10116.ENSRNOP00000010001	10116.ENSRNOP00000024992	0	0	0	0	0.057	0.114	0	0.402	0.457
Irf5	Lyn	10116.ENSRNOP00000010001	10116.ENSRNOP00000011130	0	0	0	0	0.086	0.071	0	0.536	0.572
Itgal	Itgb2	10116.ENSRNOP00000024404	10116.ENSRNOP00000001639	0	0	0	0	0.345	0.703	0.919	0.826	0.996
Itgal	Rac2	10116.ENSRNOP00000024404	10116.ENSRNOP00000009994	0	0	0	0	0.303	0	0.21	0.168	0.502
Itgal	Pik3cg	10116.ENSRNOP00000024404	10116.ENSRNOP00000047877	0	0	0	0	0.221	0	0.305	0.049	0.44
Itgal	Vav1	10116.ENSRNOP00000024404	10116.ENSRNOP00000064264	0	0	0	0	0.249	0	0.828	0.306	0.903
Itgax	Itgb2	10116.ENSRNOP00000051866	10116.ENSRNOP00000001639	0	0	0	0	0.204	0.906	0.919	0.594	0.997
Itgax	Thbd	10116.ENSRNOP00000051866	10116.ENSRNOP00000006200	0	0	0	0	0.094	0	0	0.454	0.484
Itgax	Mmp2	10116.ENSRNOP00000051866	10116.ENSRNOP00000022679	0	0	0	0	0.07	0.068	0.485	0.12	0.554
Itgax	Pik3cg	10116.ENSRNOP00000051866	10116.ENSRNOP00000047877	0	0	0	0	0.14	0	0.305	0.093	0.41
Itgax	Vav1	10116.ENSRNOP00000051866	10116.ENSRNOP00000064264	0	0	0	0	0.154	0	0.179	0.205	0.4
Itgb2	Nid2	10116.ENSRNOP00000001639	10116.ENSRNOP00000000383	0	0	0	0	0.087	0.055	0.385	0.213	0.526
Itgb2	Lyn	10116.ENSRNOP00000001639	10116.ENSRNOP00000011130	0	0	0	0	0.12	0.144	0.209	0.209	0.466
Itgb2	Pik3cg	10116.ENSRNOP00000001639	10116.ENSRNOP00000047877	0	0	0	0	0.17	0.044	0.391	0.065	0.487
Itgb2	Pld4	10116.ENSRNOP00000001639	10116.ENSRNOP00000032119	0	0	0	0	0.514	0	0	0	0.514
Itgb2	Serpine1	10116.ENSRNOP00000001639	10116.ENSRNOP00000001916	0	0	0	0	0.051	0	0.415	0.205	0.52
Itgb2	Rhoc	10116.ENSRNOP00000001639	10116.ENSRNOP00000017254	0	0	0	0	0.061	0.064	0.478	0.216	0.592
Itgb2	Wdfy4	10116.ENSRNOP00000001639	10116.ENSRNOP00000042082	0	0	0	0	0.602	0	0	0.075	0.617
Itgb2	Tgm2	10116.ENSRNOP00000001639	10116.ENSRNOP00000018328	0	0	0	0	0.081	0.156	0.415	0.28	0.629
Itgb2	Mmp2	10116.ENSRNOP00000001639	10116.ENSRNOP00000022679	0	0	0	0	0	0.115	0.615	0.188	0.699
Itgb2	Rac2	10116.ENSRNOP00000001639	10116.ENSRNOP00000009994	0	0	0	0	0.72	0.064	0.329	0.388	0.878
Itgb2	Vav1	10116.ENSRNOP00000001639	10116.ENSRNOP00000064264	0	0	0	0	0.409	0.099	0.857	0.267	0.937
Lcn2	Serpine1	10116.ENSRNOP00000018776	10116.ENSRNOP00000001916	0	0	0	0	0.059	0	0	0.447	0.457
Lcn2	Mmp2	10116.ENSRNOP00000018776	10116.ENSRNOP00000022679	0	0	0	0	0	0.132	0	0.577	0.617
Lrg1	Steap4	10116.ENSRNOP00000065771	10116.ENSRNOP00000011432	0	0	0	0	0.204	0	0	0.385	0.489
Lyn	Socs3	10116.ENSRNOP00000011130	10116.ENSRNOP00000003940	0	0	0	0	0.085	0.164	0.2	0.159	0.417
Lyn	Rac2	10116.ENSRNOP00000011130	10116.ENSRNOP00000009994	0	0	0	0	0.153	0.129	0.194	0.27	0.508
Lyn	Pik3cg	10116.ENSRNOP00000011130	10116.ENSRNOP00000047877	0	0	0	0	0.112	0.218	0.795	0.227	0.875
Lyn	Vav1	10116.ENSRNOP00000011130	10116.ENSRNOP00000064264	0	0	0	0	0.117	0.101	0.848	0.83	0.977
Map3k6	Tnfrsf1a	10116.ENSRNOP00000012463	10116.ENSRNOP00000042371	0	0	0	0	0.07	0	0.511	0.126	0.567
Mmp2	Serpine1	10116.ENSRNOP00000022679	10116.ENSRNOP00000001916	0	0	0	0	0.102	0.097	0.154	0.633	0.714
Mmp2	Rhoc	10116.ENSRNOP00000022679	10116.ENSRNOP00000017254	0	0	0	0	0.093	0	0.148	0.404	0.499
Mmp2	Serpinh1	10116.ENSRNOP00000022679	10116.ENSRNOP00000022983	0	0	0	0	0.227	0.514	0.154	0.219	0.718
Parp14	Rsad2	10116.ENSRNOP00000046194	10116.ENSRNOP00000010092	0	0	0	0	0.618	0.513	0	0.33	0.864
Parp14	Sp100	10116.ENSRNOP00000046194	10116.ENSRNOP00000033655	0	0	0	0	0.272	0.041	0	0.306	0.473
Parp14	Parp9	10116.ENSRNOP00000046194	10116.ENSRNOP00000033812	0	0	0	0.632	0.902	0.523	0	0.856	0.966
Parp9	Rsad2	10116.ENSRNOP00000033812	10116.ENSRNOP00000010092	0	0	0	0	0.636	0.196	0	0.317	0.783
Parp9	Trim21	10116.ENSRNOP00000033812	10116.ENSRNOP00000024992	0	0	0	0	0.569	0.041	0	0.151	0.618
Pik3cg	Rac2	10116.ENSRNOP00000047877	10116.ENSRNOP00000009994	0	0	0	0	0.206	0.159	0.382	0.233	0.641
Pik3cg	Rhoc	10116.ENSRNOP00000047877	10116.ENSRNOP00000017254	0	0	0	0	0	0.155	0.333	0.241	0.534
Pik3cg	Vav1	10116.ENSRNOP00000047877	10116.ENSRNOP00000064264	0	0	0	0	0.217	0	0.422	0.229	0.62
Pld4	Wdfy4	10116.ENSRNOP00000032119	10116.ENSRNOP00000042082	0	0	0	0	0.57	0	0	0	0.57
Prtg	RGD1310572	10116.ENSRNOP00000036541	10116.ENSRNOP00000004982	0	0	0	0	0	0	0	0.581	0.581
RT1-N3	Vav1	10116.ENSRNOP00000001035	10116.ENSRNOP00000064264	0	0	0	0	0.077	0.042	0.388	0	0.411
RT1-N3	Sec24d	10116.ENSRNOP00000001035	10116.ENSRNOP00000059031	0	0	0	0	0	0	0.6	0	0.6
Rab7b	Tubb6	10116.ENSRNOP00000009280	10116.ENSRNOP00000024947	0	0	0	0	0.074	0.054	0.6	0.07	0.63
Rac2	Rhoc	10116.ENSRNOP00000009994	10116.ENSRNOP00000017254	0	0	0.436	0.946	0.113	0.475	0.288	0.775	0.662
Rac2	Vav1	10116.ENSRNOP00000009994	10116.ENSRNOP00000064264	0	0	0	0	0.538	0.523	0.869	0.643	0.988
Rhoc	Vav1	10116.ENSRNOP00000017254	10116.ENSRNOP00000064264	0	0	0	0	0.056	0.293	0.536	0.394	0.787
Rsad2	Trim21	10116.ENSRNOP00000010092	10116.ENSRNOP00000024992	0	0	0	0	0.211	0	0	0.364	0.477
Runx1	Tal1	10116.ENSRNOP00000002313	10116.ENSRNOP00000034958	0	0	0	0	0	0.321	0.6	0.691	0.909
Sec24d	Serpinh1	10116.ENSRNOP00000059031	10116.ENSRNOP00000022983	0	0	0	0	0.064	0.081	0	0.418	0.455
Serpine1	Thbd	10116.ENSRNOP00000001916	10116.ENSRNOP00000006200	0	0	0	0	0.064	0.045	0	0.734	0.742
Socs3	Vav1	10116.ENSRNOP00000003940	10116.ENSRNOP00000064264	0	0	0	0	0.083	0.141	0.223	0.172	0.425
Tmem116	Tmem176a	10116.ENSRNOP00000063208	10116.ENSRNOP00000048649	0	0	0	0	0	0	0	0.51	0.51
Tnfrsf1a	Wdfy4	10116.ENSRNOP00000042371	10116.ENSRNOP00000042082	0	0	0	0	0	0.193	0.508	0.168	0.64
