# Supplementary material for: Analysis of shared ceRNA networks and related-hub genes in rats with primary and secondary photoreceptor degeneration
Source: Front Neurosci. 2023 Sep 21;17:1259622. doi: 10.3389/fnins.2023.1259622 (PMC10552924; doi:10.3389/fnins.2023.1259622)
Supplement: Supplementary file 1 [file Data_Sheet_1.ZIP › Original data/Fig 7/Table 2. MCODE.xlsx]

## Sheet: Sheet1
MCODE App Results
Parameters:
Network Scoring:
Include Loops: false Degree Cutoff: 2
Cluster Finding:
Node Score Cutoff: 0.2 Haircut: true Fluff: false K-Core: 2 Max. Depth from Seed: 100
Cluster	Score (Density*#Nodes)	Nodes	Edges	Node IDs
1	6.615	14	43	Csf2rb, C1qb, C1qa, Fn1, Nid2, Cyth4, Pld4, Col4a2, Wdfy4, Card11, Ikzf1, Col3a1, Hspg2, Col4a1
2	5.6	6	14	Parp14, Ddx60, Igtp, Gbp2, Parp9, Rsad2
3	4	4	6	Rac2, Pik3cg, Vav1, Itgb2
4	3.333	4	5	Rhoc, Hcls1, Arhgap9, Arhgdib
