# Supplementary material for: Analysis of shared ceRNA networks and related-hub genes in rats with primary and secondary photoreceptor degeneration
Source: Front Neurosci. 2023 Sep 21;17:1259622. doi: 10.3389/fnins.2023.1259622 (PMC10552924; doi:10.3389/fnins.2023.1259622)
Supplement: Supplementary file 1 [file Data_Sheet_1.ZIP › Original data/Fig 7/Table 3. The degree score of Hub genes.csv]

Top 14 in network 1: Cluster 1 (Score: 6.615) ranked by Degree method
Rank	Name	Score
1	C1qb	8.0
1	C1qa	8.0
3	Cyth4	7.0
3	Wdfy4	7.0
3	Fn1	7.0
3	Ikzf1	7.0
7	Card11	6.0
7	Csf2rb	6.0
9	Col3a1	5.0
9	Col4a1	5.0
9	Pld4	5.0
9	Hspg2	5.0
9	Nid2	5.0
9	Col4a2	5.0
