# Supplementary material for: Analysis of shared ceRNA networks and related-hub genes in rats with primary and secondary photoreceptor degeneration
Source: Front Neurosci. 2023 Sep 21;17:1259622. doi: 10.3389/fnins.2023.1259622 (PMC10552924; doi:10.3389/fnins.2023.1259622)
Supplement: Supplementary file 1 [file Data_Sheet_1.ZIP › Original data/Fig 8/Table 1. The data of immune-cell types.xlsx]

## Sheet: Sheet1
Gene Symbol	MNU1	MNU2	MNU3	RCS1	RCS2	RCS3	RDY1	RDY2	RDY3
Card11	1.66	2.12	2.14	2.13	1.18	1.62	0.53	0.56	0.4
Csf2rb	3.72	4.41	2.89	6.7	2.49	3.24	0.87	0.38	0.23
C1qb	12.72	12.19	17.21	23.73	21.74	15.63	3	2.49	4.16		http://csgi.tau.ac.il/ImmQuant/
C1qa	13.23	17.18	17.46	21.09	19.53	23.5	4.22	5.6	5.33
Ikzf1	1.43	1.81	2.67	2.95	2.42	2.15	0.55	0.62	0.77
Fn1	10.73	15.21	14.57	31.81	17.09	25.89	6.71	4.42	5.78
Wdfy4	0.51	0.68	0.49	0.97	0.96	0.82	0.16	0.17	0.1
Cyth4	1.52	1.91	1.68	3.1	2.64	2.76	0.82	0.66	0.45
