# Supplementary material for: Analysis of shared ceRNA networks and related-hub genes in rats with primary and secondary photoreceptor degeneration
Source: Front Neurosci. 2023 Sep 21;17:1259622. doi: 10.3389/fnins.2023.1259622 (PMC10552924; doi:10.3389/fnins.2023.1259622)
Supplement: Supplementary file 1 [file Data_Sheet_1.ZIP › Original data/Fig 8/Table 2. ImmGen_Signature markers.xlsx]

## Sheet: ImmGen_Signature markers_153552
ImmGen_Signature markers_15:35:52	MNU1	MNU2	MNU3	RCS1	RCS2	RCS3	RDY1	RDY2	RDY3
B.FO.LN	-0.112468	-0.0913086	-0.0253458	-0.213856	0	0	0	0	0
B.FO.MLN	-0.148377	-0.150512	-0.0636857	-0.24234	-0.0063882	-0.0439163	0	0	0
B.FO.PC	-0.131313	-0.182755	-0.065228	-0.246327	-0.000580225	-0.0976109	0	0	0
B.FO.SP	-0.0894884	-0.155502	-0.0413304	-0.187656	0	-0.0943559	0	0	0
B.FRE.BM	-0.209378	-0.228606	-0.242031	-0.31107	-0.243617	-0.226126	0	0	0
B.FRE.FL	-0.0946508	-0.148253	-0.038731	-0.215053	0	-0.0761295	0	0	0
B.FRF.BM	-0.242239	-0.280054	-0.210842	-0.353884	-0.171322	-0.217537	0	0	0
B.GC.SP	-0.0812409	-0.11153	-0.0648845	-0.220022	-0.0318831	-0.0735579	0	0	0
B.MZ.SP	0	0	0	0	-0.0191414	-0.0258706	0	0	0
B.T1.SP	-0.0583923	-0.0899796	-0.0753464	-0.17012	-0.0632625	-0.0885714	0	0	0
B.T2.SP	-0.0385723	-0.108534	-0.0430257	-0.14582	-0.0120029	-0.10142	0	0	0
B.T3.SP	-0.11566	-0.135932	-0.0630787	-0.220622	-0.0171564	-0.063904	0	0	0
B1A.PC	0	0	0	0	0	0	0	0	0
B1A.SP	0	0	0	0	0	0	0	0	0
B1B.PC	0	0	0	0	-0.000409471	0	0	0	0
B total	-0.0881186	-0.112198	-0.0622352	-0.168451	-0.0377176	-0.0739333	0	0	0
DC.103+11B+.SALM3.SI	0.107016	0	0	0	0	0	-0.00171722	0	0
DC.103+11B+.SI	0	0	0	0	0	0	0	0	0
DC.103+11B-.LU	-0.0968582	-0.0844242	-0.173136	-0.135493	-0.209091	-0.130207	0	0	-0.0253485
DC.103+11B-.LULN	0	0	0	0	0	0	0	0	0
DC.103+11B-.LV	0	-0.0133818	0	0	0	-0.079774	0	-0.134451	0.0361513
DC.103+11B-.POLYIC.LU	-0.107504	-0.162645	-0.198999	-0.1345	-0.220704	-0.224892	0.0288713	0	0
DC.103+11B-.SALM3.SI	0	0	0	0	0	0	0	0	0
DC.103+11B-.SI	0	0	0	0	0	0	0	0	0
DC.103-11B+.LULN	0	0	0	0	0	0	0.0185791	-0.1026	0
DC.103-11B+.LV	0	0	0	0	0	0	0	-0.084439	0.0232176
DC.103-11B+.POLYIC.LU	0.122285	0.0454461	0.228742	0.187969	0.295889	0.102073	0	0	0.0639267
DC.103-11B+24+.LU	0	0	0	0	0	0	0	-0.115634	0
DC.103-11B+F4/80LO.KD	0	0	0.0797055	0	0.208791	0	0	-0.0160885	0.203212
DC.4+.MLN	0	0	0	0	0	0	0	0	0
DC.4+.SLN	0	0	0	0	0	0	0	0	0
DC.4+.SP	0	0	0	0	0	0	0	0	0
DC.8+.MLN	0	0	0	0	0	0	0	0	0
DC.8+.SLN	0	0	0	-0.00472537	-0.0152832	0	0	0	0
DC.8+.SP	0	0	0	0	-0.00583306	0	0	0	0
DC.8+.TH	0	0	-0.00326766	0	-0.0240967	-0.0262384	0	0	0
DC.8-.TH	0	0	0	0	0	0	0	0	0
DC.8-4-11B+.MLN	0	0	0	0	0	0	0	0	0
DC.8-4-11B+.SLN	0	0	0	0	0	0	0	0	0
DC.8-4-11B+.SP	0	0	-0.0442567	-0.0530748	-0.0773742	-0.0279138	0	0	0
DC.8-4-11B-.MLN	0	0	0	0	0	0	0	0	0
DC.8-4-11B-.SLN	0	0	0	0	0	0	0	0	0
DC.8-4-11B-.SP	0	0	0	-0.0019696	-0.0101813	-0.00372563	0	0	0
DC.IIHILANG+103+11BLO.SLN	0	0	0	0	0	0	0	0	0
DC.IIHILANG+103-11B+.SLN	0.068568	0.0290194	0	0	0	0	0	0	0
DC.IIHILANG-103-11B+.SLN	0	0	0	0	0	0	0	0	0
DC.IIHILANG-103-11BLO.SLN	0	0	0	0	0	0	0	0	0
DC.LC.SK	0.24661	0.312642	0.130974	0.221879	0.0373275	0.16948	-0.02923	0.0166795	0
DC.PDC.8+.MLN	0	0	0	0	0	0	0	0	0
DC.PDC.8+.SLN	0	0	0	0	0	0	0	0	0
DC.PDC.8+.SP	0	0	0	0	0	0	0	0	0
DC.PDC.8-.SP	0	0	0	0	0	0	0	0	0
DC total	0.0094477	0.00351823	0.000548949	0.00222459	-0.000571024	-0.00614436	0.000458421	-0.0121259	0.00836554
GN.ARTH.BM	0	0	0	0	0	0	0	0	0
GN.ARTH.SYNF	0	0	0	0	0	0	0.0804811	-0.0753113	0
GN.BL	0	0	0	0	0	0	0	0	-0.00588064
GN.BM	0	0	0	0	0	0	0	0	0
GN.THIO.PC	0	0	0	0	0	0	0.0626875	0	0
GN.URAC.PC	0	0	0	0	0	0	0	0	0
GN total	0	0	0	0	0	0	0.0238614	-0.0125519	-0.000980107
MF.103-11B+.LU	0.0175253	0.0214001	0.111093	0.0344683	0.150283	0.0899143	0	0	0.0155155
MF.103-11B+.SALM3.SI	0.147808	0.133037	0.146253	0.111845	0.14301	0.10186	-0.0297144	0	0.0127217
MF.103-11B+.SI	0.139811	0.130349	0.137328	0.106865	0.132409	0.10072	-0.0294927	0	0.00925896
MF.11CLOSER.SALM3.SI	0.162899	0.1377	0.158275	0.122145	0.156045	0.100087	-0.0287043	0	0.0181269
MF.11CLOSER.SI	0.115615	0.115817	0.144381	0.0875584	0.152145	0.116956	-0.0336251	0	0.0106899
MF.169+11CHI.SLN	0	-0.378437	0	0	0	0	0.32452	-1	0.334963
MF.BM	0.126334	0.0503064	0.142385	0.0207675	0.159969	0.0158878	-0.0352153	0	0.0442159
MF.II+480LO.PC	0	0	0	0	0	0	0	0	0
MF.II-480HI.PC	0	0	0	0	0	0	0	0	0
MF.LU	-0.00133401	0	-0.0135839	0	-0.0207071	0	0.0321039	0	-0.0164049
MF.MEDL.SLN	0	0	0	0	0	0	0	-0.00340177	0
MF.MICROGLIA.CNS	0.0611314	0.0610585	0.0955713	0.0309657	0.107175	0.0737261	-0.0281043	0	0.00912896
MF.RP.SP	0.0229864	0.0149525	0.0979168	0	0.129928	0.0609267	-0.0266524	0	0.0189057
MF.SBCAPS.SLN	0	0	0	0	0.0276581	0	0	0	0.10926
MF.THIO5.II+480INT.PC	0	0	0	0	0	0	0	0	0
MF.THIO5.II+480LO.PC	0	0	0	0	0	0	0	0	0
MF.THIO5.II-480HI.PC	0	0	0	0	0	0.00249874	0	0	0
MF.THIO5.II-480INT.PC	0	0	0	0	0	0	0	0	0
MF total	0.0440432	0.015899	0.0566455	0.0285897	0.0632174	0.0368098	0.00806198	-0.0557445	0.0314657
MLP.BM	0	0	-0.151865	-0.0377882	-0.236864	-0.119066	0	0	-0.0191981
MLP.FL	0	0	-0.162672	-0.0123547	-0.244078	-0.115684	0	0	-0.0314115
MO.6C+II+.BL	0	0	0	0	0	0	0.0948953	-0.104288	0
MO.6C+II-.BL	0	0	0	0	0	0	0.0344362	0	0
MO.6C+II-.BM	-0.00811749	0	0	0	0	0	0.0243931	0	-0.0111936
MO.6C+II-.LN	0	0	0	0	0	0	0.0218433	0	0
MO.6C-II+.BL	0	0	0	0	0	0	0.135079	-0.159649	0
MO.6C-II-.BL	0	0	-0.00175144	0	-0.0862472	0	0	0	-0.0208243
MO.6C-II-.BM	-0.0260059	0	-0.173993	0	-0.244866	-0.0596126	0.0507087	0	-0.0523234
MO.6C-IIINT.BL	0	0	0	0	-0.0219475	0	0	0	-0.0026106
MO total	-0.00426543	0	-0.021968	0	-0.0441326	-0.00745157	0.0451694	-0.0329921	-0.010869
NK.49CI+.SP	0	0	0.142269	0.135054	0.204225	0.132952	0	0	0
NK.49CI-.SP	0	0	0	0	0.0299741	0.182134	-0.071917	0	0
NK.49H+.SP	0	0	0	0	0.0357331	0.295047	0	0	0
NK.49H-.SP	0	0	0	0	0	0	0	0	0.118922
NK.B2M-.SP	0	0	0	0	0.0880024	0.0947003	0	0	0
NK.DAP10-.SP	0	0	0.0014877	0	0.0521189	0.340206	0	0	0
NK.DAP12-.SP	0.190643	0.14211	0.3947	0.363588	0.493286	0.268636	0	0	0.0609503
NK.H+.MCMV1.SP	0	0	0.184423	0.00197146	0.317616	0.0957521	0	0	0.0473167
NK.H+.MCMV7.SP	0	0.12172	0.124931	0.077539	0.155473	0.396092	0	0	0
NK.MCMV1.SP	0	0	0	0	0	0	0	0	0
NK.MCMV7.SP	0	0.197235	0.0171188	0	0	0.473431	0	0	0
NK.SP	0	0	0.0243214	0	0.107846	0.230385	0	0	0
NK total	0.0158869	0.0384221	0.0741042	0.0481794	0.12369	0.209111	-0.00599308	0	0.0189325
NKT.4+.LV	0	0	0.0764728	0.0723433	0.159584	0.119381	0	0	0
NKT.4+.SP	0	0	0	0	0	0.0310478	-0.00226219	0	0
NKT.4-.LV	0	0	0	0	0	0	0	0	0
NKT.4-.SP	0	0	0	0	0.0343934	0.144845	0	0	0
NKT.44+NK1.1+.TH	0	0.12154	0	0	0	0.392172	0	0	0
NKT.44+NK1.1-.TH	0	0	0	0	0	0.143593	0	0	0
NKT.44-NK1.1-.TH	0	0	0	0	0	0.0404112	0	0	0
NKT	0	0.0173629	0.0109247	0.0103348	0.0277111	0.124493	-0.00032317	0	0
PREB.FRC.BM	-0.251446	-0.236667	-0.10972	-0.323532	-0.0264662	-0.0637483	0	0	0
PREB.FRD.BM	-0.196304	-0.203329	-0.131555	-0.304057	-0.0839562	-0.111044	0	0	0
PREB.FRD.FL	-0.149036	-0.186846	-0.128298	-0.248032	-0.0959799	-0.144847	0	0	0
PRET.DN2-3.TH	0	0	0	0	0	0	0	0	0
PRET.DN2.TH	-0.124182	-0.113925	0	-0.258455	0	0	0	0	0
PRET.DN2A.TH	-0.121045	-0.162309	-0.0189962	-0.240365	0	-0.0413891	0	0	0
PRET.DN2B.TH	-0.123335	-0.151765	0	-0.212047	0	0	0	0	0
PRET.DN3-4.TH	0	0	0	0	0	0	0	0	0
PRET.DN3A.TH	-0.0665619	-0.202266	0	-0.145636	0	0	0	0	0
PRET.DN3B.TH	0	0	0	-0.0293	0	0	0	0	0
PRET.ETP-2A.TH	-0.0975989	-0.167892	-0.066006	-0.233288	-0.01254	-0.118447	0	0	0
PRET.ETP.TH	-0.0332009	-0.0191416	-0.0564086	-0.168533	-0.0584264	-0.0165515	0	0	0
PROB.CLP.BM	-0.36558	-0.316912	-0.408355	-0.332268	-0.43165	-0.286088	0.0445784	0	-0.0534655
PROB.CLP.FL	0	-0.00198927	-0.120524	-0.0678704	-0.176279	-0.141769	0	0	0
PROB.FRA.BM	-0.665879	-0.601342	-0.677911	-0.676792	-0.686363	-0.505251	0.0383948	0	-0.0685376
PROB.FRA.FL	-0.0899301	-0.133919	-0.143651	-0.23122	-0.144139	-0.160518	0	0	0
PROB.FRBC.BM	-0.246293	-0.34054	-0.223115	-0.334725	-0.170972	-0.291726	0	0	0
PROB.FRBC.FL	-0.275533	-0.280535	-0.177199	-0.350432	-0.11336	-0.150099	0	0	0
SC.CDP.BM	-0.133313	-0.0465789	-0.14387	-0.0140694	-0.160728	-0.00256131	0.0366092	0	-0.047902
SC.CMP.BM	-0.325912	-0.324281	-0.362604	-0.645673	-0.352334	-0.286102	0	0	0
SC.GMP.BM	0	0	0	0	0	0	-2.99408e-07	0.198778	-0.00400539
SC.LT34F.BM	0	0	0	-0.0568951	0	0	0	0	0
SC.LTSL.BM	-0.522112	-0.545442	-0.368454	-0.378746	-0.254711	-0.309512	0.107295	0	0
SC.LTSL.FL	-0.432624	-0.377549	-0.247699	-0.157506	-0.132352	-0.0939755	0.11973	0	0
SC.MDP.BM	-0.0267279	0	-0.177179	-0.084811	-0.278717	0	0	0	-0.0902979
SC.MEP.BM	-0.315282	-0.109307	0	-0.110371	0	0	0	0	0
SC.MPP34F.BM	0	0	0	0	0	0	0	0	0
SC.ST34F.BM	0	0	0	0	0	0	0	0	0
SC.STSL.BM	-0.447461	-0.515774	-0.465909	-0.466945	-0.440873	-0.471218	0.0707985	0	0
SC.STSL.FL	-0.299677	-0.28404	-0.286434	-0.218849	-0.269588	-0.212066	0.0687652	0	-0.0142433
T.4+8INT.TH	0.209765	0.207886	0.35987	0.423057	0.416466	0.291633	0	0	0.0176234
T.4.LN.BDC	0	0	0.00509779	0	0.0501391	0.27077	0	0	0
T.4.PA.BDC	0	0	0	0	0	0	0	0	0
T.4.PLN.BDC	0	0	0	0	0	0.069547	0	0	0
T.4FP3+25+.AA	0	0	0	0.00100068	0	0.0886385	0	0	0
T.4FP3+25+.LN	0	0	0	0	0.115478	0.170742	0	0	0
T.4FP3+25+.SP	0	0	0	0	0	0	0	-0.0453306	0
Treg total	0	0	0	0.000333559	0.0384926	0.0864601	0	-0.0151102	0
T.4FP3-.SP	0	0	0.0326508	0.179955	0.0563116	0	0	0	0
T.4INT8+.TH	0	0	0.0147285	0	0.0881972	0.174281	0	0	0
T.4MEM.LN	0	0	0	0	0	0	0	0	0
T.4MEM.SP	0.092134	0.130012	0.347276	0.291382	0.441444	0.316348	0	0	0.0128983
T.4MEM44H62L.LN	0	0.237799	0.142368	0.324208	0.109612	0.366775	0	0	0
T.4MEM44H62L.SP	0.0064073	0.132618	0.264004	0.215943	0.331944	0.339368	0	0	0
T.4NVE.LN	0	0	0.242835	0.161181	0.390068	0.124403	0	0	0.0412061
T.4NVE.MLN	0	0	0	0	0	0.158541	0	0	0
T.4NVE.PP	0	0.0855244	0.219474	0.27403	0.279529	0.288919	0	0	0
T.4NVE.SP	0	0	0	0	0	0	0	0	0
T.4SP24-.TH	0	0	0	0	0	0	0	0	0
T.4SP24INT.TH	0	0	0	0	0	0	0	0	0.00901321
T.4SP69+.TH	0	0	0	0	0	0	0	0	0
T4 total	0.0181357	0.0466964	0.0957826	0.109986	0.127277	0.141211	0	0	0.00474947
T.8EFF.SP.OT1.12HR.LISOVA	0	0	0	0	0	0	0	0	0
T.8EFF.SP.OT1.24HR.LISOVA	0	0	0	0	0	0.00816264	0	0	0
T.8EFF.SP.OT1.48HR.LISOVA	0	0	0	0	0	0.147296	0	0	0
T.8EFF.SP.OT1.D10.LISOVA	0	0	0.268113	0.112211	0.399917	0.230789	0	0	0.021056
T.8EFF.SP.OT1.D15.LISOVA	0	0	0	0	0	0.130111	0	0	0
T.8EFF.SP.OT1.D15.VSVOVA	0	0	0.0400926	0.00309722	0.131752	0.00112676	0	0	0
T.8EFF.SP.OT1.D5.VSVOVA	0	0	0.0740234	0	0.138578	0.244458	0	0	0
T.8EFF.SP.OT1.D6.LISOVA	0	0	0.239387	0.196896	0.377798	0.0443506	0	0	0.0775559
T.8EFF.SP.OT1.D6.VSVOVA	0	0.034158	0.132242	0	0.199956	0.304927	0	0	0
T.8EFF.SP.OT1.D8.LISOVA	0	0	0	0	0	0.25299	0	0	0
T.8EFF.SP.OT1.D8.VSVOVA	0	0	0.186705	0	0.308732	0.186675	0	0	0.0062116
T.8MEM.LN	0	0	0	0	0	0	0	0	0
T.8MEM.SP	0	0	0	0	0	0.0465813	0	0	0
T.8MEM.SP.OT1.D100.LISOVA	0	0	0	0	0.1143	0	0	0	0.005036
T.8MEM.SP.OT1.D106.VSVOVA	0	0.120651	0.0389899	0	0.0463027	0.437029	0	0	0
T.8MEM.SP.OT1.D45.LISOVA	0	0	0	0	0	0	0	0	0
T.8MEM.SP.OT1.D45.VSVOVA	0	0	0.0638202	0	0.166665	0.1595	0	0	0
T.8NVE.LN	0	0	0	0	0.0417388	0.298491	0	0	0
T.8NVE.MLN	0	0.149802	0.305648	0.168712	0.395029	0.435729	0	0	0
T.8NVE.PP	0	0	0	0	0	0.0191508	0	0	0
T.8NVE.SP	0	0	0	0	0	0	0	0	0
T.8NVE.SP.OT1	0	0.124039	0.182181	0.293128	0.20768	0.269308	0	0	0
T.8SP24-.TH	0	0	0	0.16658	0	0	0	0	0
T.8SP24INT.TH	0	0	0	0	0	0	0	0	0
T.8SP69+.TH	0	0	0	0	0	0.118605	0	0	0
T8 total	0	0.017146	0.0612481	0.037625	0.101138	0.133411	0	0	0.00439438
T.DN4.TH	0	0	0	0	0	0.151931	0	0	0
T.DP.TH	0	0.132568	0.0785148	0.10562	0.0743856	0.290642	0	0	0
T.DP69+.TH	0	0	0	0	0	0	0	0	0
T.DPBL.TH	0	0	0.0611102	0	0.213461	0.0251472	0	0	0
T.DPSM.TH	0	0	0.140171	0.141006	0.273117	0	0	-0.0323501	0.0914029
T.ISP.TH	0	0	0	0	0	0.0859265	0	0	0
TGD.SP	0.0544044	0.0477891	0.114563	0.0273574	0.140119	0.0808812	-0.0243543	0	0.0178898
TGD.TH	0	0	0	0	0	0.0262397	-0.00341018	0	0
TGD.VG1+VD6+24AHI.TH	0	0	0	0	0	0	0	0	0
TGD.VG1+VD6+24ALO.TH	0	0	0	0	0	0	0	0	0
TGD.VG1+VD6-24AHI.TH	0	0	0	0	0	0	0	-0.329921	0.161454
TGD.VG1+VD6-24ALO.TH	0	0.225013	0.243915	0.213211	0.280756	0.494512	0	0	0
TGD.VG2+.ACT.SP	0	0	0	0	0.00951289	0	0	0	0.0250624
TGD.VG2+.SP	0	0	0	0	0	0	0	0	0
TGD.VG2+.SP.TCRBKO	0.0442493	0	0.148412	0.284449	0.217425	0	0	-0.0280356	0.0518703
TGD.VG2+24AHI.E17.TH	0.14996	0.0764683	0.226429	0.104685	0.276559	0.0980042	-0.015139	0	0.0622451
TGD.VG2+24AHI.TH	0	0	0	0	0	0	0	0	0
TGD.VG2+24ALO.TH	0.253913	0.275355	0.482387	0.544553	0.563599	0.41517	0	0	0.0141577
TGD.VG2-.ACT.SP	0	0	0	0	0	0	0.147077	-0.418992	0
TGD.VG2-.SP	0	0	0.0323028	0	0.102574	0.333226	0	0	0
TGD.VG2-.SP.TCRBKO	0.130742	0.0918639	0.3878	0.324506	0.507103	0.266603	0	0	0.0588634
TGD.VG3+24AHI.E17.TH	0	0	0.0669216	0	0.164927	0	0	0	0.0329705
TGD.VG3+24ALO.E17.TH	0	0	0	0	0	0.0219429	0	0	0
TGD.VG5+.ACT.IEL	0	0	0	0	0	0.123694	0	0	0
TGD.VG5+.IEL	0	0	0	0	0	0.270045	0	0	0
TGD.VG5+24AHI.TH	0	0	0	0	0	0	-0.119037	0.132223	0
TGD.VG5-.ACT.IEL	0.0824138	0.218419	0.320186	0.375228	0.370594	0.39814	0	0	0
TGD.VG5-.IEL	0	0	0	0	0	0.307843	0	0	0
Tgd total	0.032531	0.0424958	0.0919507	0.0851813	0.11969	0.128923	-0.000675619	-0.0293057	0.0192961
