# Supplementary material for: Analysis of shared ceRNA networks and related-hub genes in rats with primary and secondary photoreceptor degeneration
Source: Front Neurosci. 2023 Sep 21;17:1259622. doi: 10.3389/fnins.2023.1259622 (PMC10552924; doi:10.3389/fnins.2023.1259622)
Supplement: Supplementary file 1 [file Data_Sheet_1.ZIP › Original data/Fig 8/Table 3. The heatmap data of hub genes.xlsx]

## Sheet: Sheet1
ImmGen_Signature markers_15:35:52	MNU1	MNU2	MNU3	RCS1	RCS2	RCS3	RDY1	RDY2	RDY3
B	-0.0881186	-0.112198	-0.0622352	-0.168451	-0.0377176	-0.0739333	0	0	0
DC	0.0094477	0.00351823	0.000548949	0.00222459	-0.000571024	-0.00614436	0.000458421	-0.0121259	0.00836554
GN	0	0	0	0	0	0	0.0238614	-0.0125519	-0.000980107		https://www.bioinformatics.com.cn/plot_basic_circular_cluster_heatmap_plot_070
MF	0.0440432	0.015899	0.0566455	0.0285897	0.0632174	0.0368098	0.00806198	-0.0557445	0.0314657
MO	-0.00426543	0	-0.021968	0	-0.0441326	-0.00745157	0.0451694	-0.0329921	-0.010869
NK	0.0158869	0.0384221	0.0741042	0.0481794	0.12369	0.209111	-0.00599308	0	0.0189325
NKT	0	0.0173629	0.0109247	0.0103348	0.0277111	0.124493	-0.00032317	0	0
Treg	0	0	0	0.000333559	0.0384926	0.0864601	0	-0.0151102	0
T4	0.0181357	0.0466964	0.0957826	0.109986	0.127277	0.141211	0	0	0.00474947
T8	0	0.017146	0.0612481	0.037625	0.101138	0.133411	0	0	0.00439438
Tgd	0.032531	0.0424958	0.0919507	0.0851813	0.11969	0.128923	-0.000675619	-0.0293057	0.0192961
