# Supplementary material for: Analysis of shared ceRNA networks and related-hub genes in rats with primary and secondary photoreceptor degeneration
Source: Front Neurosci. 2023 Sep 21;17:1259622. doi: 10.3389/fnins.2023.1259622 (PMC10552924; doi:10.3389/fnins.2023.1259622)
Supplement: Supplementary file 1 [file Data_Sheet_1.ZIP › Original data/Fig 8/Table 4. The data of relative coefficient plot of hub genes.xlsx]

## Sheet: 微生信示例082
The relationship between immune cell types in MNU group
name	B	DC	GN	MF	MO	NK	NKT	Treg	T4	T8	Tgd
MNU-1	-0.0881186	0.0094477	0	0.0440432	-0.00426543	0.0158869	0	0	0.0181357	0	0.032531
MNU-2	-0.112198	0.00351823	0	0.015899	0	0.0384221	0.0173629	0	0.0466964	0.017146	0.0424958
MNU-3	-0.0622352	0.000548949	0	0.0566455	-0.021968	0.0741042	0.0109247	0	0.0957826	0.0612481	0.0919507
RDY-1	0	0.000458421	0.0238614	0.00806198	0.0451694	-0.00599308	-0.00032317	0	0	0	-0.000675619
RDY-2	0	-0.0121259	-0.0125519	-0.0557445	-0.0329921	0	0	-0.0151102	0	0	-0.0293057
RDY-3	0	0.00836554	-0.000980107	0.0314657	-0.010869	0.0189325	0	0	0.00474947	0.00439438	0.0192961
The relationship between immune cell types in RCS group
name	B	DC	GN	MF	MO	NK	NKT	Treg	T4	T8	Tgd
RCS-1	-0.168451	0.00222459	0	0.0285897	0	0.0481794	0.0103348	0.000333559	0.109986	0.037625	0.0851813
RCS-2	-0.0377176	-0.000571024	0	0.0632174	-0.0441326	0.12369	0.0277111	0.0384926	0.127277	0.101138	0.11969
RCS-3	-0.0739333	-0.00614436	0	0.0368098	-0.00745157	0.209111	0.124493	0.0864601	0.141211	0.133411	0.128923
RDY-1	0	0.000458421	0.0238614	0.00806198	0.0451694	-0.00599308	-0.00032317	0	0	0	-0.000675619
RDY-2	0	-0.0121259	-0.0125519	-0.0557445	-0.0329921	0	0	-0.0151102	0	0	-0.0293057
RDY-3	0	0.00836554	-0.000980107	0.0314657	-0.010869	0.0189325	0	0	0.00474947	0.00439438	0.0192961
	https://www.bioinformatics.com.cn/plot_basic_corrplot_corrlation_plot_082
