# Supplementary material for: Analysis of shared ceRNA networks and related-hub genes in rats with primary and secondary photoreceptor degeneration
Source: Front Neurosci. 2023 Sep 21;17:1259622. doi: 10.3389/fnins.2023.1259622 (PMC10552924; doi:10.3389/fnins.2023.1259622)
Supplement: Supplementary file 1 [file Data_Sheet_1.ZIP › Original data/Fig 8/Table 5. The quantities of various immune-cell types in three groups.xlsx]

## Sheet: Sheet1
The quantities of various immune-cell types in three groups
	MNU	RCS	RDY
NK	0.1409±0.07347	0.2317±0.10208	0.0044±0.01486
Sample sizes	3	3	3
P values	0.006 vs control**	0.009 vs control##	/
NKT	0.0316±0.02314	0.0949±0.09778	-0.0009±0.00147
Sample sizes	3	3	3
P values	0.01 vs control*	0.009 vs control##	/
Treg	0.0338±0.03279	0.0808±0.02719	-0.0049±0.00852
Sample sizes	3	3	3
P values	0.04 vs control*	0.006 vs control##	/
T4	0.0939±0.01912	0.1518±0.02417	0.002±0.00351
Sample sizes	3	3	3
P values	0.01 vs control*	0.001 vs control##	/
DC	0.0011±0.00363	-0.0044±0.00793	-0.0011±0.01035
Sample sizes	3	3	3
P values	0.739 vs control	0.626 vs control	/
T8	0.088±0.03214	0.1557±0.05564	0.0017±0.00315
Sample sizes	3	3	3
P values	0.029 vs control*	0.002 vs control##	/
Tgd	0.0919±0.01352	0.135±0.02622	-0.0041±0.02484
Sample sizes	3	3	3
P values	0.02 vs control*	0.001 vs control##	/
B	-0.0275±0.01294	-0.0427±0.04325	0
Sample sizes	3	3	3
P values	0.044 vs control*	0.02 vs control#	/
GN	-0.0025±0.00425	-0.0118±0.0204	0.0033±0.01863
Sample sizes	3	3	3
P values	0.676 vs control	0.295 vs control	/
MF	0.0555±0.0152	0.0547±0.02801	-0.0058±0.0451
Sample sizes	3	3	3
P values	0.047 vs control*	0.049 vs control#	/
MO	-0.0431±0.03295	-0.0569±0.04814	-0.0003±0.03959
Sample sizes	3	3	3
P values	0.0043 vs control**	0.001 vs control##	/
Data are presented as the mean ± SD
MNU,N-methyl-N-nitrosourea; RCS, Royal College of Surgeons rats; RDY,Retinal dystrophy rats
*p < 0.05, **p < 0.01 and ***p < 0.001 according to the ANOVA test (MNU-treatment vs. the control).##p < 0.05 and ##P < 0.01 according to the ANOVA test (the RCS vs. the control).
