# Supplementary material for: Analysis of shared ceRNA networks and related-hub genes in rats with primary and secondary photoreceptor degeneration
Source: Front Neurosci. 2023 Sep 21;17:1259622. doi: 10.3389/fnins.2023.1259622 (PMC10552924; doi:10.3389/fnins.2023.1259622)
Supplement: Supplementary file 1 [file Data_Sheet_1.ZIP › Original data/Fig 8/Table 6. The spearman correlation analyse between hub genes and immune cell-type quantities..xlsx]

## Sheet: 新建文本文档
The spearman correlation analyse between hub genes and immune cell-type quantities.
Card11	Correlation coefficient (r)	pvalue		Csf2rb	Correlation coefficient (r)	pvalue		C1qb	Correlation coefficient (r)	pvalue		C1qa	Correlation coefficient (r)	pvalue
B	-0.814	0.008		B	-0.983	0		B	-0.644	0.061		B	-0.661	0.053
DC	0.2	0.606		DC	0.317	0.406		DC	0.1	0.798		DC	-0.233	0.546
GN	0.248	0.521		GN	0.406	0.278		GN	0.287	0.454		GN	0.109	0.78
MF	0.333	0.381		MF	0.15	0.7		MF	0.7	0.036		MF	0.5	0.17
MO	0.126	0.748		MO	0.477	0.194		MO	-0.109	0.781		MO	-0.176	0.651
NK	0.467	0.205		NK	0.367	0.332		NK	0.783	0.013		NK	0.9	0.001
NKT	0.458	0.215		NKT	0.424	0.256		NKT	0.627	0.071		NKT	0.865	0.003
Treg	0.201	0.604		Treg	0.402	0.284		Treg	0.749	0.02		Treg	0.785	0.012
T4	0.527	0.145		T4	0.544	0.13		T4	0.862	0.003		T4	0.954	0
T8	0.407	0.277		T8	0.305	0.425		T8	0.746	0.021		T8	0.865	0.003
Tgd	0.533	0.139		Tgd	0.483	0.187		Tgd	0.833	0.005		Tgd	0.9	0.001
Ikzf1	Correlation coefficient (r)	pvalue		Fn1	Correlation coefficient (r)	pvalue		Wdfy4	Correlation coefficient (r)	pvalue		Cyth4	Correlation coefficient (r)	pvalue
B	-0.678	0.045		B	-0.763	0.017		B	-0.763	0.017		B	-0.763	0.017
DC	0.05	0.898		DC	-0.033	0.932		DC	-0.117	0.765		DC	-0.15	0.7
GN	0.129	0.741		GN	0.426	0.253		GN	0.248	0.521		GN	0.406	0.278
MF	0.6	0.088		MF	0.417	0.265		MF	0.367	0.332		MF	0.35	0.356
MO	-0.167	0.667		MO	0.176	0.651		MO	0.008	0.983		MO	0.142	0.715
NK	0.817	0.007		NK	0.783	0.013		NK	0.683	0.042		NK	0.75	0.02
NKT	0.695	0.038		NKT	0.746	0.021		NKT	0.712	0.031		NKT	0.746	0.021
Treg	0.621	0.074		Treg	0.858	0.003		Treg	0.73	0.025		Treg	0.803	0.009
T4	0.845	0.004		T4	0.904	0.001		T4	0.828	0.006		T4	0.879	0.002
T8	0.78	0.013		T8	0.78	0.013		T8	0.644	0.061		T8	0.746	0.021
Tgd	0.817	0.007		Tgd	0.85	0.004		Tgd	0.733	0.025		Tgd	0.817	0.007
https://www.bioinformatics.com.cn/plot_basic_corrlation_dot_line_054
