# Supplementary material for: Analysis of shared ceRNA networks and related-hub genes in rats with primary and secondary photoreceptor degeneration
Source: Front Neurosci. 2023 Sep 21;17:1259622. doi: 10.3389/fnins.2023.1259622 (PMC10552924; doi:10.3389/fnins.2023.1259622)
Supplement: Supplementary file 1 [file Data_Sheet_1.ZIP › Original data/Fig 9/Table 1. The results of Drug-gene interaction.xlsx]

## Sheet: 所有药物-gene
search_term	match_term	match_type	gene	drug	interaction_types	sources	pmids	immune therapeutical drugs
CSF2RB	CSF2RB	Definite	CSF2RB	SARGRAMOSTIM	agonist	TdgClinicalTrial|ChemblInteractions|TEND	17139284|17016423|1424804	Yes
CSF2RB	CSF2RB	Definite	CSF2RB	TALACOTUZUMAB		TTD		No
CSF2RB	CSF2RB	Definite	CSF2RB	LERIDISTIM		TTD		No
CSF2RB	CSF2RB	Definite	CSF2RB	TAGRAXOFUSP		TTD		No
IKZF1	IKZF1	Definite	IKZF1	DAUNORUBICIN		CIViC	30044693	Yes
IKZF1	IKZF1	Definite	IKZF1	LENALIDOMIDE		JAX-CKB	24292625	Yes
IKZF1	IKZF1	Definite	IKZF1	METHOTREXATE		CIViC	30044693	Yes
IKZF1	IKZF1	Definite	IKZF1	CYTARABINE		CIViC	30044693	Yes
IKZF1	IKZF1	Definite	IKZF1	IMATINIB		CIViC	30044693	Yes
IKZF1	IKZF1	Definite	IKZF1	FLUDARABINE		CIViC	30044693	Yes
FN1	FN1	Definite	FN1	OCRIPLASMIN	cleavage	ChemblInteractions|TTD	23193358	No
FN1	FN1	Definite	FN1	L19IL2		ChemblInteractions		No
FN1	FN1	Definite	FN1	L19TNFA		ChemblInteractions		No
FN1	FN1	Definite	FN1	L19SIP 131I		ChemblInteractions		No
