# Supplementary material for: Analysis of shared ceRNA networks and related-hub genes in rats with primary and secondary photoreceptor degeneration
Source: Front Neurosci. 2023 Sep 21;17:1259622. doi: 10.3389/fnins.2023.1259622 (PMC10552924; doi:10.3389/fnins.2023.1259622)
Supplement: Supplementary file 1 [file Data_Sheet_1.ZIP › Original data/Fig 9/Table 2. edge.xlsx]

## Sheet: Sheet1
gene	drug
Csf2rb	SARGRAMOSTIM
Csf2rb	TALACOTUZUMAB
Csf2rb	LERIDISTIM
Csf2rb	TAGRAXOFUSP
Ikzf1	DAUNORUBICIN
Ikzf1	LENALIDOMIDE
Ikzf1	METHOTREXATE
Ikzf1	CYTARABINE
Ikzf1	IMATINIB
Ikzf1	FLUDARABINE
Fn1	OCRIPLASMIN
Fn1	L19IL2
Fn1	L19TNFA
Fn1	L19SIP 131I
