# Supplementary material for: Analysis of shared ceRNA networks and related-hub genes in rats with primary and secondary photoreceptor degeneration
Source: Front Neurosci. 2023 Sep 21;17:1259622. doi: 10.3389/fnins.2023.1259622 (PMC10552924; doi:10.3389/fnins.2023.1259622)
Supplement: Supplementary file 1 [file Data_Sheet_1.ZIP › Original data/Fig 9/Table 3. node.xlsx]

## Sheet: Sheet1
gene	type
Ikzf1	gene
Csf2rb	gene
Fn1	gene
SARGRAMOSTIM	drug
TALACOTUZUMAB	drug
LERIDISTIM	drug
TAGRAXOFUSP	drug
DAUNORUBICIN	drug
LENALIDOMIDE	drug
METHOTREXATE	drug
CYTARABINE	drug
IMATINIB	drug
FLUDARABINE	drug
OCRIPLASMIN	drug
L19IL2	drug
L19TNFA	drug
L19SIP 131I	drug
