# Supplementary material for: Analysis of shared ceRNA networks and related-hub genes in rats with primary and secondary photoreceptor degeneration
Source: Front Neurosci. 2023 Sep 21;17:1259622. doi: 10.3389/fnins.2023.1259622 (PMC10552924; doi:10.3389/fnins.2023.1259622)
Supplement: Supplementary file 1 [file Data_Sheet_1.ZIP › Original data/Fig 9/Table 4. The data of ceRNA network.xlsx]

## Sheet: Sheet1
lncRNA	miRNA	mRNA
LOC100911498	novel-rno-miR297-3p	Csf2rb
LOC100911498	novel-rno-miR297-3p	Cyth4
LOC100911498	novel-rno-miR297-3p	C1qb		https://www.bioinformatics.com.cn/plot_basic_alluvial_plot_017
URS0000B2E4CC	rno-miR-323-5p	Ikzf1
LOC100911498	novel-rno-miR297-3p	Ikzf1
LOC100911498	novel-rno-miR297-3p	C1qa
LOC100911498	novel-rno-miR297-3p	Wdfy4
LOC100911498	novel-rno-miR297-3p	Card11
LOC100911498	novel-rno-miR297-3p	Fn1
URS0000B2E4CC	rno-miR-323-5p	Wdfy4
