# Supplementary material for: Analysis of shared ceRNA networks and related-hub genes in rats with primary and secondary photoreceptor degeneration
Source: Front Neurosci. 2023 Sep 21;17:1259622. doi: 10.3389/fnins.2023.1259622 (PMC10552924; doi:10.3389/fnins.2023.1259622)
Supplement: Supplementary file 1 [file Data_Sheet_1.ZIP › Original data/Fig 9/Table 5. The quantities of various immune-cell types in three groups.xlsx]

## Sheet: Sheet1
The q-PCR result of CeRNAs in three groups
	MNU	RCS	RDY
URS0000B2E4CC	10.63±1.03	11.58±1.32	5.30±0.36
Sample sizes	3	3	3
P values	0.001 vs control**	0.000 vs control###	/
Loc100911498	11.76±1.04	11.24±0.42	1.56±0.50
Sample sizes	3	3	3
P values	0.000 vs control***	0.000 vs control###	/
novel-rno-miR297-3p	5.43±0.31	1.02±0.58	25.00±0.79
Sample sizes	3	3	3
P values	0.000 vs control***	0.000 vs control###	/
rno-miR-323-5p	2.64±0.38	1.11±0.62	7.34±0.78
Sample sizes	3	3	3
P values	0.000 vs control***	0.000 vs control###	/
Csf2rb	14.09±8.81	15.40±5.27	1.42±0.37
Sample sizes	3	3	3
P values	0.04 vs control*	0.028 vs control#	/
Cyth4	4.81±0.37	5.55±0.26	1.44±0.49
Sample sizes	3	3	3
P values	0.000 vs control***	0.000 vs control###	/
Fn1	7.13±0.55	12.13±1.89	1.05±0.08
Sample sizes	3	3	3
P values	0.001 vs control**	0.000 vs control###	/
C1qb	14.34±0.43	14.50±8.22	1.46±0.43
Sample sizes	3	3	3
P values	0.016 vs control*	0.015 vs control#	/
Ikzf1	8.93±0.62	5.18±0.79	1.24±0.39
Sample sizes	3	3	3
P values	0.000 vs control***	0.000 vs control###	/
C1qa	9.84±0.44	8.44±4.53	1.40±0.44
Sample sizes	3	3	3
P values	0.008 vs control**	0.017 vs control#	/
Wdfy4	13.79±2.90	13.70±0.75	1.70±0.60
Sample sizes	3	3	3
P values	0.000 vs control***	0.000 vs control###	/
Card11	19.51±5.27	20.08±4.94	1.70±0.66
Sample sizes	3	3	3
P values	0.002 vs control**	0.002 vs control##	/
Data are presented as the mean ± SD
MNU,N-methyl-N-nitrosourea; RCS, Royal College of Surgeons rats; RDY,Retinal dystrophy rats
*p < 0.05, **p < 0.01 and ***p < 0.001 according to the ANOVA test (MNU-treatment vs. the control).##p < 0.05, ##P < 0.01 and ###p < 0.001according to the ANOVA test (the RCS vs. the control).
