# Supplementary material for: Analysis of shared ceRNA networks and related-hub genes in rats with primary and secondary photoreceptor degeneration
Source: Front Neurosci. 2023 Sep 21;17:1259622. doi: 10.3389/fnins.2023.1259622 (PMC10552924; doi:10.3389/fnins.2023.1259622)
Supplement: Supplementary file 1 [file Data_Sheet_1.ZIP › Original data/Fig 9/Table 5. The result of qPCR.xlsx]

## Sheet: 原始
The result of qPCR
	样本编号	URS0000B2E4CC	Loc100911498	novel-rno-miR-297-3p	rno-miR323-5p	Csf2rb	Cyth4	Fn1	C1qb	Ikzf1	C1qa	Wdfy4	Card11
MNU1	sample3	9.95	10.7371	5.74801	2.57382	11.8462	5.07824	7.13726	14.5028	8.57039	10.3413	12.7228	18.3692
MNU2	sample3	10.12	11.7409	5.40621	3.05413	6.6137	4.38208	6.5727	13.8592	9.64558	9.53812	11.5755	14.9042
MNU3	sample3	11.81	12.8095	5.13929	2.30399	23.7953	4.95808	7.66862	14.6678	8.57238	9.6403	17.0664	25.2644
RCS1	sample1	12.37	11.3989	0.997856	1.00275	9.32892	5.84453	11.1857	5.04755	4.53201	3.3017	12.8919	15.7298
RCS2	sample1	10.06	10.7643	1.6065	1.77181	18.8399	5.40592	14.3043	19.9846	6.06673	11.8184	14.3799	25.4541
RCS3	sample1	12.31	11.5541	0.45077	0.553462	18.0108	5.38986	10.9024	18.4579	4.95122	10.2131	13.8348	19.0546
RDY1	sample2	5.02	1.00237	24.7038	6.56218	0.998661	1.00081	1.00044	0.996822	0.996549	0.998288	0.996897	1.00286
RDY2	sample2	5.71	1.98475	25.8931	8.11723	1.66155	1.34576	1.01252	1.56478	1.03141	1.32723	1.99874	1.7865
RDY3	sample2	5.16	1.67595	24.4058	7.3415	1.60222	1.96712	1.14427	1.83244	1.68076	1.86232	2.0819	2.30698
	The relative expression levels of the target genes were normalized to those of GAPDH and calculated using the 2-ΔΔCt method
		10.6267	1.02832	10.63±1.03
		11.58	1.3167	11.58±1.32
		5.2967	0.36474	5.30±0.36
		11.7625	1.03636	11.76±1.04
		11.2391	0.41848	11.24±0.42
		1.5544	0.50235	1.56±0.50
		5.4312	0.30513	5.43±0.31
		1.0184	0.57814	1.02±0.58
		25.0009	0.78687	25.00±0.79
		2.644	0.37996	2.64±0.38
		1.1093	0.61613	1.11±0.62
		7.3403	0.77752	7.34±0.78
		14.0851	8.80689	14.09±8.81
		15.3932	5.26818	15.40±5.27
		1.4208	0.3668	1.42±0.37
		4.8061	0.37212	4.81±0.37
		5.5468	0.25799	5.55±0.26
		1.4379	0.4897	1.44±0.49
		7.1262	0.54804	7.13±0.55
		12.1308	1.88764	12.13±1.89
		1.0524	0.07978	1.05±0.08
		14.3433	0.42725	14.34±0.43
		14.4967	8.21871	14.50±8.22
		1.4647	0.42671	1.46±0.43
		8.9294	0.62019	8.93±0.62
		5.1833	0.79325	5.18±0.79
		1.2362	0.38536	1.24±0.39
		9.8399	0.43722	9.84±0.44
		8.4444	4.52548	8.44±4.53
		1.3959	0.4361	1.40±0.44
		13.7882	2.89639	13.79±2.90
		13.7022	0.75279	13.70±0.75
		1.6925	0.60385	1.70±0.60
		19.5126	5.27388	19.51±5.27
		20.0795	4.94247	20.08±4.94
		1.6988	0.65647	1.70±0.66
